# Supplementary material for: The virulence regulator CovR boosts CRISPR-Cas9 immunity in Group B Streptococcus
Source: Nat Commun. 2025 Jul 1;16:5678. doi: 10.1038/s41467-025-60871-6 (PMC12216829; doi:10.1038/s41467-025-60871-6)
Supplement: Supplementary file 4 — Supplementary Data S2 [file 41467_2025_60871_MOESM4_ESM.xlsx]

## Sheet: NEM316
Supplementary Data S2A : RNA-seq analysis of ∆covR mutant in NEM316
Orange sheding: cas genes (GBS_RS04955 - GBSRS04970)
NCBI NC_004368			Raw counts - biological replica						Normalized reads - biological replica				Mean normalized read			Statistic			Annotation
Id	NEM316_R1	NEM316_R2	NEM316_R3	NEM316 ∆covR_R1	NEM316 ∆covR_R2	NEM316 ∆covR_R3	NEM316_R1	NEM316_R2	NEM316_R3	NEM316 ∆covR_R1	NEM316 ∆covR_R2	NEM316 ∆covR_R3	NEM316	NEM316 ∆covR	Fold change (FC)	log2 FC	p-adj	NCBI protein ID	Function
GBS_RS00005	8667	10875	8680	8345	10206	8224	7396	8742	7976	9550	12473	9372	8038	10465	1.294	0.372	0.00194885	WP_000138202.1	chromosomal replication initiator protein DnaA
GBS_RS00010	10946	11855	10894	9704	9992	10340	9341	9530	10011	11105	12212	11784	9627	11700	1.215	0.281	0.0103775	WP_000581132.1	DNA polymerase III subunit beta
GBS_RS00015	2296	2661	1931	1875	1990	1696	1959	2139	1774	2146	2432	1933	1957	2170	1.107	0.147	0.272251	WP_000987441.1	diacylglycerol kinase family protein
GBS_RS00020	261	279	316	223	256	233	223	224	290	255	313	266	246	278	1.135	0.182	0.503969	WP_000285199.1	DUF951 family protein
GBS_RS00025	484	495	556	431	477	470	413	398	511	493	583	536	441	537	1.224	0.291	0.162031	WP_079254669.1	helix-turn-helix transcriptional regulator
GBS_RS00030	18118	18266	15809	16985	14669	16560	15461	14684	14527	19437	17928	18872	14891	18746	1.259	0.332	0.00138027	WP_001218687.1	redox-regulated ATPase YchF
GBS_RS00035	601	660	485	440	496	344	513	531	446	504	606	392	497	501	0.997	-0.004	0.986246	WP_000240196.1	aminoacyl-tRNA hydrolase
GBS_RS00040	8675	8819	6507	6185	6732	6037	7403	7089	5979	7078	8228	6880	6824	7395	1.085	0.117	0.395647	WP_001021202.1	transcription-repair coupling factor
GBS_RS00045	2380	2545	1951	1306	1137	1376	2031	2046	1793	1495	1390	1568	1957	1484	0.759	-0.398	0.00642834	WP_001234967.1	RNA-binding S4 domain-containing protein
GBS_RS00050	1727	1837	1290	1032	1029	1211	1474	1477	1185	1181	1258	1380	1379	1273	0.926	-0.111	0.567962	WP_000042845.1	septum formation initiator family protein
GBS_RS00055	34	51	43	40	41	60	29	41	40	46	50	68	37	55	1.495	0.58	0.260698	WP_001061058.1	SP_0009 family protein
GBS_RS00060	5924	6113	5088	4375	4057	4439	5055	4914	4675	5007	4958	5059	4881	5008	1.026	0.037	0.779664	WP_000757205.1	serine hydrolase
GBS_RS00065	3802	5575	3641	3205	3699	2956	3245	4482	3346	3668	4521	3369	3691	3853	1.047	0.066	0.630255	WP_000282856.1	tRNA lysidine(34) synthetase TilS
GBS_RS00070	5802	7547	6233	6086	5894	5544	4951	6067	5728	6965	7203	6318	5582	6829	1.226	0.294	0.0275418	WP_000892188.1	hypoxanthine phosphoribosyltransferase
GBS_RS00075	54857	58807	48952	42215	39707	42576	46813	47274	44983	48309	48529	48520	46357	48453	1.045	0.064	0.584887	WP_000794527.1	ATP-dependent zinc metalloprotease FtsH
GBS_RS00250	134646	133263	149297	129884	94749	122177	114903	107128	137193	148634	115799	139235	119741	134556	1.124	0.168	0.216002	WP_000746078.1	CHAP domain-containing protein
GBS_RS00255	30728	26701	27291	24409	19222	24448	26222	21464	25078	27933	23493	27861	24255	26429	1.09	0.124	0.270229	WP_000122450.1	ribose-phosphate diphosphokinase
GBS_RS00260	18501	16834	14171	7973	6523	8362	15788	13533	13022	9124	7972	9529	14114	8875	0.629	-0.668	8.29682e-08	WP_000171455.1	pyridoxal phosphate-dependent aminotransferase
GBS_RS00265	5532	5606	5249	2856	2315	2397	4721	4507	4823	3268	2829	2732	4684	2943	0.627	-0.674	3.34635e-08	WP_001266275.1	DNA repair protein RecO
GBS_RS00270	93	89	75	56	51	41	79	72	69	64	62	47	73	58	0.783	-0.353	0.422562	WP_000420131.1	type II CAAX endopeptidase family protein
GBS_RS00275	7127	8664	6587	5468	6233	5412	6082	6965	6053	6257	7618	6168	6367	6681	1.047	0.066	0.600287	WP_000716823.1	phosphate acyltransferase PlsX
GBS_RS00280	1842	2094	1972	1415	1513	1344	1572	1683	1812	1619	1849	1532	1689	1667	0.985	-0.021	0.911961	WP_000085641.1	phosphopantetheine-binding protein
GBS_RS00285	143	83	115	410	125	289	122	67	106	469	153	329	98	317	3.048	1.608	1.06915e-09	WP_001064659.1	phosphoribosylaminoimidazolesuccinocarboxamide synthase
GBS_RS00290	1537	959	1468	3535	1798	2442	1312	771	1349	4045	2197	2783	1144	3008	2.628	1.394	6.7095e-19	WP_001042250.1	phosphoribosylformylglycinamidine synthase
GBS_RS00295	565	401	494	1385	924	861	482	322	454	1585	1129	981	419	1232	2.921	1.547	3.14025e-16	WP_000220676.1	amidophosphoribosyltransferase
GBS_RS00300	539	362	510	1168	822	773	460	291	469	1337	1005	881	407	1074	2.661	1.412	1.51978e-11	WP_001291328.1	phosphoribosylformylglycinamidine cyclo-ligase
GBS_RS00305	225	173	220	555	433	346	192	139	202	635	529	394	178	519	2.909	1.541	9.50689e-10	WP_000685109.1	phosphoribosylglycinamide formyltransferase
GBS_RS00310	647	560	556	981	717	590	552	450	511	1123	876	672	504	890	1.736	0.796	4.26699e-05	WP_000780022.1	GNAT family N-acetyltransferase
GBS_RS00315	2846	2203	2338	2543	2061	1972	2429	1771	2148	2910	2519	2247	2116	2559	1.212	0.278	0.070944	WP_000166549.1	bifunctional phosphoribosylaminoimidazolecarboxamide formyltransferase/IMP cyclohydrolase
GBS_RS00320	1358	1344	1225	450	991	334	1159	1080	1126	515	1211	381	1122	702	0.551	-0.86	0.00672219	WP_001045908.1	peptidoglycan DD-metalloendopeptidase family protein
GBS_RS00325	21372	30067	20668	27081	42100	29839	18238	24170	18992	30990	51453	34005	20467	38816	1.864	0.898	1.28247e-14	WP_000783419.1	LysM domain-containing protein
GBS_RS00330	278	124	248	34	17	21	237	100	228	39	21	24	188	28	0.152	-2.718	1.90757e-13	WP_001120330.1	N-acetylmannosamine-6-phosphate 2-epimerase
GBS_RS00335	473	286	435	65	58	79	404	230	400	74	71	90	345	78	0.233	-2.102	1.87998e-15	WP_000023462.1	ABC transporter substrate-binding protein
GBS_RS00340	283	115	178	29	23	32	242	92	164	33	28	36	166	32	0.208	-2.263	4.45373e-09	WP_001260027.1	ABC transporter permease subunit
GBS_RS00345	259	161	205	41	23	22	221	129	188	47	28	25	179	33	0.184	-2.441	3.96217e-12	WP_000730582.1	carbohydrate ABC transporter permease
GBS_RS00350	115	48	88	16	14	21	98	39	81	18	17	24	73	20	0.287	-1.799	0.000608521	WP_000638661.1	YhcH/YjgK/YiaL family protein
GBS_RS00355	164	85	131	27	33	42	140	68	120	31	40	48	109	40	0.373	-1.422	0.00145563	WP_000710137.1	YesL family protein
GBS_RS00360	265	159	252	56	29	50	226	128	232	64	35	57	195	52	0.268	-1.899	2.65971e-10	WP_000654093.1	dihydrodipicolinate synthase family protein
GBS_RS00365	255	141	199	74	55	74	218	113	183	85	67	84	171	79	0.472	-1.085	0.000523924	WP_000198868.1	ROK family protein
GBS_RS00370	437	306	390	84	78	103	373	246	358	96	95	117	326	103	0.319	-1.647	4.96819e-11	WP_000573442.1	alpha/beta fold hydrolase
GBS_RS00375	756	1500	724	605	688	666	645	1206	665	692	841	759	839	764	0.948	-0.078	0.749817	WP_000158189.1	MurR/RpiR family transcriptional regulator
GBS_RS00380	695	353	620	583	438	519	593	284	570	667	535	591	482	598	1.296	0.374	0.13261	WP_000772162.1	phosphoribosylamine--glycine ligase
GBS_RS00385	217	114	200	273	152	172	185	92	184	312	186	196	154	231	1.535	0.619	0.0433712	WP_001875905.1	5-(carboxyamino)imidazole ribonucleotide mutase
GBS_RS00390	624	319	516	741	621	588	533	256	474	848	759	670	421	759	1.874	0.906	0.000282037	WP_001048172.1	5-(carboxyamino)imidazole ribonucleotide synthase
GBS_RS00395	982	1032	788	1112	1001	1049	838	830	724	1273	1223	1195	797	1230	1.546	0.628	5.95627e-06	WP_000590468.1	hypothetical protein
GBS_RS00400	5330	5883	4852	4628	4165	4085	4548	4729	4459	5296	5090	4655	4579	5014	1.094	0.129	0.306659	WP_001867169.1	DUF6287 domain-containing protein
GBS_RS00405	10012	9248	8942	6629	6338	6910	8544	7434	8217	7586	7746	7875	8065	7736	0.961	-0.058	0.672167	WP_000893937.1	adenylosuccinate lyase
GBS_RS00410	574	671	543	7715	10154	6761	490	539	499	8829	12410	7705	509	9648	18.586	4.216	9.21766e-190	WP_000912098.1	helix-turn-helix domain-containing protein
GBS_RS00415	4974	5256	4520	12284	13028	11689	4245	4225	4154	14057	15922	13321	4208	14433	3.421	1.774	1.47895e-60	WP_000196633.1	Holliday junction branch migration DNA helicase RuvB
GBS_RS00420	3161	4550	2748	2582	3990	2434	2697	3658	2525	2955	4876	2774	2960	3535	1.171	0.228	0.101284	WP_000754817.1	low molecular weight phosphotyrosine protein phosphatase
GBS_RS00425	2437	3909	1910	2233	3469	2196	2080	3142	1755	2555	4240	2503	2326	3099	1.332	0.414	0.000800759	WP_000787702.1	membrane protein
GBS_RS00430	18342	22188	15637	16163	20647	15410	15652	17837	14369	18496	25234	17562	15953	20431	1.269	0.344	0.00363486	WP_001220911.1	acyltransferase family protein
GBS_RS00435	5859	13011	11693	10992	5088	5516	5000	10459	10745	12579	6218	6286	8735	8361	0.939	-0.091	0.921512	WP_000137036.1	bifunctional acetaldehyde-CoA/alcohol dehydrogenase
GBS_RS00440	526	658	502	283	127	257	449	529	461	324	155	293	480	257	0.517	-0.952	0.00142485	WP_000649197.1	alcohol dehydrogenase AdhP
GBS_RS00445	4836	5368	3790	3701	4035	3937	4127	4315	3483	4235	4931	4487	3975	4551	1.147	0.198	0.15222	WP_001029130.1	threonine synthase
GBS_RS00450	3554	3651	3077	2802	3047	2682	3033	2935	2828	3206	3724	3056	2932	3329	1.132	0.179	0.198859	WP_001270716.1	MATE family efflux transporter
GBS_RS00455	59167	53794	59299	53232	54061	54645	50491	43244	54491	60917	66072	62275	49409	63088	1.282	0.358	0.00845696	WP_001284518.1	30S ribosomal protein S10
GBS_RS00460	81217	82486	82400	87186	81296	85168	69308	66309	75719	99772	99357	97059	70445	98729	1.404	0.489	7.57678e-06	WP_000160205.1	50S ribosomal protein L3
GBS_RS00465	102882	110595	98052	96309	98448	106542	87796	88905	90102	110212	120320	121417	88934	117316	1.318	0.398	9.14874e-05	WP_000024418.1	50S ribosomal protein L4
GBS_RS00470	18786	19970	21372	16193	16948	18883	16031	16054	19639	18531	20713	21519	17241	20254	1.178	0.236	0.046908	WP_001055343.1	50S ribosomal protein L23
GBS_RS00475	131466	128022	135003	125855	115400	130325	112189	102915	124057	144023	141038	148521	113054	144527	1.282	0.358	0.000901803	WP_000511737.1	50S ribosomal protein L2
GBS_RS00480	42592	47099	43629	43748	41124	47048	36347	37862	40092	50063	50260	53617	38100	51313	1.347	0.43	1.36232e-05	WP_000533765.1	30S ribosomal protein S19
GBS_RS00485	86270	94895	83654	74687	77592	92033	73620	76284	76872	85469	94831	104883	75592	95061	1.253	0.326	0.00380861	WP_000818141.1	50S ribosomal protein L22
GBS_RS00490	114807	116340	119358	111683	101799	119477	97973	93524	109681	127806	124416	136158	100393	129460	1.292	0.369	0.000267023	WP_000529929.1	30S ribosomal protein S3
GBS_RS00495	68143	70916	70243	62229	59760	72417	58151	57008	64548	71212	73037	82528	59902	75592	1.261	0.335	0.000899627	WP_000960950.1	50S ribosomal protein L16
GBS_RS00500	7016	7768	8307	7972	6973	9022	5987	6245	7633	9123	8522	10282	6622	9309	1.41	0.495	7.40782e-06	WP_000775731.1	50S ribosomal protein L29
GBS_RS00505	46369	52017	45737	50013	46198	54320	39570	41816	42029	57233	56462	61904	41138	58533	1.422	0.508	5.26124e-07	WP_000440811.1	30S ribosomal protein S17
GBS_RS00510	64738	58701	64669	60909	50193	58617	55245	47189	59426	69702	61344	66801	53953	65949	1.226	0.294	0.00911109	WP_000615920.1	50S ribosomal protein L14
GBS_RS00515	52216	55847	54879	59814	52816	61299	44559	44894	50430	68449	64550	69858	46628	67619	1.452	0.538	1.40282e-07	WP_000497687.1	50S ribosomal protein L24
GBS_RS00520	77927	82854	82130	79344	70606	86813	66500	66605	75471	90798	86292	98934	69525	92008	1.324	0.404	4.86465e-05	WP_000013545.1	50S ribosomal protein L5
GBS_RS00525	25379	27499	23920	25995	23647	28651	21658	22106	21981	29748	28901	32651	21915	30433	1.387	0.472	9.31648e-06	WP_001085698.1	type Z 30S ribosomal protein S14
GBS_RS00530	68817	77135	69682	82399	69909	82502	58726	62008	64032	94294	85441	94021	61589	91252	1.481	0.567	1.29727e-07	WP_000245501.1	30S ribosomal protein S8
GBS_RS00535	76476	77601	80146	83058	69569	83850	65262	62382	73648	95048	85025	95557	67097	91877	1.371	0.455	1.249e-05	WP_000086620.1	50S ribosomal protein L6
GBS_RS00540	56712	58688	56180	56565	51688	59646	48396	47178	51625	64731	63171	67974	49066	65292	1.331	0.413	2.64965e-05	WP_001865622.1	50S ribosomal protein L18
GBS_RS00545	42128	37995	45406	41836	35420	43695	35951	30544	41725	47875	43289	49796	36073	46987	1.311	0.39	0.000556442	WP_000874200.1	30S ribosomal protein S5
GBS_RS00550	25153	22896	28781	26800	21698	25794	21465	18406	26448	30669	26519	29395	22106	28861	1.318	0.398	0.00271491	WP_000057245.1	50S ribosomal protein L30
GBS_RS00555	42387	42723	44679	46039	39640	47689	36172	34344	41057	52685	48447	54347	37191	51826	1.396	0.481	2.5439e-06	WP_000766093.1	50S ribosomal protein L15
GBS_RS00560	172668	197970	171515	202185	176283	207625	147349	159145	157609	231372	215448	236614	154701	227811	1.472	0.558	1.76089e-07	WP_000478891.1	preprotein translocase subunit SecY
GBS_RS00565	8645	7749	9640	9447	8382	9103	7377	6229	8858	10811	10244	10374	7488	10476	1.413	0.499	0.000417499	WP_001050420.1	adenylate kinase
GBS_RS00570	59128	66616	59509	74275	64829	69949	50458	53551	54684	84997	79232	79715	52898	81315	1.537	0.62	7.9106e-09	WP_001040189.1	translation initiation factor IF-1
GBS_RS00575	46218	51488	52222	56147	51962	59386	39441	41390	47988	64252	63506	67677	42940	65145	1.522	0.606	1.09386e-08	WP_000090785.1	30S ribosomal protein S13
GBS_RS00580	70060	70083	71991	65891	61870	73083	59787	56339	66154	75403	75616	83287	60760	78102	1.287	0.364	0.000348635	WP_001118387.1	30S ribosomal protein S11
GBS_RS00585	148459	171979	150401	164743	155847	183243	126690	138251	138207	188525	190471	208827	134383	195941	1.458	0.544	7.52997e-08	WP_000568977.1	DNA-directed RNA polymerase subunit alpha
GBS_RS00590	56936	64550	59528	58336	60101	67220	48587	51891	54702	66757	73454	76605	51727	72272	1.397	0.482	7.73464e-07	WP_000331497.1	50S ribosomal protein L17
GBS_RS00675	240	261	187	58	278	48	205	210	172	66	340	55	196	154	0.549	-0.866	0.0935931	#N/A	#N/A
GBS_RS00680	659	502	631	132	389	138	562	404	580	151	475	157	515	261	0.436	-1.197	0.0038453	WP_000073533.1	hypothetical protein
GBS_RS00685	1033	953	994	429	627	397	882	766	913	491	766	452	854	570	0.651	-0.619	0.0116512	WP_000161847.1	nucleotidyltransferase family protein
GBS_RS00690	5420	7101	4917	3991	4371	3931	4625	5708	4518	4567	5342	4480	4950	4796	0.971	-0.042	0.749817	WP_000784700.1	YjdF family protein
GBS_RS00695	81	67	93	21	18	23	69	54	85	24	22	26	69	24	0.351	-1.511	0.00151737	WP_001204194.1	sigma-70 family RNA polymerase sigma factor
GBS_RS00700	3022	2840	2471	2268	2123	2211	2579	2283	2271	2595	2595	2520	2378	2570	1.083	0.115	0.404538	WP_000049271.1	phosphoglycerate mutase family protein
GBS_RS00705	4619	4951	3892	3450	3554	3433	3942	3980	3576	3948	4344	3912	3833	4068	1.061	0.086	0.510726	WP_000739660.1	D-alanyl-D-alanine carboxypeptidase family protein
GBS_RS00710	2024	2170	1801	1663	1547	1602	1727	1744	1655	1903	1891	1826	1709	1873	1.096	0.133	0.331761	WP_001231504.1	glucosaminidase domain-containing protein
GBS_RS00715	26201	13525	21427	17275	7983	18651	22359	10873	19690	19769	9757	21255	17641	16927	0.95	-0.074	0.596407	WP_000335322.1	heat-inducible transcriptional repressor HrcA
GBS_RS00720	22245	12178	16633	12125	5978	13671	18983	9790	15284	13875	7306	15580	14686	12254	0.822	-0.282	0.0654138	WP_001865751.1	nucleotide exchange factor GrpE
GBS_RS00725	112066	76317	86306	61718	32079	64991	95634	61350	79309	70628	39206	74065	78764	61300	0.761	-0.394	0.00763722	WP_000034648.1	molecular chaperone DnaK
GBS_RS00730	36198	24725	28500	19000	9961	17542	30890	19876	26189	21743	12174	19991	25652	17969	0.69	-0.534	6.70019e-06	WP_001066286.1	molecular chaperone DnaJ
GBS_RS00735	2247	1573	1969	1020	732	1040	1918	1265	1809	1167	895	1185	1664	1082	0.655	-0.609	4.99918e-06	WP_000256875.1	PLP-dependent aminotransferase family protein
GBS_RS00740	2954	2646	2548	1949	1727	2031	2521	2127	2341	2230	2111	2315	2330	2219	0.954	-0.068	0.638718	WP_000199165.1	tRNA pseudouridine(38-40) synthase TruA
GBS_RS00745	2583	2199	2263	1717	1460	1744	2204	1768	2080	1965	1784	1987	2017	1912	0.951	-0.073	0.620416	WP_000857670.1	bifunctional hydroxymethylpyrimidine kinase/phosphomethylpyrimidine kinase
GBS_RS00750	1597	1395	1377	1141	932	968	1363	1121	1265	1306	1139	1103	1250	1183	0.947	-0.079	0.627129	WP_001224405.1	ECF transporter S component
GBS_RS00755	3316	2748	2893	2051	1801	2066	2830	2209	2658	2347	2201	2354	2566	2301	0.901	-0.15	0.29468	WP_000599671.1	TIGR01440 family protein
GBS_RS00760	2418	1895	2221	1532	1208	1486	2063	1523	2041	1753	1476	1693	1876	1641	0.88	-0.184	0.203667	WP_000631144.1	mechanosensitive ion channel family protein
GBS_RS00765	77367	62585	76798	71084	53381	73663	66023	50311	70571	81346	65241	83948	62302	76845	1.239	0.309	0.00304868	WP_000107749.1	trigger factor
GBS_RS00770	16994	14600	16419	13381	10012	13291	14502	11737	15088	15313	12236	15147	13776	14232	1.034	0.048	0.697083	WP_000418426.1	DNA-directed RNA polymerase subunit delta
GBS_RS00775	55873	49377	34464	15300	14218	14887	47680	39693	31670	17509	17377	16966	39681	17284	0.442	-1.179	7.97853e-18	WP_000170432.1	CTP synthase
GBS_RS00780	5147	7562	5333	6796	7977	6033	4392	6079	4901	7777	9749	6875	5124	8134	1.585	0.665	5.93543e-08	WP_000723853.1	alpha/beta hydrolase
GBS_RS00790	3822	4339	3341	2559	3254	2298	3262	3488	3070	2928	3977	2619	3273	3175	0.956	-0.065	0.704895	WP_000049182.1	dUTP diphosphatase
GBS_RS00795	7014	9095	6455	4906	6698	4731	5986	7311	5932	5614	8186	5392	6410	6397	0.985	-0.022	0.888504	WP_001085195.1	DNA repair protein RadA
GBS_RS00800	5537	4582	4545	4398	3155	2837	4725	3683	4177	5033	3856	3233	4195	4041	0.953	-0.07	0.691597	WP_000214746.1	carbonic anhydrase
GBS_RS00805	22049	31437	21330	10128	12105	11982	18816	25272	19601	11590	14794	13655	21230	13346	0.631	-0.664	2.51229e-09	WP_000759708.1	FAD-containing oxidoreductase
GBS_RS00810	19204	18692	17706	15942	12477	16932	16388	15026	16270	18243	15249	19296	15895	17596	1.102	0.141	0.259374	WP_001284505.1	glutamate--tRNA ligase
GBS_RS00815	218	164	185	93	80	128	186	132	170	106	98	146	163	117	0.715	-0.485	0.128396	WP_000668261.1	substrate-binding domain-containing protein
GBS_RS00820	306	239	232	138	113	175	261	192	213	158	138	199	222	165	0.741	-0.432	0.13148	WP_000794185.1	ribose ABC transporter permease
GBS_RS00825	274	221	208	123	87	145	234	178	191	141	106	165	201	137	0.679	-0.559	0.0559654	WP_000687221.1	sugar ABC transporter ATP-binding protein
GBS_RS00830	43	44	29	22	9	32	37	35	27	25	11	36	33	24	0.681	-0.554	0.46692	WP_000750742.1	D-ribose pyranase
GBS_RS00835	109	162	89	55	36	82	93	130	82	63	44	93	102	67	0.645	-0.633	0.203667	WP_000065860.1	ribokinase
GBS_RS00840	149	529	133	75	74	105	127	425	122	86	90	120	225	99	0.523	-0.934	0.0460689	WP_000104360.1	LacI family DNA-binding transcriptional regulator
GBS_RS00845	123	106	107	61	32	59	105	85	98	70	39	67	96	59	0.597	-0.743	0.0624269	WP_000017573.1	ABC transporter permease
GBS_RS00850	75	51	64	30	17	38	64	41	59	34	21	43	55	33	0.589	-0.765	0.143462	WP_001274148.1	ABC transporter ATP-binding protein
GBS_RS00855	1022	1245	989	804	923	743	872	1001	909	920	1128	847	927	965	1.035	0.05	0.780617	WP_000590687.1	response regulator transcription factor
GBS_RS00860	2264	2809	2174	1899	2249	2007	1932	2258	1998	2173	2749	2287	2063	2403	1.162	0.216	0.0912205	WP_001875934.1	HAMP domain-containing sensor histidine kinase
GBS_RS00865	738	626	605	342	210	361	630	503	556	391	257	411	563	353	0.618	-0.694	0.000523736	WP_000514045.1	argininosuccinate synthase
GBS_RS00870	1044	1018	774	513	390	517	891	818	711	587	477	589	807	551	0.683	-0.551	0.00257541	WP_000164575.1	argininosuccinate lyase
GBS_RS00875	184742	163993	183158	167988	109310	192621	157653	131831	168308	192239	133595	219515	152597	181783	1.173	0.23	0.0841929	WP_001018987.1	fructose-bisphosphate aldolase
GBS_RS00880	9417	11477	7749	2218	2312	2773	8036	9226	7121	2538	2826	3160	8128	2841	0.35	-1.514	2.53655e-25	WP_000197049.1	L-lactate dehydrogenase
GBS_RS00885	32059	28091	34922	33626	24413	27884	27358	22582	32091	38480	29837	31777	27344	33365	1.226	0.294	0.0522767	WP_001140949.1	50S ribosomal protein L28
GBS_RS00890	7083	6826	6662	4591	4130	4918	6044	5487	6122	5254	5048	5605	5884	5302	0.901	-0.15	0.207581	WP_000216444.1	Asp23/Gls24 family envelope stress response protein
GBS_RS00895	59076	53020	53052	37160	30464	37687	50414	42622	48751	42524	37232	42949	47262	40902	0.866	-0.208	0.0493225	WP_000036703.1	DAK2 domain-containing protein
GBS_RS00900	6864	6530	5403	3509	2845	3055	5858	5249	4965	4016	3477	3482	5357	3658	0.683	-0.55	3.02311e-07	WP_000052520.1	SPFH domain-containing protein
GBS_RS00905	555	487	640	705	595	549	474	391	588	807	727	626	484	720	1.499	0.584	0.00956455	WP_000818733.1	putative metal homeostasis protein
GBS_RS00910	8642	7588	8480	9853	7062	9909	7375	6100	7792	11275	8631	11292	7089	10399	1.464	0.55	1.29727e-07	WP_000189496.1	amino acid ABC transporter ATP-binding protein
GBS_RS00915	19552	17715	17712	21236	14520	23335	16685	14241	16276	24302	17746	26593	15734	22880	1.437	0.523	3.67961e-05	WP_000722379.1	ABC transporter substrate-binding protein/permease
GBS_RS00920	5410	6649	4829	2908	2648	3179	4617	5345	4437	3328	3236	3623	4800	3396	0.709	-0.496	0.000339779	WP_000710512.1	DUF2207 domain-containing protein
GBS_RS00925	9089	11362	7903	8537	9292	8302	7756	9134	7262	9769	11356	9461	8051	10195	1.268	0.343	0.00109527	WP_000905327.1	undecaprenyl-diphosphate phosphatase
GBS_RS00930	4139	5668	4346	3551	3982	3771	3532	4556	3994	4064	4867	4298	4027	4410	1.098	0.134	0.28296	WP_000425371.1	adaptor protein MecA
GBS_RS00935	10502	13733	10368	9286	11020	9107	8962	11040	9527	10627	13468	10379	9843	11491	1.164	0.219	0.0576633	WP_000612110.1	MraY family glycosyltransferase
GBS_RS00940	4734	4318	3830	3549	2719	3278	4040	3471	3519	4061	3323	3736	3677	3707	1.007	0.01	0.943741	WP_000114502.1	Fe-S cluster assembly ATPase SufC
GBS_RS00945	6880	6710	5940	5564	3931	4937	5871	5394	5458	6367	4804	5626	5574	5599	0.999	-0.002	0.992139	WP_000031276.1	Fe-S cluster assembly protein SufD
GBS_RS00950	6502	6731	5386	4650	3812	4079	5549	5411	4949	5321	4659	4649	5303	4876	0.919	-0.122	0.334241	WP_000173346.1	cysteine desulfurase
GBS_RS00955	2073	2162	1953	1690	1407	1414	1769	1738	1795	1934	1720	1611	1767	1755	0.991	-0.014	0.93806	WP_001218456.1	SUF system NifU family Fe-S cluster assembly protein
GBS_RS00960	10007	10412	8856	7847	6433	6587	8540	8370	8138	8980	7862	7507	8349	8116	0.969	-0.045	0.742478	WP_001289830.1	Fe-S cluster assembly protein SufB
GBS_RS00965	2236	2123	1836	11823	7262	12552	1908	1707	1687	13530	8875	14305	1767	12237	6.788	2.763	4.60463e-71	WP_001125233.1	serine hydrolase
GBS_RS00970	2646	3031	2338	2415	2622	2456	2258	2437	2148	2764	3205	2799	2281	2923	1.28	0.356	0.00271491	WP_000720949.1	D-alanyl-D-alanine carboxypeptidase PBP3
GBS_RS00975	26492	37778	22174	38654	32422	44592	22607	30369	20376	44234	39625	50818	24451	44892	1.854	0.891	1.5612e-06	WP_001118756.1	peptide ABC transporter substrate-binding protein
GBS_RS00980	6805	8690	5814	8032	8200	7917	5807	6986	5343	9192	10022	9022	6045	9412	1.565	0.646	9.10338e-09	WP_000598965.1	ABC transporter permease
GBS_RS00985	9863	12237	7986	11021	11465	12123	8417	9837	7339	12612	14012	13816	8531	13480	1.59	0.669	2.81324e-07	WP_000764052.1	ABC transporter permease
GBS_RS00990	9685	11285	7941	10023	10683	11396	8265	9072	7297	11470	13056	12987	8211	12504	1.526	0.61	1.43674e-06	WP_000410286.1	ABC transporter ATP-binding protein
GBS_RS00995	11556	12508	9771	12921	12048	13841	9862	10055	8979	14786	14725	15773	9632	15095	1.568	0.649	1.6857e-08	WP_000138506.1	ATP-binding cassette domain-containing protein
GBS_RS01025	5748	5310	5155	5458	6975	4978	4905	4269	4737	6246	8525	5673	4637	6815	1.449	0.535	0.00295101	WP_001217846.1	4-(cytidine 5'-diphospho)-2-C-methyl-D-erythritol kinase
GBS_RS01030	4721	5320	4153	4588	6062	4620	4029	4277	3816	5250	7409	5265	4041	5975	1.461	0.547	6.01025e-05	WP_000217076.1	zinc-dependent MarR family transcriptional regulator
GBS_RS01035	6240	5328	5448	4729	6000	4772	5325	4283	5006	5412	7333	5438	4871	6061	1.236	0.305	0.113192	WP_001269501.1	metal ABC transporter ATP-binding protein
GBS_RS01040	7701	6322	7676	6192	7298	6057	6572	5082	7054	7086	8919	6903	6236	7636	1.227	0.295	0.147303	WP_000923270.1	metal ABC transporter permease
GBS_RS01045	466	525	391	199	172	198	398	422	359	228	210	226	393	221	0.564	-0.827	7.69352e-05	WP_000777424.1	DNA/RNA non-specific endonuclease
GBS_RS01050	16085	17838	17265	14073	12980	16333	13726	14340	15865	16105	15864	18613	14644	16861	1.15	0.202	0.0653496	WP_001019849.1	tyrosine--tRNA ligase
GBS_RS01055	16757	20470	14516	11592	14124	11063	14300	16455	13339	13265	17262	12608	14698	14378	0.973	-0.04	0.760795	WP_000472390.1	penicillin-binding protein PBP1B
GBS_RS01060	102382	121113	122592	98539	96668	114632	87370	97361	112653	112764	118145	130637	99128	120515	1.22	0.287	0.00726702	WP_000907191.1	DNA-directed RNA polymerase subunit beta
GBS_RS01065	140579	162312	168158	132395	118992	149777	119966	130480	154524	151508	145428	170689	134990	155875	1.158	0.212	0.066554	WP_000228729.1	DNA-directed RNA polymerase subunit beta'
GBS_RS01070	1074	1382	821	2782	2091	1626	917	1111	754	3184	2556	1853	927	2531	2.698	1.432	9.67495e-19	WP_000285373.1	DUF1033 family protein
GBS_RS01075	55	40	67	31	23	34	47	32	62	35	28	39	47	34	0.743	-0.428	0.440383	WP_223295592.1	competence type IV pilus assembly protein ComGB
GBS_RS01080	20	23	17	16	11	12	17	18	16	18	13	14	17	15	0.882	-0.18	0.846151	WP_000793380.1	competence type IV pilus major pilin ComGC
GBS_RS01085	8	11	17	13	12	9	7	9	16	15	15	10	11	13	1.331	0.413	0.705088	WP_000244259.1	competence type IV pilus minor pilin ComGD
GBS_RS01090	9	8	11	10	2	1	8	6	10	11	2	1	8	5	0.448	-1.158	0.440806	WP_000521804.1	competence type IV pilus minor pilin ComGE
GBS_RS01095	37	27	45	16	15	30	32	22	41	18	18	34	32	23	0.741	-0.432	0.52445	WP_001874060.1	competence type IV pilus minor pilin ComGF
GBS_RS01100	70	52	66	44	36	31	60	42	61	50	44	35	54	43	0.803	-0.316	0.557605	WP_000601104.1	competence type IV pilus minor pilin ComGG
GBS_RS01105	5625	5144	5194	4663	2895	4263	4800	4135	4773	5336	3538	4858	4569	4577	0.99	-0.015	0.93173	WP_001008570.1	class I SAM-dependent methyltransferase
GBS_RS01110	20370	20284	16718	13367	8983	14023	17383	16306	15363	15297	10979	15981	16351	14086	0.851	-0.232	0.16933	WP_000047535.1	acetate kinase
GBS_RS01115	220	139	231	108	115	98	188	112	212	124	141	112	171	126	0.755	-0.405	0.298061	WP_000798242.1	helix-turn-helix transcriptional regulator
GBS_RS01120	1365	848	1252	521	591	455	1165	682	1150	596	722	519	999	612	0.624	-0.681	0.0111813	WP_000905674.1	hypothetical protein
GBS_RS01125	6787	6013	6200	5136	4041	4968	5792	4834	5697	5877	4939	5662	5441	5493	1.01	0.014	0.920347	WP_000008111.1	type II CAAX endopeptidase family protein
GBS_RS01130	6977	8669	5513	4254	4602	4858	5954	6969	5066	4868	5624	5536	5996	5343	0.897	-0.158	0.3249	WP_001867096.1	pyrroline-5-carboxylate reductase
GBS_RS01135	9753	11471	7568	5561	6373	6364	8323	9221	6954	6364	7789	7253	8166	7135	0.876	-0.19	0.208045	WP_001281321.1	glutamyl aminopeptidase
GBS_RS01140	723	1290	544	447	701	444	617	1037	500	512	857	506	718	625	0.884	-0.178	0.337194	WP_000660181.1	hypothetical protein
GBS_RS01145	463	476	431	312	244	314	395	383	396	357	298	358	391	338	0.861	-0.217	0.313566	WP_000791272.1	DUF4651 domain-containing protein
GBS_RS01150	1542	1809	1468	1183	1009	1237	1316	1454	1349	1354	1233	1410	1373	1332	0.97	-0.044	0.801891	WP_000601792.1	thioredoxin family protein
GBS_RS01155	5391	5337	4699	3505	2963	3681	4601	4290	4318	4011	3621	4195	4403	3942	0.894	-0.161	0.213353	WP_000578331.1	DUF4479 and tRNA-binding domain-containing protein
GBS_RS01160	1821	2226	1416	1019	908	1060	1554	1789	1301	1166	1110	1208	1548	1161	0.756	-0.404	0.0203035	WP_000186183.1	class I SAM-dependent methyltransferase
GBS_RS01165	127	88	125	24	27	29	108	71	115	27	33	33	98	31	0.323	-1.629	0.000166557	WP_000282450.1	single-stranded DNA-binding protein
GBS_RS01170	898	1378	750	421	523	445	766	1108	689	482	639	507	854	543	0.643	-0.637	0.00012247	WP_000416612.1	HAD family hydrolase
GBS_RS01175	2505	3345	1890	1161	1364	1246	2138	2689	1737	1329	1667	1420	2188	1472	0.68	-0.556	0.000207372	WP_000930334.1	histidine kinase
GBS_RS01180	1124	1216	952	498	517	545	959	978	875	570	632	621	937	608	0.648	-0.625	5.20291e-05	WP_000697630.1	LytTR family transcriptional regulator DNA-binding domain-containing protein
GBS_RS01185	35	48	23	12	16	11	30	39	21	14	20	13	30	16	0.516	-0.955	0.177794	WP_000683316.1	CidA/LrgA family protein
GBS_RS01190	56	67	46	18	18	20	48	54	42	21	22	23	48	22	0.456	-1.133	0.0424741	WP_000421727.1	antiholin-like protein LrgB
GBS_RS01195	3687	3290	4252	1026	527	896	3146	2645	3907	1174	644	1021	3233	946	0.288	-1.797	4.40066e-29	WP_000170504.1	ABC transporter substrate-binding protein
GBS_RS01200	936	953	1076	296	181	250	799	766	989	339	221	285	851	282	0.329	-1.606	6.94697e-17	WP_000680645.1	ABC transporter permease
GBS_RS01205	908	971	917	230	175	250	775	781	843	263	214	285	800	254	0.316	-1.661	1.57777e-21	WP_000603397.1	ABC transporter permease
GBS_RS01210	773	946	912	201	187	263	660	760	838	230	229	300	753	253	0.335	-1.578	1.7617e-20	WP_000140979.1	ABC transporter ATP-binding protein
GBS_RS01215	419	432	499	140	97	102	358	347	459	160	119	116	388	132	0.339	-1.56	8.08513e-10	WP_000171304.1	ABC transporter ATP-binding protein
GBS_RS01220	47560	52716	41868	75310	69630	60596	40586	42377	38473	86182	85100	69056	40479	80113	1.971	0.979	3.78196e-20	WP_000434617.1	PTS system trehalose-specific EIIBC component
GBS_RS01225	47533	50571	40545	64647	55261	48769	40563	40653	37258	73979	67538	55578	39491	65698	1.653	0.725	1.11245e-10	WP_000151014.1	alpha,alpha-phosphotrehalase
GBS_RS01230	361	197	278	82	54	75	308	158	255	94	66	85	240	82	0.347	-1.527	2.1574e-08	WP_000228178.1	BglG family transcription antiterminator
GBS_RS01235	8	4	3	3	1	0	7	3	3	3	1	0	4	1	0.273	-1.875	0.377864	WP_000944235.1	PTS sugar transporter subunit IIB
GBS_RS01240	412	264	365	114	90	126	352	212	335	130	110	144	300	128	0.434	-1.205	8.18236e-07	WP_000677351.1	PTS ascorbate transporter subunit IIC
GBS_RS01245	332	247	308	127	102	118	283	199	283	145	125	134	255	135	0.534	-0.905	0.000321568	WP_000203492.1	transketolase
GBS_RS01250	395	369	348	178	177	177	337	297	320	204	216	202	318	207	0.653	-0.616	0.00577152	WP_001203827.1	transketolase
GBS_RS01255	687	933	559	8120	11906	7583	586	750	514	9292	14551	8642	617	10828	17.312	4.114	5.02091e-269	WP_001203074.1	ferric reductase-like transmembrane domain-containing protein
GBS_RS01260	82630	77858	73255	63812	55847	62991	70514	62589	67316	73024	68254	71786	66806	71021	1.064	0.089	0.431717	WP_001018249.1	30S ribosomal protein S15
GBS_RS01265	28004	31243	23983	17815	21523	19078	23898	25116	22039	20387	26305	21742	23684	22811	0.959	-0.061	0.667113	WP_000043857.1	polyribonucleotide nucleotidyltransferase
GBS_RS01270	9272	10323	7764	5832	6881	6794	7912	8298	7135	6674	8410	7743	7782	7609	0.975	-0.036	0.820777	WP_000204784.1	SseB family protein
GBS_RS01275	9861	10651	8452	5707	6675	6684	8415	8562	7767	6531	8158	7617	8248	7435	0.899	-0.154	0.280647	WP_000539954.1	serine O-acetyltransferase
GBS_RS01280	251	316	286	216	220	209	214	254	263	247	269	238	244	251	1.034	0.049	0.862417	WP_000656477.1	hypothetical protein
GBS_RS01285	18786	21416	16949	11979	13263	13057	16031	17216	15575	13708	16210	14880	16274	14933	0.916	-0.126	0.296761	WP_000591129.1	cysteine--tRNA ligase
GBS_RS01290	6510	6847	5981	4677	4416	4292	5555	5504	5496	5352	5397	4891	5518	5213	0.944	-0.083	0.514772	WP_000568029.1	Mini-ribonuclease 3
GBS_RS01295	3362	3862	2770	2233	2507	2460	2869	3105	2545	2555	3064	2803	2840	2807	0.989	-0.016	0.925819	WP_000178019.1	23S rRNA (guanosine(2251)-2'-O)-methyltransferase RlmB
GBS_RS01300	3074	3720	2551	2050	2400	2436	2623	2990	2344	2346	2933	2776	2652	2685	1.013	0.018	0.922177	WP_000716637.1	NYN domain-containing protein
GBS_RS01305	14699	16300	17377	15367	14585	15349	12544	13103	15968	17585	17825	17492	13872	17634	1.278	0.354	0.00672219	WP_000143135.1	DegV family protein
GBS_RS01310	231	289	319	228	265	228	197	232	293	261	324	260	241	282	1.178	0.236	0.394657	0	helix-turn-helix domain-containing protein
GBS_RS01315	522	450	540	423	467	409	445	362	496	484	571	466	434	507	1.172	0.229	0.354048	WP_000160598.1	IS30-like element ISSag9 family transposase
GBS_RS01320	101738	112974	92294	91159	95589	101129	86820	90818	84811	104319	116826	115249	87483	112131	1.281	0.357	0.000815334	WP_001867156.1	50S ribosomal protein L13
GBS_RS01325	65680	66483	57800	56242	53063	58433	56049	53445	53114	64361	64852	66591	54203	65268	1.204	0.268	0.0113412	WP_000035940.1	30S ribosomal protein S9
GBS_RS01330	2763	2573	2321	2208	1972	2663	2358	2068	2133	2527	2410	3035	2186	2657	1.211	0.276	0.0670395	WP_000022172.1	tyrosine-type recombinase/integrase
GBS_RS01335	1419	1400	1383	1293	998	1437	1211	1125	1271	1480	1220	1638	1202	1446	1.195	0.258	0.0807744	WP_001097380.1	helix-turn-helix transcriptional regulator
GBS_RS01340	52	15	47	22	11	23	44	12	43	25	13	26	33	21	0.707	-0.501	0.474567	WP_000331953.1	hypothetical protein
GBS_RS01345	55	20	32	19	11	17	47	16	29	22	13	19	31	18	0.626	-0.676	0.342504	WP_000134666.1	helix-turn-helix domain-containing protein
GBS_RS01350	41	29	56	23	16	33	35	23	51	26	20	38	36	28	0.77	-0.377	0.545992	WP_000384271.1	replication initiator protein A
GBS_RS01355	95	71	99	43	20	61	81	57	91	49	24	70	76	48	0.593	-0.755	0.0984574	WP_000591144.1	hypothetical protein
GBS_RS01360	31	6	24	8	8	10	26	5	22	9	10	11	18	10	0.676	-0.564	0.595663	#N/A	#N/A
GBS_RS01365	107	58	104	49	40	72	91	47	96	56	49	82	78	62	0.817	-0.292	0.52445	0	replication initiation factor domain-containing protein
GBS_RS01370	92	46	82	46	32	50	79	37	75	53	39	57	64	50	0.806	-0.311	0.528345	WP_001220479.1	hypothetical protein
GBS_RS01375	234	161	184	153	118	164	200	129	169	175	144	187	166	169	1.024	0.035	0.920682	WP_000122836.1	plasmid recombination protein
GBS_RS01380	100	98	95	57	51	46	85	79	87	65	62	52	84	60	0.714	-0.486	0.245163	WP_000130119.1	hypothetical protein
GBS_RS01385	1524	1705	1734	1584	1832	1437	1301	1371	1593	1813	2239	1638	1422	1897	1.328	0.409	0.024109	WP_000384859.1	type II toxin-antitoxin system RelE/ParE family toxin
GBS_RS01390	687	837	818	657	830	638	586	673	752	752	1014	727	670	831	1.233	0.302	0.142383	WP_000259017.1	hypothetical protein
GBS_RS01395	366	629	295	318	487	339	312	506	271	364	595	386	363	448	1.248	0.32	0.116518	WP_000078282.1	WXG100 family type VII secretion target
GBS_RS01400	215	481	199	324	463	269	183	387	183	371	566	307	251	415	1.7	0.765	0.000326607	WP_000749962.1	hypothetical protein
GBS_RS01405	207	446	163	247	458	232	177	359	150	283	560	264	229	369	1.636	0.71	0.000564917	WP_000749955.1	hypothetical protein
GBS_RS01410	783	1286	600	696	1145	872	668	1034	551	796	1399	994	751	1063	1.426	0.512	0.00523532	WP_011074703.1	hypothetical protein
GBS_RS01415	261	400	243	293	450	345	223	322	223	335	550	393	256	426	1.656	0.728	0.000206884	#N/A	#N/A
GBS_RS01420	486	767	382	500	791	568	415	617	351	572	967	647	461	729	1.585	0.665	0.000167005	WP_000259072.1	hypothetical protein
GBS_RS01425	331	457	301	348	525	455	282	367	277	398	642	519	309	520	1.667	0.737	0.000153398	WP_000052404.1	hypothetical protein
GBS_RS01430	0	0	1	0	0	0	0	0	1	0	0	0	0	0	0.733	-0.449	0.93806	#N/A	#N/A
GBS_RS01435	3	6	15	4	3	4	3	5	14	5	4	5	7	5	0.739	-0.436	0.778159	#N/A	#N/A
GBS_RS01440	1001	1087	1032	734	596	770	854	874	948	840	728	878	892	815	0.912	-0.133	0.43797	WP_000471421.1	Rgg/GadR/MutR family transcriptional regulator
GBS_RS01445	826	937	808	1252	1352	1552	705	753	742	1433	1652	1769	733	1618	2.198	1.137	1.72889e-17	0	MFS transporter
GBS_RS01450	4969	5136	4167	6484	5774	6612	4240	4129	3829	7420	7057	7535	4066	7337	1.805	0.852	1.37735e-14	WP_000812155.1	ABC transporter permease
GBS_RS01455	5199	5423	4470	6422	5634	7181	4437	4359	4108	7349	6886	8184	4301	7473	1.734	0.794	1.36426e-10	WP_000914796.1	osmoprotectant ABC transporter substrate-bindingprotein
GBS_RS01460	3585	3755	2769	4385	3989	4711	3059	3019	2544	5018	4875	5369	2874	5087	1.774	0.827	7.32716e-10	WP_000247053.1	ABC transporter permease
GBS_RS01465	7043	7713	5694	9227	7504	9400	6010	6200	5232	10559	9171	10712	5814	10147	1.746	0.804	2.26629e-09	WP_000529593.1	ABC transporter ATP-binding protein
GBS_RS01550	1589	1991	1411	1319	1579	1163	1356	1601	1297	1509	1930	1325	1418	1588	1.112	0.153	0.310351	WP_000699794.1	DUF2971 domain-containing protein
GBS_RS01555	1149	1285	1178	974	815	1368	981	1033	1082	1115	996	1559	1032	1223	1.165	0.221	0.248337	WP_001007681.1	site-specific integrase
GBS_RS01560	87	87	86	74	72	100	74	70	79	85	88	114	74	96	1.276	0.351	0.365421	WP_000562108.1	DUF3173 domain-containing protein
GBS_RS01565	808	850	820	600	547	841	690	683	754	687	669	958	709	771	1.075	0.104	0.596163	WP_011074704.1	hypothetical protein
GBS_RS01570	1003	1059	1071	943	735	1180	856	851	984	1079	898	1345	897	1107	1.221	0.289	0.0818553	WP_000772804.1	hypothetical protein
GBS_RS01575	3036	2909	3036	2668	2019	3038	2591	2338	2790	3053	2468	3462	2573	2994	1.156	0.209	0.116758	WP_000767014.1	FtsK/SpoIIIE domain-containing protein
GBS_RS01580	1222	1219	1285	998	760	1190	1043	980	1181	1142	929	1356	1068	1142	1.061	0.086	0.616471	WP_000152461.1	hypothetical protein
GBS_RS01585	333	281	379	242	175	320	284	226	348	277	214	365	286	285	0.99	-0.015	0.954059	WP_000471938.1	hypothetical protein
GBS_RS01590	602	554	502	391	282	425	514	445	461	447	345	484	473	425	0.892	-0.165	0.449042	WP_000450049.1	hypothetical protein
GBS_RS01595	2184	2196	1929	1406	691	1280	1864	1765	1773	1609	845	1459	1801	1304	0.7	-0.515	0.0146929	WP_001031783.1	GNAT family protein
GBS_RS01600	1261	1232	1268	870	486	799	1076	990	1165	996	594	911	1077	834	0.758	-0.399	0.0345326	WP_000067087.1	GNAT family protein
GBS_RS01605	2408	2324	2218	1597	969	1449	2055	1868	2038	1828	1184	1651	1987	1554	0.771	-0.375	0.0194245	WP_000503134.1	GNAT family protein
GBS_RS01610	441	522	350	349	269	320	376	420	322	399	329	365	373	364	0.981	-0.028	0.920682	WP_000598067.1	sigma factor regulator N-terminal domain-containing protein
GBS_RS01615	161	208	156	132	112	112	137	167	143	151	137	128	149	139	0.929	-0.106	0.753659	WP_000025251.1	RNA polymerase sigma factor
GBS_RS01620	14	21	13	11	14	12	12	17	12	13	17	14	14	15	1.068	0.095	0.925819	#N/A	#N/A
GBS_RS01625	159	229	145	128	99	111	136	184	133	146	121	126	151	131	0.877	-0.19	0.590602	WP_000794360.1	TetR family transcriptional regulator
GBS_RS01630	163	113	121	47	51	43	139	91	111	54	62	49	114	55	0.489	-1.033	0.00776622	WP_001219922.1	ABC transporter permease
GBS_RS01635	62	57	79	29	26	32	53	46	73	33	32	36	57	34	0.601	-0.735	0.147119	WP_000755575.1	ABC transporter ATP-binding protein
GBS_RS01640	1321	1390	1092	745	842	644	1127	1117	1003	853	1029	734	1082	872	0.799	-0.323	0.0470594	WP_000359381.1	hypothetical protein
GBS_RS01645	688	679	489	373	446	316	587	546	449	427	545	360	527	444	0.836	-0.259	0.217747	WP_000613125.1	PadR family transcriptional regulator
GBS_RS01650	7944	8708	7574	9507	8773	10021	6779	7000	6960	10879	10722	11420	6913	11007	1.592	0.671	5.14918e-11	WP_000686999.1	hypothetical protein
GBS_RS01655	4967	3784	4285	3802	3487	3693	4239	3042	3938	4351	4262	4209	3740	4274	1.154	0.206	0.193114	WP_000170470.1	N-acetylglucosamine-6-phosphate deacetylase
GBS_RS01660	1645	1444	1525	28954	18212	24919	1404	1161	1401	33134	22258	28398	1322	27930	20.936	4.388	0	WP_000022338.1	isoprenylcysteine carboxyl methyltransferase family protein
GBS_RS01665	11074	12140	9136	8575	7233	9525	9450	9759	8395	9813	8840	10855	9201	9836	1.067	0.094	0.571246	WP_000038759.1	glycine--tRNA ligase subunit alpha
GBS_RS01670	4798	5566	4239	4716	3606	4698	4094	4474	3895	5397	4407	5354	4154	5053	1.213	0.279	0.0748674	WP_001094117.1	NAD(P)H-dependent oxidoreductase
GBS_RS01675	24413	24644	21626	21169	16523	22299	20833	19811	19873	24225	20194	25412	20172	23277	1.149	0.2	0.125131	WP_000159092.1	glycine--tRNA ligase subunit beta
GBS_RS01680	3013	2875	2778	2610	1924	2719	2571	2311	2553	2987	2351	3099	2478	2812	1.128	0.174	0.212669	WP_000371297.1	DUF896 family protein
GBS_RS01685	319	358	246	250	240	248	272	288	226	286	293	283	262	287	1.101	0.139	0.575789	WP_000571497.1	DUF1294 domain-containing protein
GBS_RS01690	1449	1514	1170	660	669	711	1237	1217	1075	755	818	810	1176	794	0.676	-0.565	0.000167168	WP_000093527.1	glycerol kinase GlpK
GBS_RS01695	1993	1743	1424	878	755	959	1701	1401	1309	1005	923	1093	1470	1007	0.687	-0.541	0.000952333	WP_000396081.1	type 1 glycerol-3-phosphate oxidase
GBS_RS01700	1040	794	771	427	385	489	888	638	708	489	471	557	745	506	0.683	-0.549	0.00379769	WP_000350765.1	aquaporin family protein
GBS_RS01705	1472	2404	1276	1065	1071	1021	1256	1933	1173	1219	1309	1164	1454	1231	0.867	-0.206	0.2845	WP_000137254.1	FAD/NAD(P)-binding oxidoreductase
GBS_RS01710	1635	2075	1425	1186	1141	1227	1395	1668	1309	1357	1394	1398	1457	1383	0.954	-0.068	0.695451	WP_001217286.1	helix-turn-helix domain-containing protein
GBS_RS01715	30713	29921	26070	31573	26338	35977	26209	24053	23956	36131	32189	41000	24739	36440	1.467	0.553	9.84253e-06	WP_000141871.1	transketolase
GBS_RS01720	497	579	514	865	809	699	424	465	472	990	989	797	454	925	2.031	1.022	2.64202e-09	WP_000711205.1	bacteriocin immunity protein
GBS_RS01725	3718	4532	3129	5129	6665	5650	3173	3643	2875	5869	8146	6439	3230	6818	2.1	1.071	2.48542e-19	WP_000589158.1	ABC transporter ATP-binding protein
GBS_RS01730	5314	6123	5062	7393	8821	7322	4535	4922	4652	8460	10781	8344	4703	9195	1.943	0.958	2.12646e-16	WP_001104589.1	hypothetical protein
GBS_RS01735	896	911	740	697	466	556	765	732	680	798	570	634	726	667	0.912	-0.133	0.497662	WP_000085851.1	PTS transporter subunit EIIC
GBS_RS01740	2277	2041	2508	1367	1313	1393	1943	1641	2305	1564	1605	1587	1963	1585	0.815	-0.295	0.0747505	WP_000820352.1	glutamate 5-kinase
GBS_RS01745	8063	7920	7228	4961	4007	4847	6881	6367	6642	5677	4897	5524	6630	5366	0.808	-0.307	0.00595731	WP_000221008.1	glutamate-5-semialdehyde dehydrogenase
GBS_RS01750	10080	11959	8239	6397	7428	6846	8602	9614	7571	7320	9078	7802	8596	8067	0.939	-0.091	0.504817	WP_000180264.1	16S rRNA (cytosine(1402)-N(4))-methyltransferaseRsmH
GBS_RS01755	2115	2482	1771	1433	1659	1479	1805	1995	1627	1640	2028	1685	1809	1784	0.985	-0.021	0.894976	WP_000180568.1	cell division protein FtsL
GBS_RS01760	16243	19113	14986	11517	12828	11710	13861	15365	13771	13180	15678	13345	14332	14068	0.98	-0.03	0.817548	WP_000142546.1	penicillin-binding protein PBP2X
GBS_RS01765	6752	7419	6807	4750	5559	4901	5762	5964	6255	5436	6794	5585	5994	5938	0.986	-0.02	0.906557	WP_000480020.1	phospho-N-acetylmuramoyl-pentapeptide- transferase
GBS_RS01770	12696	15690	11501	9470	11711	10225	10834	12613	10569	10837	14313	11653	11339	12268	1.078	0.108	0.382556	WP_000008549.1	DEAD/DEAH box helicase
GBS_RS01775	20430	20851	19981	25038	25534	20197	17434	16762	18361	28652	31207	23017	17519	27625	1.566	0.647	1.04352e-05	WP_000473468.1	amino acid ABC transporter substrate-binding protein
GBS_RS01780	30991	32973	27808	30425	36457	27639	26447	26506	25553	34817	44557	31498	26169	36957	1.397	0.482	0.000386981	WP_001071299.1	amino acid ABC transporter permease
GBS_RS01785	25732	25850	24119	25115	28301	23846	21959	20780	22164	28741	34589	27175	21634	30168	1.387	0.472	0.000491074	WP_000593862.1	amino acid ABC transporter ATP-binding protein
GBS_RS01790	1741	1808	1683	1043	1240	983	1486	1453	1547	1194	1515	1120	1495	1276	0.847	-0.24	0.179744	WP_000478229.1	DUF4059 family protein
GBS_RS01795	9893	9470	8657	6494	5945	5858	8442	7613	7955	7431	7266	6676	8003	7124	0.89	-0.168	0.168546	WP_000272353.1	thioredoxin-disulfide reductase
GBS_RS01800	5684	5754	5655	5457	5071	5378	4851	4626	5197	6245	6198	6129	4891	6191	1.267	0.342	0.00304952	WP_000276183.1	nicotinate phosphoribosyltransferase
GBS_RS01805	3613	3816	3374	3718	3200	3462	3083	3068	3100	4255	3911	3945	3084	4037	1.308	0.388	0.00072075	WP_000174854.1	ammonia-dependent NAD(+) synthetase
GBS_RS01810	25513	28451	20486	1156	927	1207	21772	22871	18825	1323	1133	1376	21156	1277	0.06	-4.049	1.23672e-190	WP_000041114.1	aminopeptidase C
GBS_RS01815	27191	27403	24220	20250	18480	22443	23204	22029	22256	23173	22586	25576	22496	23778	1.056	0.078	0.538951	WP_000628369.1	penicillin-binding protein PBP1A
GBS_RS01820	6096	8708	5138	4724	6057	5032	5202	7000	4721	5406	7403	5735	5641	6181	1.101	0.139	0.293464	WP_000248792.1	Holliday junction resolvase RecU
GBS_RS01825	422	496	398	286	361	291	360	399	366	327	441	332	375	367	0.971	-0.043	0.861754	WP_000843096.1	DUF1273 domain-containing protein
GBS_RS01830	6730	10456	6113	5392	6187	5414	5743	8405	5617	6170	7562	6170	6588	6634	1.02	0.029	0.854765	WP_000146544.1	cell division regulator GpsB
GBS_RS01835	4775	6460	4816	4047	6363	4101	4075	5193	4426	4631	7777	4674	4565	5694	1.216	0.282	0.0714041	WP_000664851.1	class I SAM-dependent RNA methyltransferase
GBS_RS01840	18754	20545	17998	13150	14534	14551	16004	16516	16539	15048	17763	16583	16353	16465	1.005	0.007	0.959809	WP_001287870.1	cell division site-positioning protein MapZ family protein
GBS_RS01845	9002	9472	8573	8582	7149	9463	7682	7614	7878	9821	8737	10784	7725	9781	1.262	0.335	0.00480246	WP_000159885.1	S-ribosylhomocysteine lyase
GBS_RS01850	18086	19763	19681	20182	18129	20890	15434	15887	18085	23095	22157	23807	16469	23020	1.401	0.486	5.28932e-06	WP_000481839.1	ribonuclease Y
GBS_RS01855	406	362	268	192	332	213	346	291	246	220	406	243	294	290	0.958	-0.062	0.860941	WP_001029973.1	ABC transporter ATP-binding protein
GBS_RS01860	297	301	275	174	210	165	253	242	253	199	257	188	249	215	0.854	-0.228	0.404918	WP_001217938.1	ABC transporter permease
GBS_RS01865	2067	3017	1859	1191	1554	1086	1764	2425	1708	1363	1899	1238	1966	1500	0.76	-0.396	0.00172879	WP_000791348.1	sensor histidine kinase
GBS_RS01870	1771	2278	1620	1029	1275	1035	1511	1831	1489	1178	1558	1180	1610	1305	0.807	-0.309	0.0213458	WP_000772050.1	response regulator transcription factor
GBS_RS01875	1915	2351	1707	1035	1292	984	1634	1890	1569	1184	1579	1121	1698	1295	0.757	-0.402	0.00371083	WP_001168922.1	TMEM175 family protein
GBS_RS01880	12020	14241	13668	14773	15521	14717	10257	11448	12560	16906	18969	16772	11422	17549	1.539	0.622	3.34772e-07	WP_000003861.1	guanylate kinase
GBS_RS01885	3997	4142	4667	4795	4787	4803	3411	3330	4289	5487	5851	5474	3677	5604	1.534	0.617	1.08034e-05	WP_000979239.1	DNA-directed RNA polymerase subunit omega
GBS_RS01890	5888	6779	5728	5482	6424	5515	5025	5450	5264	6273	7851	6285	5246	6803	1.29	0.368	0.00270144	WP_000101528.1	primosomal protein N'
GBS_RS01895	2675	2769	2852	2397	2552	2361	2283	2226	2621	2743	3119	2691	2377	2851	1.2	0.263	0.087144	WP_000163893.1	methionyl-tRNA formyltransferase
GBS_RS01900	6912	7788	6579	5791	6375	6296	5898	6261	6046	6627	7791	7175	6068	7198	1.184	0.244	0.0336643	WP_001262599.1	16S rRNA (cytosine(967)-C(5))-methyltransferase RsmB
GBS_RS01905	9701	9923	9185	7306	6251	7058	8279	7977	8440	8361	7640	8043	8232	8015	0.973	-0.039	0.758949	WP_000406233.1	Stp1/IreP family PP2C-type Ser/Thr phosphatase
GBS_RS01910	40242	42328	36740	27173	23914	29562	34341	34027	33761	31096	29227	33689	34043	31337	0.919	-0.122	0.324071	WP_000614565.1	Stk1 family PASTA domain-containing Ser/Thr kinase
GBS_RS01915	708	773	714	536	438	504	604	621	656	613	535	574	627	574	0.915	-0.128	0.499885	WP_000714457.1	cell wall-active antibiotics response protein LiaF
GBS_RS01920	2453	2391	2352	2046	1418	2013	2093	1922	2161	2341	1733	2294	2059	2123	1.023	0.033	0.842686	WP_000716167.1	sensor histidine kinase
GBS_RS01925	1620	1465	1599	1411	931	1400	1382	1178	1469	1615	1138	1595	1343	1449	1.071	0.099	0.538028	WP_000357891.1	response regulator transcription factor
GBS_RS01930	8546	8458	8281	7603	5665	7053	7293	6799	7610	8701	6924	8038	7234	7888	1.087	0.12	0.356325	WP_000339135.1	Cof-type HAD-IIB family hydrolase
GBS_RS01935	4699	5044	4443	4165	3141	3362	4010	4055	4083	4766	3839	3831	4049	4145	1.018	0.026	0.875946	WP_000689608.1	S1 RNA-binding domain-containing protein
GBS_RS01940	1108	799	1064	735	629	812	946	642	978	841	769	925	855	845	1.001	0.002	0.993836	WP_000180539.1	glycyl-radical enzyme activating protein
GBS_RS01945	2874	2911	2492	2042	2126	2091	2453	2340	2290	2337	2598	2383	2361	2439	1.033	0.046	0.758949	WP_001080746.1	DeoR family transcriptional regulator
GBS_RS01950	3518	3773	3443	2774	2607	2589	3002	3033	3164	3174	3186	2950	3066	3103	1.012	0.017	0.914769	WP_000764455.1	sugar-binding transcriptional regulator
GBS_RS01955	110	135	104	39	48	44	94	109	96	45	59	50	100	51	0.513	-0.962	0.0107911	WP_000402898.1	PTS lactose/cellobiose transporter subunit IIA
GBS_RS01960	54	81	62	21	18	25	46	65	57	24	22	28	56	25	0.446	-1.166	0.026871	WP_000590363.1	PTS sugar transporter subunit IIB
GBS_RS01965	464	431	492	202	209	219	396	346	452	231	255	250	398	245	0.619	-0.692	0.0012138	WP_000032676.1	PTS sugar transporter subunit IIC
GBS_RS01970	1526	1415	1494	617	507	674	1302	1137	1373	706	620	768	1271	698	0.549	-0.866	1.25298e-10	WP_000166134.1	glycyl radical protein
GBS_RS01975	663	593	542	231	213	321	566	477	498	264	260	366	514	297	0.573	-0.804	0.000213605	WP_000394891.1	fructose-6-phosphate aldolase
GBS_RS01980	818	757	794	351	268	426	698	609	730	402	328	485	679	405	0.591	-0.758	1.23228e-05	WP_000862118.1	glycerol dehydrogenase
GBS_RS01985	34261	32795	34802	33899	32030	21636	29237	26363	31980	38793	39146	24657	29193	34199	1.151	0.203	0.357469	WP_000036948.1	cysteine synthase A
GBS_RS01990	1646	1412	1614	880	611	847	1405	1135	1483	1007	747	965	1341	906	0.675	-0.568	3.18655e-05	WP_001108147.1	YigZ family protein
GBS_RS01995	104	74	104	53	32	68	89	59	96	61	39	77	81	59	0.717	-0.481	0.254936	WP_000432961.1	DEAD/DEAH box helicase
GBS_RS02000	55	33	35	22	18	20	47	27	32	25	22	23	35	23	0.678	-0.561	0.383501	WP_000128297.1	ComF family protein
GBS_RS02005	8179	15894	6264	2541	2549	3093	6980	12777	5756	2908	3115	3525	8504	3183	0.397	-1.334	5.85436e-09	WP_000599094.1	ribosome-associated translation inhibitor RaiA
GBS_RS02035	2257	1517	2098	5341	2449	5693	1926	1219	1928	6112	2993	6488	1691	5198	2.974	1.572	1.37825e-30	WP_000869691.1	aspartate kinase
GBS_RS02040	3290	3041	2881	2361	2358	1888	2808	2445	2647	2702	2882	2152	2633	2579	0.974	-0.039	0.840057	WP_000335411.1	HAD family phosphatase
GBS_RS02045	68431	83108	65654	54098	48750	59126	58397	66809	60331	61908	59581	67381	61846	62957	1.018	0.026	0.862417	WP_000667365.1	enoyl-CoA hydratase
GBS_RS02050	29181	36001	31304	28333	29523	27902	24902	28941	28766	32423	36082	31798	27536	33434	1.215	0.281	0.0154474	WP_000455488.1	MarR family transcriptional regulator
GBS_RS02055	92371	116645	93612	83747	96455	91318	78826	93769	86022	95837	117884	104068	86206	105930	1.227	0.296	0.00348802	WP_000230695.1	ketoacyl-ACP synthase III
GBS_RS02060	17601	19827	21445	17395	16230	18627	15020	15939	19706	19906	19836	21228	16888	20323	1.211	0.276	0.0256703	WP_000257836.1	acyl carrier protein
GBS_RS02065	42155	52002	44100	38976	47064	45074	35974	41804	40525	44603	57520	51367	39434	51163	1.293	0.371	0.000429147	WP_000857467.1	enoyl-[acyl-carrier-protein] reductase FabK
GBS_RS02070	48070	61300	50437	50589	55325	55631	41021	49278	46348	57892	67617	63398	45549	62969	1.384	0.468	1.7287e-06	WP_001044779.1	ACP S-malonyltransferase
GBS_RS02075	38797	45276	39789	33107	34600	38256	33108	36397	36563	37886	42287	43597	35356	41257	1.166	0.222	0.0345447	WP_001176108.1	3-oxoacyl-[acyl-carrier-protein] reductase
GBS_RS02080	67807	77168	73799	59910	57894	66021	57864	62034	67816	68559	70756	75239	62571	71518	1.145	0.195	0.0695782	WP_000175070.1	beta-ketoacyl-ACP synthase II
GBS_RS02085	25780	25566	29892	24835	19816	23825	22000	20552	27468	28420	24219	27151	23340	26597	1.146	0.197	0.156719	WP_001161071.1	acetyl-CoA carboxylase biotin carboxyl carrier protein
GBS_RS02090	13931	14993	15951	15799	12585	15025	11888	12053	14658	18080	15381	17123	12866	16861	1.314	0.394	0.00236353	WP_000565430.1	3-hydroxyacyl-ACP dehydratase FabZ
GBS_RS02095	78122	84160	80723	68711	61698	77471	66667	67655	74178	78630	75405	88287	69500	80774	1.161	0.215	0.0433712	WP_000473511.1	acetyl-CoA carboxylase biotin carboxylase subunit
GBS_RS02100	50507	59049	48743	43283	39993	53924	43101	47468	44791	49531	48878	61453	45120	53287	1.175	0.233	0.0922437	WP_001173385.1	acetyl-CoA carboxylase, carboxyltransferase subunit beta
GBS_RS02105	32436	31038	36985	29227	23938	32334	27680	24951	33986	33446	29256	36848	28872	33183	1.154	0.206	0.0659564	WP_001058274.1	acetyl-CoA carboxylase carboxyl transferase subunit alpha
GBS_RS02110	2748	3276	2640	1808	2043	1716	2345	2634	2426	2069	2497	1956	2468	2174	0.877	-0.189	0.17035	WP_000284171.1	hypothetical protein
GBS_RS02115	12215	11772	10976	8737	6981	10515	10424	9463	10086	9998	8532	11983	9991	10171	1.009	0.013	0.938935	WP_000886193.1	serine--tRNA ligase
GBS_RS02120	3476	4170	3029	2647	2815	2130	2966	3352	2783	3029	3440	2427	3034	2965	0.971	-0.043	0.778159	WP_000417629.1	acyltransferase
GBS_RS02125	4616	5582	4236	7416	5864	7255	3939	4487	3893	8487	7167	8268	4106	7974	1.941	0.957	2.27212e-12	WP_000079341.1	DUF956 family protein
GBS_RS02130	66907	60561	62162	124799	78038	123125	57096	48684	57122	142815	95376	140316	54301	126169	2.292	1.197	1.704e-23	WP_000139227.1	PTS system mannose/fructose/sorbose family transporter subunit IID
GBS_RS02135	46888	45769	40852	82398	53704	91416	40013	36793	37540	94293	65635	104179	38115	88036	2.268	1.182	1.25553e-15	WP_000763690.1	PTS mannose/fructose/sorbose transporter subunitIIC
GBS_RS02140	55338	50458	53113	107108	60688	112699	47224	40562	48807	122570	74171	128434	45531	108392	2.321	1.215	1.08615e-17	WP_000511101.1	PTS sugar transporter subunit IIB
GBS_RS02145	3190	3619	2658	2694	2457	2831	2722	2909	2442	3083	3003	3226	2691	3104	1.156	0.209	0.152169	WP_000162326.1	Cof-type HAD-IIB family hydrolase
GBS_RS02150	1928	2624	1831	2084	2792	1937	1645	2109	1683	2385	3412	2207	1812	2668	1.455	0.541	3.6671e-05	WP_000734042.1	hypothetical protein
GBS_RS02155	1931	3463	1646	3686	6612	2835	1648	2784	1513	4218	8081	3231	1982	5177	2.516	1.331	1.94543e-23	WP_000865226.1	DUF1361 domain-containing protein
GBS_RS02160	17110	17585	14033	31074	37957	29875	14601	14136	12895	35560	46390	34046	13877	38665	2.763	1.466	1.28936e-31	WP_000410400.1	NCS2 family permease
GBS_RS02165	1580	1572	1604	1357	1308	1124	1348	1264	1474	1553	1599	1281	1362	1478	1.082	0.114	0.550345	WP_000964341.1	tRNA (adenosine(37)-N6)-threonylcarbamoyltransferase complex ATPase subunit type 1 TsaE
GBS_RS02170	1885	2189	2045	1668	1849	1478	1609	1760	1879	1909	2260	1684	1749	1951	1.11	0.151	0.399737	WP_001865515.1	GNAT family N-acetyltransferase
GBS_RS02175	11836	14304	10240	9034	10567	8843	10100	11499	9410	10338	12915	10078	10336	11110	1.072	0.1	0.404918	WP_000708156.1	LCP family protein
GBS_RS02180	1384	1633	1157	700	701	689	1181	1313	1063	801	857	785	1186	814	0.689	-0.538	0.000151116	WP_000690173.1	hypothetical protein
GBS_RS02185	2814	3055	2203	1216	1189	1249	2401	2456	2024	1392	1453	1423	2294	1423	0.622	-0.684	2.59962e-07	WP_000368097.1	HIT family protein
GBS_RS02190	2019	1489	1870	79766	60082	67679	1723	1197	1718	91281	73430	77128	1546	80613	52.626	5.718	0	WP_000773453.1	hypothetical protein
GBS_RS02195	24	36	21	39	24	21	20	29	19	45	29	24	23	33	1.402	0.488	0.480754	WP_000368100.1	hypothetical protein
GBS_RS02200	1620	1527	1435	3505	4196	3280	1382	1228	1319	4011	5128	3738	1310	4292	3.251	1.701	1.63777e-28	WP_000912307.1	ABC transporter ATP-binding protein
GBS_RS02205	3330	3269	3040	5864	7030	5944	2842	2628	2794	6711	8592	6774	2755	7359	2.655	1.409	2.76335e-24	WP_000732714.1	ABC transporter permease
GBS_RS02440	11111	8366	10704	8860	7554	10183	9482	6725	9836	10139	9232	11605	8681	10325	1.201	0.264	0.0474887	WP_000155919.1	phosphotransferase family protein
GBS_RS02445	9638	8831	10390	9158	8285	9284	8225	7099	9548	10480	10126	10580	8291	10395	1.263	0.337	0.00976893	WP_001266024.1	tRNA (guanosine(46)-N7)-methyltransferase TrmB
GBS_RS02455	8728	7090	7989	6548	6000	7232	7448	5700	7341	7493	7333	8242	6830	7689	1.133	0.18	0.198187	WP_041971671.1	ribosome maturation factor RimP
GBS_RS02460	26596	22573	24160	20909	17939	22513	22696	18146	22201	23927	21924	25656	21014	23836	1.138	0.186	0.113909	WP_000380478.1	transcription termination factor NusA
GBS_RS02465	3830	3600	3956	3523	2680	3538	3268	2894	3635	4032	3275	4032	3266	3780	1.157	0.21	0.0894582	WP_001140526.1	YlxR family protein
GBS_RS02470	3984	3840	3745	3616	2923	3807	3400	3087	3441	4138	3572	4339	3309	4016	1.211	0.276	0.0185109	WP_001065560.1	YlxQ-related RNA-binding protein
GBS_RS02475	64786	58344	60279	47519	40731	51799	55286	46902	55392	54379	49780	59031	52527	54397	1.036	0.051	0.677599	WP_000039152.1	translation initiation factor IF-2
GBS_RS02480	8886	8589	8435	7062	5895	7295	7583	6905	7751	8081	7205	8314	7413	7867	1.061	0.085	0.476373	WP_000715537.1	30S ribosome-binding factor RbfA
GBS_RS02485	3067	3410	3490	13777	6264	15173	2617	2741	3207	15766	7656	17291	2855	13571	4.503	2.171	1.25422e-25	WP_000804611.1	alpha/beta hydrolase
GBS_RS02490	606	349	624	324	259	320	517	281	573	371	317	365	457	351	0.798	-0.325	0.211484	WP_000156042.1	CopY/TcrY family copper transport repressor
GBS_RS02495	6165	4260	5506	3097	2665	3006	5261	3425	5060	3544	3257	3426	4582	3409	0.757	-0.402	0.0106173	WP_000013400.1	heavy metal translocating P-type ATPase
GBS_RS02500	473	326	480	296	232	224	404	262	441	339	284	255	369	293	0.806	-0.31	0.267117	WP_000683375.1	heavy-metal-associated domain-containing protein
GBS_RS02505	1767	2322	1680	983	1273	1072	1508	1867	1544	1125	1556	1222	1640	1301	0.79	-0.341	0.011301	WP_000020721.1	trimeric intracellular cation channel family protein
GBS_RS02510	3456	4047	3533	1981	2145	2082	2949	3253	3247	2267	2622	2373	3150	2421	0.768	-0.381	0.00135354	WP_000593336.1	Cof-type HAD-IIB family hydrolase
GBS_RS02515	14201	17990	12588	11118	12625	11857	12119	14462	11567	12723	15430	13512	12716	13888	1.094	0.129	0.284506	WP_000182605.1	DNA polymerase I
GBS_RS02520	2998	3677	2874	2340	2423	2463	2558	2956	2641	2678	2961	2807	2718	2815	1.037	0.052	0.708415	WP_000262487.1	CoA-binding protein
GBS_RS02525	7865	9861	7867	7555	7772	6678	6712	7927	7229	8646	9499	7610	7289	8585	1.176	0.234	0.0679189	WP_000377090.1	peroxide-responsive transcriptional repressor PerR
GBS_RS02530	360	288	317	6170	3015	5214	307	232	291	7061	3685	5942	277	5563	19.579	4.291	2.43361e-190	WP_000703866.1	plasminogen-binding protein PbsP
GBS_RS02535	1481	1691	1361	2742	2523	2925	1264	1359	1251	3138	3084	3333	1291	3185	2.467	1.302	1.78921e-27	WP_000192298.1	response regulator transcription factor
GBS_RS02540	2280	2258	2205	4243	3078	4110	1946	1815	2026	4856	3762	4684	1929	4434	2.287	1.193	7.02848e-24	WP_000770240.1	HAMP domain-containing sensor histidine kinase
GBS_RS02545	3024	4325	2357	2160	3053	2059	2581	3477	2166	2472	3731	2346	2741	2850	1.037	0.052	0.724444	WP_000185054.1	DUF975 family protein
GBS_RS02550	8613	8210	7618	5721	4466	6526	7350	6600	7000	6547	5458	7437	6983	6481	0.922	-0.118	0.420123	WP_000129510.1	tRNA guanosine(34) transglycosylase Tgt
GBS_RS02555	459	383	340	308	368	348	392	308	312	352	450	397	337	400	1.186	0.246	0.332176	WP_000983191.1	CHY zinc finger protein
GBS_RS02560	592	400	523	420	519	394	505	322	481	481	634	449	436	521	1.203	0.267	0.374177	WP_000469149.1	biotin transporter BioY
GBS_RS02565	3833	5296	3440	2004	2427	2213	3271	4257	3161	2293	2966	2522	3563	2594	0.73	-0.453	0.000187796	WP_000779461.1	MBL fold metallo-hydrolase
GBS_RS02570	4434	6045	3847	2523	2800	2514	3784	4859	3535	2887	3422	2865	4059	3058	0.758	-0.4	0.000794183	WP_001169006.1	tRNA adenosine(34) deaminase TadA
GBS_RS02580	44121	59769	44700	41793	37360	43075	37651	48047	41076	47826	45660	49089	42258	47525	1.13	0.176	0.22737	WP_000148892.1	glucose-6-phosphate isomerase
GBS_RS02585	1825	2542	1546	981	1224	850	1557	2043	1421	1123	1496	969	1674	1196	0.711	-0.491	0.000137259	WP_000412413.1	5-formyltetrahydrofolate cyclo-ligase
GBS_RS02590	1522	1681	1401	706	890	729	1299	1351	1287	808	1088	831	1312	909	0.687	-0.542	0.000487338	WP_000061940.1	rhomboid family intramembrane serine protease
GBS_RS02595	11749	10301	11640	10277	9183	8886	10026	8281	10696	11761	11223	10127	9668	11037	1.146	0.197	0.212619	WP_001080265.1	BMP family protein
GBS_RS02600	14084	18029	11895	15268	14511	17453	12019	14493	10931	17472	17735	19890	12481	18366	1.479	0.565	0.000132942	WP_000868271.1	UTP--glucose-1-phosphate uridylyltransferase GalU
GBS_RS02605	11959	15323	10159	11947	12360	13805	10205	12318	9335	13672	15106	15732	10619	14837	1.404	0.49	0.000376023	WP_000166111.1	NAD(P)H-dependent glycerol-3-phosphate dehydrogenase
GBS_RS02610	1091	1727	992	1579	2276	1645	931	1388	912	1807	2782	1875	1077	2155	2	1	6.28309e-17	WP_000754612.1	ribonuclease P protein component
GBS_RS02615	5839	7189	5032	8455	8743	7235	4983	5779	4624	9676	10685	8245	5129	9535	1.857	0.893	3.35259e-18	WP_000727922.1	membrane protein insertase YidC
GBS_RS02620	6735	7475	6184	9594	9682	9720	5747	6009	5683	10979	11833	11077	5813	11296	1.943	0.958	2.56145e-22	WP_000242578.1	protein jag
GBS_RS02680	6066	6829	5543	5669	4748	5357	5177	5490	5094	6487	5803	6105	5254	6132	1.167	0.222	0.0786599	WP_001239184.1	DUF402 domain-containing protein
GBS_RS02685	2556	2283	2054	3118	2145	3231	2181	1835	1887	3568	2622	3682	1968	3291	1.658	0.73	2.35578e-07	WP_000704977.1	recombination regulator RecX
GBS_RS02690	5700	5054	5061	3238	3623	3342	4864	4063	4651	3705	4428	3809	4526	3981	0.879	-0.186	0.268389	WP_001103623.1	23S rRNA (uracil(1939)-C(5))-methyltransferase RlmD
GBS_RS02695	4205	3815	3782	4940	3478	5079	3588	3067	3475	5653	4251	5788	3377	5231	1.538	0.621	2.05206e-07	WP_000586351.1	nucleoside phosphorylase
GBS_RS02700	3176	2687	2658	3499	2587	3651	2710	2160	2442	4004	3162	4161	2437	3776	1.544	0.627	1.9742e-07	WP_000267396.1	GNAT family N-acetyltransferase
GBS_RS02705	8538	7639	8506	79225	53325	77948	7286	6141	7816	90662	65172	88831	7081	81555	11.45	3.517	5.15037e-256	WP_000357569.1	S8 family serine peptidase
GBS_RS02710	1754	1869	2208	8775	5668	7835	1497	1502	2029	10042	6927	8929	1676	8633	5.142	2.362	1.8268e-54	WP_000848924.1	glycosyltransferase family 2 protein
GBS_RS02715	1255	1596	1317	577	673	652	1071	1283	1210	660	823	743	1188	742	0.624	-0.681	6.69931e-07	WP_001192438.1	class 1b ribonucleoside-diphosphate reductase subunit beta
GBS_RS02720	431	687	516	203	261	214	368	552	474	232	319	244	465	265	0.572	-0.805	3.30026e-05	WP_000378632.1	class Ib ribonucleoside-diphosphate reductase assembly flavoprotein NrdI
GBS_RS02725	3736	5879	4003	1562	1882	1991	3188	4726	3678	1787	2300	2269	3864	2119	0.552	-0.857	2.15244e-11	WP_000194372.1	class 1b ribonucleoside-diphosphate reductase subunit alpha
GBS_RS02730	5798	11085	7008	2774	3182	3111	4948	8911	6440	3174	3889	3545	6766	3536	0.536	-0.9	7.16709e-10	WP_000162181.1	leucine-rich repeat domain-containing protein
GBS_RS02735	526	1111	801	317	352	267	449	893	736	363	430	304	693	366	0.543	-0.881	0.000236728	WP_000632621.1	pyridoxamine 5'-phosphate oxidase family protein
GBS_RS02740	543	640	382	543	619	681	463	514	351	621	757	776	443	718	1.631	0.706	0.000839041	WP_000948274.1	GyrI-like domain-containing protein
GBS_RS02745	180	229	156	286	248	290	154	184	143	327	303	330	160	320	2.005	1.004	1.96818e-05	WP_000955821.1	DUF2316 family protein
GBS_RS02750	342	331	281	379	373	413	292	266	258	434	456	471	272	454	1.668	0.738	0.000150346	WP_000660666.1	carboxymuconolactone decarboxylase family protein
GBS_RS02755	199	172	161	290	243	283	170	138	148	332	297	323	152	317	2.091	1.064	1.24799e-06	WP_001158468.1	cupin domain-containing protein
GBS_RS02760	345	418	275	442	409	505	294	336	253	506	500	576	294	527	1.797	0.845	5.93623e-05	WP_000547676.1	MerR family transcriptional regulator
GBS_RS02765	965	1076	827	1033	1059	1273	824	865	760	1182	1294	1451	816	1309	1.6	0.678	1.73778e-05	0	zinc-dependent alcohol dehydrogenase family protein
GBS_RS02770	806	1002	710	391	326	470	688	805	652	447	398	536	715	460	0.642	-0.639	0.00226384	0	aldo/keto reductase
GBS_RS02775	4413	11292	4041	2681	2888	2921	3766	9077	3713	3068	3530	3329	5519	3309	0.659	-0.602	0.0131206	WP_000203282.1	cation diffusion facilitator family transporter
GBS_RS02780	860	797	778	589	525	566	734	641	715	674	642	645	697	654	0.94	-0.09	0.621855	WP_000237802.1	TetR/AcrR family transcriptional regulator
GBS_RS02785	2387	2745	2152	2103	1213	2551	2037	2207	1978	2407	1482	2907	2074	2265	1.055	0.077	0.776446	WP_000564880.1	YSIRK-targeted surface antigen transcriptional regulator
GBS_RS02795	449	416	576	412	329	386	383	334	529	471	402	440	415	438	1.07	0.098	0.698485	WP_000108710.1	type II toxin-antitoxin system RelB/DinJ family antitoxin
GBS_RS02800	420	444	504	409	334	415	358	357	463	468	408	473	393	450	1.151	0.202	0.338742	WP_000565282.1	hypothetical protein
GBS_RS02805	1699	1738	1795	1626	1283	1517	1450	1397	1649	1861	1568	1729	1499	1719	1.147	0.198	0.188543	WP_000728322.1	hypothetical protein
GBS_RS02810	55	75	60	24	48	17	47	60	55	27	59	19	54	35	0.596	-0.747	0.200433	WP_000366194.1	ImmA/IrrE family metallo-endopeptidase
GBS_RS02815	67	78	65	30	49	47	57	63	60	34	60	54	60	49	0.806	-0.312	0.536407	WP_000936458.1	helix-turn-helix transcriptional regulator
GBS_RS02820	111	69	105	20	22	25	95	55	96	23	27	28	82	26	0.325	-1.623	0.000608521	WP_001011700.1	hypothetical protein
GBS_RS02830	28	17	27	5	3	7	24	14	25	6	4	8	21	6	0.276	-1.859	0.0432938	0	hypothetical protein
GBS_RS02835	42	29	45	17	13	7	36	23	41	19	16	8	33	14	0.425	-1.234	0.101659	WP_000702264.1	hypothetical protein
GBS_RS02840	120	73	119	27	27	18	102	59	109	31	33	21	90	28	0.318	-1.652	0.000907887	WP_000159544.1	LPXTG cell wall anchor domain-containing protein
GBS_RS02845	236	294	318	260	199	147	201	236	292	298	243	168	243	236	0.958	-0.061	0.879362	WP_000935940.1	hypothetical protein
GBS_RS02850	6	10	4	3	1	4	5	8	4	3	1	5	6	3	0.537	-0.896	0.597501	WP_001188029.1	DUF771 domain-containing protein
GBS_RS02855	273	499	291	245	208	215	233	401	267	280	254	245	300	260	0.886	-0.174	0.567962	#N/A	#N/A
GBS_RS02860	362	513	356	334	305	269	309	412	327	382	373	307	349	354	1.016	0.022	0.935466	#N/A	#N/A
GBS_RS02870	966	1317	859	3295	3335	3745	824	1059	789	3771	4076	4268	891	4038	4.563	2.19	5.10838e-55	WP_000484318.1	hypothetical protein
GBS_RS02875	568	873	541	1845	2033	2293	485	702	497	2111	2485	2613	561	2403	4.323	2.112	8.53201e-42	WP_000120348.1	cupin domain-containing protein
GBS_RS02880	2080	3553	1887	7268	8493	8514	1775	2856	1734	8317	10380	9703	2122	9467	4.565	2.191	5.11215e-50	WP_000018433.1	class I SAM-dependent methyltransferase
GBS_RS02885	1349	1278	1303	950	839	1040	1151	1027	1197	1087	1025	1185	1125	1099	0.977	-0.033	0.842686	WP_000119699.1	DUF1912 family protein
GBS_RS02890	2318	2235	2336	2333	1827	2171	1978	1797	2147	2670	2233	2474	1974	2459	1.246	0.317	0.0150254	WP_001119100.1	hypothetical protein
GBS_RS02895	2441	2391	2563	2441	1728	2293	2083	1922	2355	2793	2112	2613	2120	2506	1.178	0.237	0.0982768	WP_001166208.1	GNAT family protein
GBS_RS02900	2450	3022	2329	2542	2068	2645	2091	2429	2140	2909	2527	3014	2220	2817	1.268	0.343	0.0273944	WP_000590590.1	GNAT family protein
GBS_RS02905	1388	1767	1167	1309	1170	1363	1184	1420	1072	1498	1430	1553	1225	1494	1.226	0.294	0.0905231	WP_001021312.1	AAA family ATPase
GBS_RS02910	14131	14679	13538	12816	10700	13382	12059	11800	12440	14666	13077	15250	12100	14331	1.182	0.242	0.0314954	WP_000032211.1	valine--tRNA ligase
GBS_RS02915	2255	3846	2746	13492	11342	10433	1924	3092	2523	15440	13862	11890	2513	13731	5.527	2.466	1.15002e-43	WP_000064105.1	hypothetical protein
GBS_RS02920	6255	5068	5416	2902	2076	3100	5338	4074	4977	3321	2537	3533	4796	3130	0.65	-0.621	9.16353e-08	WP_000049317.1	Gfo/Idh/MocA family oxidoreductase
GBS_RS02925	2055	3802	1769	1285	1846	1377	1754	3056	1626	1471	2256	1569	2145	1765	0.842	-0.249	0.102574	WP_000492950.1	magnesium transporter CorA family protein
GBS_RS02930	1613	1562	1481	892	921	973	1376	1256	1361	1021	1126	1109	1331	1085	0.815	-0.295	0.0489509	WP_000021293.1	MmcQ/YjbR family DNA-binding protein
GBS_RS02935	3457	3593	3316	1421	1081	1629	2950	2888	3047	1626	1321	1856	2962	1601	0.536	-0.9	7.76192e-11	WP_000748015.1	aspartate--ammonia ligase
GBS_RS02940	599	883	482	334	439	407	511	710	443	382	537	464	555	461	0.839	-0.254	0.241251	WP_000592261.1	hypothetical protein
GBS_RS02945	3344	4204	2859	2210	2345	2254	2854	3380	2627	2529	2866	2569	2954	2655	0.902	-0.148	0.275409	WP_000985605.1	16S rRNA (guanine(966)-N(2))-methyltransferase RsmD
GBS_RS02950	597	760	610	410	451	419	509	611	561	469	551	478	560	499	0.891	-0.166	0.370674	WP_000384889.1	hypothetical protein
GBS_RS02955	1327	1500	1423	1018	1024	917	1132	1206	1308	1165	1252	1045	1215	1154	0.949	-0.076	0.684479	WP_000161894.1	pantetheine-phosphate adenylyltransferase
GBS_RS02960	6599	7268	5679	4223	3794	4363	5631	5843	5219	4833	4637	4972	5564	4814	0.866	-0.208	0.107107	WP_000790651.1	PDZ domain-containing protein
GBS_RS02965	1468	1702	1396	662	718	632	1253	1368	1283	758	878	720	1301	785	0.602	-0.733	1.38114e-07	WP_000137518.1	metallophosphoesterase
GBS_RS02970	1854	2373	1603	1665	1748	1930	1582	1908	1473	1905	2136	2199	1654	2080	1.262	0.336	0.0279685	WP_001224500.1	DUF1027 domain-containing protein
GBS_RS02975	5894	7136	5266	5124	5581	5871	5030	5737	4839	5864	6821	6691	5202	6459	1.242	0.313	0.0111813	WP_000039435.1	23S rRNA (adenine(2503)-C(2))-methyltransferase RlmN
GBS_RS02980	2757	3226	2653	2741	2769	2629	2353	2593	2438	3137	3384	2996	2461	3172	1.288	0.366	0.00191233	WP_000919807.1	VanZ family protein
GBS_RS02985	3862	3477	3122	2714	2594	2600	3296	2795	2869	3106	3170	2963	2987	3080	1.033	0.047	0.753659	WP_000022469.1	ABC transporter transmembrane domain-containing protein
GBS_RS02990	4316	3905	3593	3360	2772	2962	3683	3139	3302	3845	3388	3376	3375	3536	1.048	0.068	0.602744	WP_000841526.1	ABC transporter ATP-binding protein
GBS_RS02995	1892	1880	1912	1440	1316	1145	1615	1511	1757	1648	1608	1305	1628	1520	0.931	-0.103	0.590602	WP_000925630.1	aminodeoxychorismate/anthranilate synthase component II
GBS_RS03000	211	122	184	86	106	112	180	98	169	98	130	128	149	119	0.815	-0.296	0.463464	WP_000857892.1	biotin transporter BioY
GBS_RS03005	273	156	241	139	175	141	233	125	221	159	214	161	193	178	0.941	-0.088	0.839135	WP_000009965.1	biotin synthase BioB
GBS_RS03010	162	145	122	43	68	47	138	117	112	49	83	54	122	62	0.497	-1.008	0.00920275	WP_000732603.1	hypothetical protein
GBS_RS03015	333	301	298	99	140	105	284	242	274	113	171	120	267	135	0.499	-1.004	0.000426742	0	thiolase family protein
GBS_RS03020	451	341	379	138	161	152	385	274	348	158	197	173	336	176	0.527	-0.924	0.000381606	WP_000894043.1	AMP-binding protein
GBS_RS03025	1802	2155	1470	1323	1394	1227	1538	1732	1351	1514	1704	1398	1540	1539	1.001	0.001	0.994926	WP_000949175.1	endonuclease III
GBS_RS03030	9	15	20	6	6	9	8	12	18	7	7	10	13	8	0.666	-0.586	0.586995	WP_000606044.1	prepilin peptidase
GBS_RS03035	1479	2173	1493	1322	1133	1361	1262	1747	1372	1513	1385	1551	1460	1483	1.024	0.035	0.874698	WP_000865866.1	YqgQ family protein
GBS_RS03040	8435	8438	8323	7262	5666	7464	7198	6783	7648	8310	6925	8506	7210	7914	1.094	0.13	0.296128	WP_000038547.1	ROK family glucokinase
GBS_RS03045	4753	4618	4317	4306	3306	4218	4056	3712	3967	4928	4040	4807	3912	4592	1.17	0.227	0.0632046	WP_000367664.1	rhodanese-like domain-containing protein
GBS_RS03050	71823	90517	60914	51379	62197	54627	61291	72765	55975	58796	76015	62254	63344	65688	1.037	0.052	0.690834	WP_000183429.1	translational GTPase TypA
GBS_RS03055	5529	6771	5170	4893	5116	4530	4718	5443	4751	5599	6253	5162	4971	5671	1.14	0.189	0.110466	WP_000499533.1	DUF3165 family protein
GBS_RS03060	7425	7158	6344	4400	3755	4423	6336	5754	5830	5035	4589	5041	5973	4888	0.818	-0.289	0.0109974	WP_000849675.1	UDP-N-acetylmuramoyl-L-alanine--D-glutamate ligase
GBS_RS03065	7050	7159	5994	4331	3472	4451	6016	5755	5508	4956	4243	5072	5760	4757	0.824	-0.279	0.032782	WP_000516700.1	UDP-N-acetylglucosamine--N-acetylmuramyl- (pentapeptide) pyrophosphoryl-undecaprenol N-acetylglucosamine transferase
GBS_RS03070	6210	6349	5830	4111	2915	4135	5299	5104	5357	4704	3563	4712	5253	4326	0.817	-0.291	0.0361794	WP_001124855.1	FtsQ-type POTRA domain-containing protein
GBS_RS03075	37725	39457	34957	25140	26068	25590	32193	31719	32123	28769	31860	29163	32012	29931	0.934	-0.098	0.418644	WP_000113464.1	cell division protein FtsA
GBS_RS03080	63019	68162	56604	38366	38281	43137	53778	54794	52015	43905	46786	49160	53529	46617	0.87	-0.201	0.0861981	WP_000232007.1	cell division protein FtsZ
GBS_RS03085	22168	27180	20810	15936	15748	18074	18917	21850	19123	18237	19247	20597	19963	19360	0.971	-0.043	0.76129	WP_000981488.1	YggS family pyridoxal phosphate-dependent enzyme
GBS_RS03090	16839	16596	17713	11780	10824	11491	14370	13341	16277	13481	13229	13095	14663	13268	0.908	-0.139	0.30051	WP_001185364.1	cell division protein SepF
GBS_RS03095	3324	3985	3122	2485	2369	2566	2837	3203	2869	2844	2895	2924	2970	2888	0.974	-0.038	0.792162	WP_000604717.1	YggT family protein
GBS_RS03100	35560	45393	32772	23832	26288	25432	30346	36491	30115	27272	32128	28983	32317	29461	0.913	-0.131	0.258907	WP_000171115.1	YlmH/Sll1252 family protein
GBS_RS03105	30189	32571	30331	19398	20018	20691	25762	26183	27872	22198	24465	23580	26606	23414	0.88	-0.185	0.102574	WP_001131467.1	DivIVA domain-containing protein
GBS_RS03110	49738	54521	44491	39544	33782	40825	42445	43828	40884	45253	41287	46525	42386	44355	1.046	0.064	0.635725	WP_000768154.1	isoleucine--tRNA ligase
GBS_RS03115	4310	7985	3426	3581	3324	4349	3678	6419	3148	4098	4062	4956	4415	4372	1.036	0.052	0.861855	WP_001237035.1	DUF1827 family protein
GBS_RS03120	904	841	861	1146	589	1213	771	676	791	1311	720	1382	746	1138	1.472	0.557	0.00612595	WP_000184290.1	NUDIX hydrolase
GBS_RS03125	19325	14302	14714	12078	8282	12603	16491	11497	13521	13822	10122	14363	13836	12769	0.922	-0.117	0.407143	WP_000882546.1	ATP-dependent Clp protease ATP-binding subunit
GBS_RS03130	18508	17933	18361	12977	10970	12803	15794	14416	16872	14850	13407	14591	15694	14283	0.911	-0.134	0.251071	WP_000443582.1	DUF1797 family protein
GBS_RS03135	803	767	679	580	409	608	685	617	624	664	500	693	642	619	0.956	-0.065	0.761805	WP_001011647.1	amino acid ABC transporter permease
GBS_RS03140	1262	1045	1090	894	652	990	1077	840	1002	1023	797	1128	973	983	1.005	0.008	0.967336	WP_000230128.1	amino acid ABC transporter ATP-binding protein
GBS_RS03145	5510	8686	5082	7524	9072	8458	4702	6983	4670	8610	11088	9639	5452	9779	1.817	0.862	4.26415e-12	WP_001106854.1	phospho-sugar mutase
GBS_RS03150	3041	2875	2904	2975	1805	3055	2595	2311	2669	3404	2206	3482	2525	3031	1.179	0.237	0.149421	WP_000137498.1	bifunctional methylenetetrahydrofolate dehydrogenase/methenyltetrahydrofolate cyclohydrolase
GBS_RS03155	2829	3102	2683	2617	2118	2906	2414	2494	2465	2995	2589	3312	2458	2965	1.201	0.264	0.0692901	WP_000634978.1	NAD(P)H-hydrate dehydratase
GBS_RS03160	8812	11493	7752	7042	7771	7436	7520	9239	7123	8059	9497	8474	7961	8677	1.094	0.13	0.306659	WP_001286947.1	exodeoxyribonuclease VII large subunit
GBS_RS03165	246	328	233	231	237	245	210	264	214	264	290	279	229	278	1.217	0.283	0.243383	WP_001280900.1	exodeoxyribonuclease VII small subunit
GBS_RS03170	6549	7846	5865	5188	5363	5140	5589	6307	5389	5937	6554	5858	5762	6116	1.063	0.088	0.471107	WP_000256279.1	polyprenyl synthetase family protein
GBS_RS03175	4147	5072	3938	3323	3417	3481	3539	4077	3619	3803	4176	3967	3745	3982	1.065	0.09	0.478675	WP_001041040.1	TlyA family rRNA (cytidine-2'-O)-methyltransferase
GBS_RS03180	3227	4193	2723	2573	2806	2819	2754	3371	2502	2944	3429	3213	2876	3195	1.118	0.16	0.281438	WP_000747940.1	ArgR family transcriptional regulator
GBS_RS03185	10475	13155	9696	7980	8607	8997	8939	10575	8910	9132	10519	10253	9475	9968	1.054	0.075	0.567542	WP_000923619.1	DNA repair protein RecN
GBS_RS03190	9534	10415	9185	8062	7398	7760	8136	8372	8440	9226	9042	8843	8316	9037	1.087	0.12	0.31441	WP_000034835.1	DegV family protein
GBS_RS03195	4233	5146	4404	3828	3370	3405	3612	4137	4047	4381	4119	3880	3932	4127	1.05	0.07	0.650199	WP_001035227.1	SGNH/GDSL hydrolase family protein
GBS_RS03200	2333	2791	2366	2200	2011	1890	1991	2244	2174	2518	2458	2154	2136	2377	1.111	0.152	0.320047	WP_000806954.1	YpmS family protein
GBS_RS03205	41028	37387	42053	30443	22960	27751	35012	30055	38643	34838	28061	31626	34570	31508	0.913	-0.132	0.312656	WP_001284634.1	HU family DNA-binding protein
GBS_RS03210	442	560	438	217	202	171	377	450	402	248	247	195	410	230	0.56	-0.837	8.07311e-05	WP_001290370.1	hypothetical protein
GBS_RS03215	1609	1153	1401	6597	2908	5656	1373	927	1287	7549	3554	6446	1196	5850	4.731	2.242	1.11623e-56	WP_000254063.1	dihydroorotate oxidase
GBS_RS03220	14146	14764	12541	8343	7335	8521	12072	11869	11524	9547	8965	9711	11822	9408	0.795	-0.33	0.00260721	WP_001185390.1	aminoacyltransferase
GBS_RS03225	13231	14925	10711	7809	7696	8417	11291	11998	9843	8936	9406	9592	11044	9311	0.846	-0.242	0.0691403	WP_000285514.1	aminoacyltransferase
GBS_RS03230	14643	16862	12155	8203	8270	10047	12496	13555	11170	9387	10107	11450	12407	10315	0.831	-0.267	0.0802755	WP_000527090.1	aminoacyltransferase
GBS_RS03235	10298	11214	8414	5838	5534	6808	8788	9015	7732	6681	6763	7759	8512	7068	0.83	-0.269	0.0686883	WP_000200668.1	sugar-phosphatase
GBS_RS03240	6923	6884	5661	3526	3281	3784	5908	5534	5202	4035	4010	4312	5548	4119	0.743	-0.429	0.0004945	WP_001003543.1	HD domain-containing protein
GBS_RS03245	1672	1643	1576	1210	1035	1052	1427	1321	1448	1385	1265	1199	1399	1283	0.916	-0.126	0.420823	WP_001209458.1	DUF1934 domain-containing protein
GBS_RS03250	21614	39475	17725	14188	31999	11829	18445	31733	16288	16236	39108	13481	22155	22942	0.965	-0.052	0.778159	WP_000910750.1	calcium-translocating P-type ATPase, PMCA-type
GBS_RS03255	1947	3119	1655	1305	1653	1257	1662	2507	1521	1493	2020	1433	1897	1649	0.88	-0.185	0.198621	WP_000163483.1	metallophosphoesterase
GBS_RS03260	775	802	697	359	295	339	661	645	640	411	361	386	649	386	0.594	-0.751	6.80027e-06	WP_000064640.1	fructose-1,6-bisphosphatase
GBS_RS03265	1425	1302	1291	2082	1464	1763	1216	1047	1186	2383	1789	2009	1150	2060	1.784	0.835	8.33506e-11	WP_000351637.1	tRNA epoxyqueuosine(34) reductase QueG
GBS_RS03270	15939	18207	15255	16570	15703	16141	13602	14636	14018	18962	19192	18395	14085	18850	1.339	0.421	4.11273e-05	WP_011324939.1	peptide chain release factor 2
GBS_RS03275	6400	7104	5512	5959	5882	6291	5462	5711	5065	6819	7189	7169	5413	7059	1.305	0.384	0.000782976	WP_001173889.1	cell division ATP-binding protein FtsE
GBS_RS03280	17381	19648	15799	19363	18075	18847	14832	15795	14518	22158	22091	21478	15048	21909	1.457	0.543	7.54325e-08	WP_000236201.1	permease-like cell division protein FtsX
GBS_RS03285	4858	5705	3762	2668	2587	2838	4146	4586	3457	3053	3162	3234	4063	3150	0.78	-0.358	0.0147547	WP_001022575.1	thioesterase
GBS_RS03290	2736	2868	2359	1580	1314	1623	2335	2306	2168	1808	1606	1850	2270	1755	0.772	-0.373	0.0061107	WP_001115859.1	MBL fold metallo-hydrolase
GBS_RS03295	7645	11187	5990	2012	2721	2458	6524	8993	5504	2302	3326	2801	7007	2810	0.405	-1.304	2.22533e-19	WP_000048144.1	(S)-acetoin forming diacetyl reductase
GBS_RS03300	4820	5735	4532	4225	4423	4242	4113	4610	4165	4835	5406	4834	4296	5025	1.17	0.226	0.0463433	WP_000458614.1	bifunctional DnaQ family exonuclease/ATP-dependent helicase
GBS_RS03305	11369	11116	11667	13197	11490	13545	9702	8936	10721	15102	14043	15436	9786	14860	1.521	0.605	4.78281e-09	WP_000221826.1	pyridoxal phosphate-dependent aminotransferase
GBS_RS03310	19124	20091	17571	20075	18221	22224	16320	16151	16146	22973	22269	25327	16206	23523	1.449	0.535	5.92581e-07	WP_000038470.1	asparagine--tRNA ligase
GBS_RS03315	5306	5013	4688	4631	3142	4598	4528	4030	4308	5300	3840	5240	4289	4793	1.107	0.147	0.320047	WP_000167491.1	ECF transporter S component
GBS_RS03320	9681	8933	8853	8709	5884	9506	8261	7181	8135	9966	7191	10833	7859	9330	1.172	0.229	0.107918	WP_001031097.1	nucleoside hydrolase
GBS_RS03325	1133	1226	1119	592	550	546	967	986	1028	677	672	622	994	657	0.661	-0.596	7.5414e-05	WP_000965180.1	OsmC family protein
GBS_RS03330	5248	5251	4816	3390	3350	3747	4478	4221	4426	3879	4094	4270	4375	4081	0.932	-0.101	0.440844	WP_001278848.1	RNase adapter RapZ
GBS_RS03335	4613	4253	4555	2847	2723	3140	3937	3419	4186	3258	3328	3578	3847	3388	0.883	-0.179	0.177968	WP_001231102.1	YvcK family protein
GBS_RS03340	5170	5451	4737	3269	3326	3707	4412	4382	4353	3741	4065	4225	4382	4010	0.914	-0.13	0.320606	WP_000011316.1	DNA-binding protein WhiA
GBS_RS03345	11641	12638	10724	7826	7168	8557	9934	10159	9855	8956	8761	9752	9983	9156	0.916	-0.126	0.313566	WP_000752457.1	C69 family dipeptidase
GBS_RS03350	3045	3697	3465	4368	4575	4084	2599	2972	3184	4999	5591	4654	2918	5081	1.743	0.801	3.18075e-09	WP_001227406.1	zinc ABC transporter substrate-binding protein AdcA
GBS_RS03355	13922	15761	16269	11714	12861	11980	11881	12670	14950	13405	15718	13653	13167	14259	1.085	0.118	0.440383	WP_000710757.1	type B 50S ribosomal protein L31
GBS_RS03360	4187	4644	3471	2545	2207	2679	3573	3733	3190	2912	2697	3053	3499	2887	0.826	-0.276	0.0587203	WP_000583238.1	bifunctional oligoribonuclease/PAP phosphatase NrnA
GBS_RS03365	1082	825	930	1114	1108	1162	923	663	855	1275	1354	1324	814	1318	1.634	0.708	3.59568e-05	WP_000189639.1	adenosine deaminase
GBS_RS03370	5054	4318	5238	5751	4308	5507	4313	3471	4813	6581	5265	6276	4199	6041	1.445	0.531	6.80027e-06	WP_001162136.1	flavodoxin
GBS_RS03375	1106	1427	993	1158	1102	1010	944	1147	912	1325	1347	1151	1001	1274	1.276	0.352	0.0169484	WP_000418127.1	chorismate mutase
GBS_RS03380	5480	5362	4844	4407	4466	3859	4676	4310	4451	5043	5458	4398	4479	4966	1.105	0.144	0.323055	WP_000595708.1	voltage-gated chloride channel family protein
GBS_RS03385	87969	88328	98444	72409	67231	74563	75070	71005	90462	82862	82168	84973	78846	83334	1.063	0.088	0.520802	WP_001068667.1	50S ribosomal protein L19
GBS_RS03395	0	3	7	4	5	9	0	2	6	5	6	10	3	7	3.593	1.845	0.279412	WP_001872365.1	hypothetical protein
GBS_RS03400	2148	2310	1962	1194	2290	1144	1833	1857	1803	1366	2799	1304	1831	1823	0.932	-0.101	0.717149	#N/A	#N/A
GBS_RS03415	382	559	432	275	626	190	326	449	397	315	765	217	391	432	0.97	-0.044	0.918019	WP_000594360.1	ABC transporter permease
GBS_RS03420	404	471	416	259	471	230	345	379	382	296	576	262	369	378	0.967	-0.049	0.888034	WP_000353149.1	ABC transporter ATP-binding protein
GBS_RS03425	1653	1873	1656	1362	1852	1055	1411	1506	1522	1559	2263	1202	1480	1675	1.096	0.132	0.57413	WP_000594351.1	FtsX-like permease family protein
GBS_RS03430	445	453	478	193	211	143	380	364	439	221	258	163	394	214	0.536	-0.899	0.000587496	WP_000699093.1	response regulator transcription factor
GBS_RS03435	813	932	754	426	427	317	694	749	693	487	522	361	712	457	0.635	-0.654	0.000378796	WP_000734169.1	HAMP domain-containing sensor histidine kinase
GBS_RS03440	1	1	0	0	0	0	1	1	0	0	0	0	1	0	0.428	-1.224	0.820777	0	IS3 family transposase
GBS_RS03445	7421	9196	8298	3469	4042	3719	6333	7393	7625	3970	4940	4238	7117	4383	0.615	-0.701	1.88471e-09	WP_000076708.1	CsbD family protein
GBS_RS03450	8925	9923	8216	4925	5231	4910	7616	7977	7550	5636	6393	5596	7714	5875	0.76	-0.395	0.000283067	WP_000078931.1	FtsW/RodA/SpoVE family cell cycle protein
GBS_RS03455	2658	3873	2516	2206	2912	1970	2268	3113	2312	2524	3559	2245	2564	2776	1.073	0.102	0.474927	WP_001106189.1	HAD-IA family hydrolase
GBS_RS03460	17481	20950	16599	13101	15022	13220	14918	16841	15253	14992	18359	15066	15671	16139	1.027	0.038	0.766181	WP_000134196.1	DNA topoisomerase (ATP-hydrolyzing) subunit B
GBS_RS03465	28793	27820	27060	28011	23127	29219	24571	22364	24866	32055	28265	33299	23934	31206	1.302	0.381	0.000172687	WP_000094341.1	septation ring formation regulator EzrA
GBS_RS03470	1433	1373	1283	1187	992	1327	1223	1104	1179	1358	1212	1512	1169	1361	1.161	0.216	0.154406	WP_000589685.1	phosphoserine phosphatase SerB
GBS_RS03475	774	842	588	477	430	505	661	677	540	546	526	576	626	549	0.88	-0.184	0.370544	WP_000409124.1	NUDIX domain-containing protein
GBS_RS03480	1384	1879	992	749	824	883	1181	1510	912	857	1007	1006	1201	957	0.81	-0.303	0.149608	WP_000137373.1	YueI family protein
GBS_RS03485	378322	316627	353956	333838	211548	346793	322848	254531	325258	382031	258547	395212	300879	345263	1.135	0.182	0.143192	WP_000022832.1	phosphopyruvate hydratase
GBS_RS03490	365	483	491	2445	1130	2075	311	388	451	2798	1381	2365	383	2181	5.505	2.461	4.93784e-25	WP_000823931.1	DNA/RNA non-specific endonuclease
GBS_RS03495	6704	6738	5755	4876	4271	5012	5721	5417	5288	5580	5220	5712	5475	5504	1.005	0.007	0.958478	WP_000772016.1	3-phosphoshikimate 1-carboxyvinyltransferase
GBS_RS03500	1188	1218	1150	890	830	893	1014	979	1057	1018	1014	1018	1017	1017	1.001	0.001	0.994926	WP_001127193.1	shikimate kinase
GBS_RS03505	4748	4327	4581	4070	3335	3649	4052	3478	4210	4658	4076	4158	3913	4297	1.1	0.137	0.316318	WP_000089337.1	LCP family protein
GBS_RS03510	2334	2979	2271	2503	2847	2756	1992	2395	2087	2864	3480	3141	2158	3162	1.465	0.551	1.14345e-06	WP_000902654.1	23S rRNA (uracil(1939)-C(5))-methyltransferase RlmD
GBS_RS03515	531	651	554	591	608	585	453	523	509	676	743	667	495	695	1.405	0.491	0.00282322	WP_001142755.1	hypothetical protein
GBS_RS03520	2148	3190	1980	1715	1728	1682	1833	2564	1819	1963	2112	1917	2072	1997	0.975	-0.036	0.842686	WP_000757296.1	acid phosphatase AphA
GBS_RS03525	1288	1741	1183	986	962	975	1099	1400	1087	1128	1176	1111	1195	1138	0.959	-0.061	0.731297	WP_001267096.1	ClbS/DfsB family four-helix bundle protein
GBS_RS03540	35	47	36	9	21	19	30	38	33	10	26	22	34	19	0.545	-0.875	0.203555	WP_000944932.1	YSIRK-type signal peptide-containing protein
GBS_RS03545	1253	1460	1271	2370	2290	2398	1069	1174	1168	2712	2799	2733	1137	2748	2.419	1.274	5.81201e-28	WP_145971613.1	IS3 family transposase
GBS_RS03555	1574	1638	1470	2497	2403	2782	1343	1317	1351	2857	2937	3170	1337	2988	2.233	1.159	9.59035e-24	0	Hsp33 family molecular chaperone HslO
GBS_RS03560	6560	9056	6016	11355	11472	12483	5598	7280	5528	12994	14021	14226	6135	13747	2.257	1.175	1.14579e-20	0	YSIRK-targeted surface antigen transcriptional regulator
GBS_RS03565	309	261	306	322	209	339	264	210	281	368	255	386	252	336	1.329	0.41	0.0591133	WP_000777402.1	SpaH/EbpB family LPXTG-anchored major pilin
GBS_RS03570	70	44	58	46	22	52	60	35	53	53	27	59	49	46	0.913	-0.132	0.81429	WP_000815035.1	SpaA isopeptide-forming pilin-related protein
GBS_RS03575	127	76	100	76	51	77	108	61	92	87	62	88	87	79	0.919	-0.122	0.771954	WP_000529916.1	class C sortase SrtC1
GBS_RS03580	58	46	76	41	32	44	49	37	70	47	39	50	52	45	0.892	-0.164	0.761805	WP_000746885.1	class C sortase SrtC2
GBS_RS03585	354	390	324	265	267	264	302	314	298	303	326	301	305	310	1.018	0.026	0.920682	WP_001868236.1	SpaA isopeptide-forming pilin-related protein
GBS_RS03590	109	57	93	57	43	44	93	46	85	65	53	50	75	56	0.774	-0.37	0.440021	0	class C sortase
GBS_RS03595	52	31	57	13	9	14	44	25	52	15	11	16	40	14	0.353	-1.503	0.0177113	WP_000090277.1	prealbumin-like fold domain-containing protein
GBS_RS03600	1	2	0	1	0	0	1	2	0	1	0	0	1	0	0.568	-0.815	0.882085	#N/A	#N/A
GBS_RS03610	19	23	13	7	11	13	16	18	12	8	13	15	15	12	0.768	-0.381	0.702084	WP_223295595.1	hypothetical protein
GBS_RS03615	13892	17957	12024	10053	10847	9692	11855	14435	11049	11504	13257	11045	12446	11935	0.962	-0.056	0.656685	WP_000251790.1	serine hydrolase
GBS_RS03620	2504	3464	2061	2513	2885	2682	2137	2785	1894	2876	3526	3056	2272	3153	1.4	0.486	0.000332809	WP_000061734.1	ATP-binding cassette domain-containing protein
GBS_RS03625	1232	1342	1007	1179	1324	1297	1051	1079	925	1349	1618	1478	1018	1482	1.454	0.54	0.000195399	WP_001080088.1	ABC-2 family transporter protein
GBS_RS03630	1523	1540	1194	1605	1644	1502	1300	1238	1097	1837	2009	1712	1212	1853	1.529	0.613	2.28205e-06	WP_000170564.1	ABC transporter permease
GBS_RS03635	691	739	615	8895	6796	8304	590	594	565	10179	8306	9463	583	9316	15.925	3.993	2.5013e-241	WP_000533775.1	hypothetical protein
GBS_RS03640	1161	1197	1035	13726	10773	12293	991	962	951	15707	13166	14009	968	14294	14.729	3.881	6.59533e-284	WP_000859501.1	hypothetical protein
GBS_RS03645	1432	1251	1292	15908	11845	14210	1222	1006	1187	18204	14477	16194	1138	16292	14.302	3.838	0	WP_000861302.1	3-oxoacyl-ACP reductase FabG
GBS_RS03650	478	402	437	5113	3818	5147	408	323	402	5851	4666	5866	378	5461	14.463	3.854	3.02876e-255	WP_000611493.1	phosphopantetheine-binding protein
GBS_RS03655	1517	1510	1079	18054	13603	17366	1295	1214	992	20660	16625	19791	1167	19025	16.329	4.029	7.61026e-193	WP_000164166.1	3-hydroxyacyl-ACP dehydratase FabZ
GBS_RS03660	2355	2183	1974	34886	22250	30614	2010	1755	1814	39922	27193	34888	1860	34001	18.093	4.177	5.53176e-270	WP_000403526.1	ABC transporter ATP-binding protein
GBS_RS03665	2207	2320	2061	37346	24386	32174	1883	1865	1894	42737	29804	36666	1881	36402	19.148	4.259	4.79856e-234	WP_000462410.1	ABC transporter permease
GBS_RS03670	6451	7187	5571	101612	77386	93643	5505	5778	5119	116281	94579	106717	5467	105859	19.318	4.272	4.71156e-279	WP_000650746.1	hypothetical protein
GBS_RS03675	2765	2999	2595	47319	35858	42115	2360	2411	2385	54150	43825	47995	2385	48657	20.324	4.345	0	WP_001092618.1	aminomethyltransferase family protein
GBS_RS03680	7625	8060	7130	106957	89972	103464	6507	6479	6552	122397	109961	117910	6513	116756	17.91	4.163	0	WP_000118217.1	beta-ketoacyl-[acyl-carrier-protein] synthase family protein
GBS_RS03685	3743	4614	3577	62872	51396	57341	3194	3709	3287	71948	62815	65347	3397	66703	19.645	4.296	1.21486e-280	WP_000033003.1	glycosyltransferase CylJ
GBS_RS03690	2069	2590	1987	32805	27151	30198	1766	2082	1826	37541	33183	34414	1891	35046	18.55	4.213	8.1304e-263	WP_001068957.1	hypothetical protein
GBS_RS03695	190	84	146	251	226	233	162	68	134	287	276	266	121	276	2.405	1.266	8.18004e-05	0	ABC transporter permease
GBS_RS03700	416	131	251	374	294	344	355	105	231	428	359	392	230	393	1.893	0.92	0.00449746	#N/A	#N/A
GBS_RS03710	327	131	190	314	225	205	279	105	175	359	275	234	186	289	1.639	0.713	0.0191911	WP_000462434.1	ABC transporter ATP-binding protein
GBS_RS03715	4006	6113	3573	1761	2155	1819	3419	4914	3283	2015	2634	2073	3872	2241	0.584	-0.776	7.18899e-11	WP_000750939.1	FAD/NAD(P)-binding protein
GBS_RS03720	984	2314	739	608	968	610	840	1860	679	696	1183	695	1126	858	0.812	-0.301	0.136484	WP_000825437.1	DNA/RNA non-specific endonuclease
GBS_RS03725	1153	1851	922	817	1167	789	984	1488	847	935	1426	899	1106	1087	0.988	-0.017	0.924517	WP_000478529.1	VTT domain-containing protein
GBS_RS03730	2611	6784	4766	2687	3420	2007	2228	5454	4380	3075	4180	2287	4021	3181	0.819	-0.288	0.297623	WP_000121094.1	ATP-binding cassette domain-containing protein
GBS_RS03735	2618	6558	5005	3147	3825	2165	2234	5272	4599	3601	4675	2467	4035	3581	0.914	-0.129	0.685553	WP_000011926.1	iron export ABC transporter permease subunit FetB
GBS_RS03740	685	760	672	470	371	447	585	611	618	538	453	509	605	500	0.826	-0.275	0.141997	WP_000601000.1	hypothetical protein
GBS_RS03745	1553	2171	1426	1092	1166	1119	1325	1745	1310	1250	1425	1275	1460	1317	0.908	-0.139	0.370416	WP_000354836.1	LysR family transcriptional regulator
GBS_RS03750	1194	1185	1280	1352	1143	1290	1019	953	1176	1547	1397	1470	1049	1471	1.406	0.492	0.000604297	WP_001286423.1	PTS sugar transporter subunit IIC
GBS_RS03755	1294	1285	1410	1632	1210	1252	1104	1033	1296	1868	1479	1427	1144	1591	1.387	0.472	0.00745532	WP_000770077.1	D-lactate dehydrogenase
GBS_RS03760	72	55	69	44	25	39	61	44	63	50	31	44	56	42	0.736	-0.441	0.374754	WP_000416101.1	MFS transporter
GBS_RS03765	54	68	81	44	30	33	46	55	74	50	37	38	58	42	0.718	-0.477	0.374401	WP_001062632.1	sugar kinase
GBS_RS03770	752	768	733	405	330	487	642	617	674	463	403	555	644	474	0.73	-0.453	0.0116655	WP_000966714.1	beta-glucuronidase
GBS_RS03775	2721	3521	2404	1625	1398	1675	2322	2830	2209	1860	1709	1909	2454	1826	0.748	-0.42	0.00912704	WP_000113632.1	FadR/GntR family transcriptional regulator
GBS_RS03780	74	105	68	37	37	43	63	84	62	42	45	49	70	45	0.655	-0.61	0.18536	WP_000934331.1	bifunctional 4-hydroxy-2-oxoglutarate aldolase/2-dehydro-3-deoxy-phosphogluconate aldolase
GBS_RS03785	215	273	247	128	104	161	183	219	227	146	127	183	210	152	0.722	-0.471	0.0970735	WP_000143785.1	glucuronate isomerase
GBS_RS03790	218	182	215	94	96	132	186	146	198	108	117	150	177	125	0.707	-0.5	0.0962584	WP_000426044.1	mannonate dehydratase
GBS_RS03795	258	244	239	133	113	163	220	196	220	152	138	186	212	159	0.745	-0.425	0.11391	WP_000034789.1	SDR family oxidoreductase
GBS_RS03800	217	187	186	115	83	133	185	150	171	132	101	152	169	128	0.753	-0.409	0.178219	WP_000228641.1	HAD hydrolase-like protein
GBS_RS03805	812	753	772	390	365	446	693	605	709	446	446	508	669	467	0.698	-0.519	0.00199777	WP_000149451.1	beta-hexosamidase
GBS_RS03810	6618	7819	4933	3959	3099	4495	5648	6286	4533	4531	3788	5123	5489	4481	0.817	-0.291	0.158751	WP_000040811.1	Xaa-Pro peptidase family protein
GBS_RS03815	17120	18628	16551	14446	11551	16375	14610	14975	15209	16531	14117	18661	14931	16436	1.094	0.13	0.367343	WP_001090621.1	catabolite control protein A
GBS_RS03820	3233	4572	3092	2442	2744	2581	2759	3675	2841	2795	3354	2941	3092	3030	0.985	-0.022	0.888034	WP_000180582.1	alpha-amylase
GBS_RS03825	6309	9232	5974	5475	6312	5356	5384	7421	5490	6265	7714	6104	6098	6694	1.104	0.142	0.248858	WP_000866345.1	glycosyltransferase
GBS_RS03830	13043	15834	11283	9913	10611	9732	11130	12729	10368	11344	12968	11091	11409	11801	1.036	0.05	0.685269	WP_001219475.1	glycosyltransferase family 4 protein
GBS_RS03835	25798	26546	22136	24896	18101	27264	22015	21340	20341	28490	22122	31071	21232	27228	1.27	0.345	0.0226889	WP_000591018.1	threonine--tRNA ligase
GBS_RS03840	1091	697	1041	9755	9356	9614	931	560	957	11163	11435	10956	816	11185	14.067	3.814	7.94636e-103	WP_001261248.1	response regulator transcription factor
GBS_RS03845	4508	5460	3854	6802	6678	6457	3847	4389	3542	7784	8162	7359	3926	7768	1.984	0.989	1.56847e-20	WP_001140267.1	DUF3114 domain-containing protein
GBS_RS03850	943	936	914	519	506	535	805	752	840	594	618	610	799	607	0.761	-0.395	0.0139129	WP_000592389.1	PepSY domain-containing protein
GBS_RS03855	3664	3834	3241	4127	4111	3770	3127	3082	2978	4723	5024	4296	3062	4681	1.526	0.61	7.49525e-08	WP_000100034.1	amino acid ABC transporter permease
GBS_RS03860	5588	5353	4506	5379	5889	5335	4769	4303	4141	6156	7197	6080	4404	6478	1.469	0.555	1.65163e-05	WP_000173640.1	amino acid ABC transporter permease
GBS_RS03865	5673	5554	4575	5258	6723	5758	4841	4465	4204	6017	8217	6562	4503	6932	1.529	0.612	4.25657e-05	WP_000946171.1	transporter substrate-binding domain-containing protein
GBS_RS03870	4405	4446	3661	4045	6133	4075	3759	3574	3364	4629	7496	4644	3566	5590	1.527	0.611	0.000675216	WP_000053154.1	amino acid ABC transporter ATP-binding protein
GBS_RS04105	8362	8563	7967	5927	6475	7431	7136	6884	7321	6783	7914	8469	7114	7722	1.081	0.113	0.42015	WP_000722052.1	response regulator YycF
GBS_RS04110	13049	12298	13475	10169	9278	10692	11136	9886	12382	11637	11339	12185	11135	11720	1.057	0.079	0.54213	WP_001065469.1	cell wall metabolism sensor histidine kinase VicK
GBS_RS04115	13446	12713	12559	9389	8863	9976	11474	10220	11541	10744	10832	11369	11078	10982	0.992	-0.011	0.938858	WP_001289499.1	MBL fold metallo-hydrolase
GBS_RS04120	3773	3506	4156	3357	2900	2931	3220	2818	3819	3842	3544	3340	3286	3575	1.095	0.131	0.452827	WP_000719384.1	YbaN family protein
GBS_RS04125	1856	1994	1783	1376	1585	1453	1584	1603	1638	1575	1937	1656	1608	1723	1.067	0.094	0.557605	WP_000661526.1	ribonuclease III
GBS_RS04130	17238	17328	15406	12343	11339	12733	14710	13930	14157	14125	13858	14511	14266	14165	0.993	-0.01	0.938997	WP_000478794.1	chromosome segregation protein SMC
GBS_RS04135	1666	1735	1805	1342	1233	1391	1422	1395	1659	1536	1507	1585	1492	1543	1.037	0.052	0.742478	WP_000594102.1	Cof-type HAD-IIB family hydrolase
GBS_RS04140	2770	3056	2511	2272	2187	2385	2364	2457	2307	2600	2673	2718	2376	2664	1.121	0.165	0.204171	WP_001280060.1	Cof-type HAD-IIB family hydrolase
GBS_RS04145	8218	8518	7834	6737	5949	7112	7013	6847	7199	7710	7271	8105	7020	7695	1.095	0.131	0.267161	WP_000522267.1	signal recognition particle-docking protein FtsY
GBS_RS04150	10938	14786	9107	4879	6539	5703	9334	11886	8369	5583	7992	6499	9863	6691	0.678	-0.56	1.04352e-05	WP_000617815.1	TIGR03943 family protein
GBS_RS04155	11251	16354	9135	5334	6968	5641	9601	13147	8394	6104	8516	6429	10381	7016	0.681	-0.555	2.71813e-06	WP_000350891.1	permease
GBS_RS04160	301	429	403	160	182	159	257	345	370	183	222	181	324	195	0.608	-0.718	0.00268871	WP_001018624.1	SPJ_0845 family protein
GBS_RS04165	521	336	510	391	235	331	445	270	469	447	287	377	395	370	0.95	-0.074	0.758949	WP_000571059.1	LLM class flavin-dependent oxidoreductase
GBS_RS04170	10724	11625	9489	7595	6869	8091	9152	9345	8720	8691	8395	9221	9072	8769	0.966	-0.05	0.723304	WP_000429384.1	Tex family protein
GBS_RS04175	2598	2867	2409	1999	1660	1907	2217	2305	2214	2288	2029	2173	2245	2163	0.963	-0.055	0.721203	WP_000366646.1	SprT family protein
GBS_RS04180	23705	30782	23551	6448	7660	5424	20229	24745	21642	7379	9362	6181	22205	7641	0.34	-1.555	3.59343e-35	WP_000842478.1	PspC domain-containing protein
GBS_RS04185	9270	14208	9461	6971	6524	6426	7911	11422	8694	7977	7973	7323	9342	7758	0.84	-0.251	0.106052	WP_000301753.1	HPr(Ser) kinase/phosphatase
GBS_RS04190	6409	9295	5651	4194	4449	4298	5469	7472	5193	4799	5437	4898	6045	5045	0.844	-0.244	0.0818343	WP_000609732.1	prolipoprotein diacylglyceryl transferase
GBS_RS04195	6140	8054	5489	3945	4143	4420	5240	6474	5044	4515	5063	5037	5586	4872	0.876	-0.191	0.176026	WP_000569599.1	DUF948 domain-containing protein
GBS_RS04200	2760	3342	2844	2030	1850	2154	2355	2687	2613	2323	2261	2455	2552	2346	0.92	-0.12	0.395647	WP_000039971.1	YtxH domain-containing protein
GBS_RS04205	17063	17001	18192	21312	22865	19609	14561	13667	16717	24389	27945	22347	14982	24894	1.661	0.732	9.55964e-07	WP_000097985.1	DUF3270 domain-containing protein
GBS_RS04210	4906	5535	4755	4641	5102	5729	4187	4449	4369	5311	6236	6529	4335	6025	1.385	0.47	6.02924e-05	WP_000411251.1	U32 family peptidase
GBS_RS04215	8917	9209	8433	7571	8324	9940	7609	7403	7749	8664	10173	11328	7587	10055	1.318	0.398	0.00214612	WP_000073157.1	U32 family peptidase
GBS_RS04220	2906	2923	3370	2362	2225	2420	2480	2350	3097	2703	2719	2758	2642	2727	1.039	0.056	0.739974	WP_001288869.1	YdbC family protein
GBS_RS04225	814	782	580	2440	2668	2336	695	629	533	2792	3261	2662	619	2905	4.703	2.234	4.72179e-60	WP_000618024.1	hypothetical protein
GBS_RS04230	7746	9172	5990	8190	10044	9416	6610	7373	5504	9372	12275	10731	6496	10793	1.663	0.734	4.12807e-08	WP_001073014.1	Nramp family divalent metal transporter
GBS_RS04235	5014	3806	4003	1319	1230	1377	4279	3060	3678	1509	1503	1569	3672	1527	0.42	-1.253	4.93886e-19	WP_000975991.1	bifunctional diaminohydroxyphosphoribosylaminopyrimidine deaminase/5-amino-6-(5-phosphoribosylamino)uracil reductase RibD
GBS_RS04240	1221	983	1035	388	418	391	1042	790	951	444	511	446	928	467	0.505	-0.985	1.32824e-07	WP_000493859.1	riboflavin synthase
GBS_RS04245	6512	6130	5704	2072	2319	2228	5557	4928	5242	2371	2834	2539	5242	2581	0.492	-1.024	1.23976e-14	WP_000885818.1	bifunctional 3,4-dihydroxy-2-butanone-4-phosphate synthase/GTP cyclohydrolase II
GBS_RS04250	2026	1910	1841	662	650	765	1729	1535	1692	758	794	872	1652	808	0.489	-1.032	4.00728e-14	WP_000152414.1	6,7-dimethyl-8-ribityllumazine synthase
GBS_RS04255	24129	21480	22596	24493	22264	28445	20591	17267	20764	28029	27210	32416	19541	29218	1.496	0.581	1.152e-07	WP_000070708.1	lysine--tRNA ligase
GBS_RS04260	4657	3777	4445	3548	2454	3512	3974	3036	4085	4060	2999	4002	3698	3687	0.996	-0.005	0.969422	WP_000633102.1	HAD family hydrolase
GBS_RS04265	3429	4063	2744	2449	2627	2840	2926	3266	2522	2803	3211	3237	2905	3084	1.065	0.091	0.590602	WP_000675284.1	histidine phosphatase family protein
GBS_RS04270	1643	2224	1376	1395	1661	1698	1402	1788	1264	1596	2030	1935	1485	1854	1.255	0.328	0.0445584	WP_000038843.1	aminoacyl-tRNA deacylase
GBS_RS04275	336	241	295	220	151	223	287	194	271	252	185	254	251	230	0.922	-0.118	0.649822	WP_000404307.1	NAD(P)H-binding protein
GBS_RS04280	8084	9008	7612	9020	9009	8312	6899	7241	6995	10322	11011	9473	7045	10269	1.455	0.541	5.92581e-07	WP_001254334.1	glycoside hydrolase family 25 protein
GBS_RS04285	1353	1588	1302	860	1047	950	1155	1277	1196	984	1280	1083	1209	1116	0.918	-0.123	0.440383	WP_000594806.1	ECF transporter S component
GBS_RS04290	2500	2805	2447	2337	1976	2030	2133	2255	2249	2674	2415	2313	2212	2467	1.114	0.155	0.290707	WP_000759944.1	DUF4430 domain-containing protein
GBS_RS04295	13364	12570	10596	8166	5166	8600	11404	10105	9737	9345	6314	9801	10415	8487	0.802	-0.318	0.0643682	WP_000768693.1	oligoendopeptidase F
GBS_RS04300	19368	20382	17078	21507	15852	21597	16528	16385	15693	24612	19374	24612	16202	22866	1.403	0.489	0.000216266	WP_000019267.1	phosphoenolpyruvate carboxylase
GBS_RS04305	5617	6993	5429	4945	6206	4688	4793	5622	4989	5659	7585	5343	5135	6196	1.195	0.257	0.0535427	WP_000687014.1	FtsW/RodA/SpoVE family cell cycle protein
GBS_RS04310	813216	769292	701622	640619	548841	702618	693973	618421	644737	733099	670777	800717	652377	734864	1.125	0.17	0.16457	WP_001040730.1	elongation factor Tu
GBS_RS04315	51396	48593	51394	56131	39572	56665	43860	39063	47227	64234	48364	64577	43383	59058	1.353	0.437	8.77907e-05	WP_000087883.1	triose-phosphate isomerase
GBS_RS04320	54304	56308	52712	55947	42912	57038	46341	45265	48438	64024	52446	65002	46681	60491	1.29	0.368	0.00145707	WP_000240135.1	phosphoglycerate mutase
GBS_RS04325	21044	25008	18234	12872	13120	12256	17958	20104	16756	14730	16035	13967	18273	14911	0.817	-0.292	0.00507904	WP_000934666.1	penicillin-binding protein PBP2B
GBS_RS04330	4881	4942	4846	3268	3103	3146	4165	3973	4453	3740	3792	3585	4197	3706	0.884	-0.178	0.177968	WP_000966735.1	recombination mediator RecR
GBS_RS04335	11125	12873	10079	9744	10814	9428	9494	10348	9262	11151	13217	10744	9701	11704	1.203	0.266	0.0165123	WP_000032513.1	D-alanine--D-alanine ligase
GBS_RS04340	9288	10049	8865	6379	6372	6224	7926	8078	8146	7300	7788	7093	8050	7394	0.918	-0.124	0.31046	WP_000777517.1	UDP-N-acetylmuramoyl-tripeptide--D-alanyl-D- alanine ligase
GBS_RS04345	663	477	552	657	515	396	566	383	507	752	629	451	485	611	1.249	0.321	0.196472	WP_000793481.1	OFA family MFS transporter
GBS_RS04350	3369	3800	3451	20181	21068	19026	2875	3055	3171	23094	25749	21682	3034	23508	7.736	2.952	1.33705e-151	WP_000569006.1	YwaF family protein
GBS_RS04355	3032	3063	2705	14201	15533	15454	2587	2462	2486	16251	18984	17612	2512	17616	7.001	2.808	3.78508e-139	WP_001043090.1	LPXTG cell wall anchor domain-containing protein
GBS_RS04360	13404	11592	12439	10384	8657	9717	11439	9319	11430	11883	10580	11074	10729	11179	1.045	0.064	0.630944	WP_000174832.1	peptide chain release factor 3
GBS_RS04365	1677	1941	1473	1432	1325	1332	1431	1560	1354	1639	1619	1518	1448	1592	1.1	0.138	0.338742	WP_000510901.1	PH domain-containing protein
GBS_RS04370	369	574	338	1579	1309	1095	315	461	311	1807	1600	1248	362	1552	4.302	2.105	1.58384e-30	WP_000582850.1	ATP-binding cassette domain-containing protein
GBS_RS04375	723	961	543	2760	2275	1790	617	773	499	3158	2780	2040	630	2659	4.222	2.078	3.03246e-44	WP_000565395.1	ABC transporter permease
GBS_RS04380	1023	1148	801	4219	2741	2266	873	923	736	4828	3350	2582	844	3587	4.131	2.046	1.0484e-34	WP_000735504.1	MetQ/NlpA family ABC transporter substrate-binding protein
GBS_RS04385	30105	64111	26037	25082	67650	19849	25691	51538	23926	28703	82680	22620	33718	44668	1.192	0.253	0.173764	WP_000673089.1	DEAD/DEAH box helicase
GBS_RS04390	439	440	344	393	397	360	375	354	316	450	485	410	348	448	1.288	0.365	0.0604576	WP_000598736.1	GIY-YIG nuclease family protein
GBS_RS04395	998	1168	846	926	911	965	852	939	777	1060	1113	1100	856	1091	1.278	0.353	0.0206332	WP_000567425.1	tRNA1(Val) (adenine(37)-N6)-methyltransferase
GBS_RS04400	7649	7824	6976	6965	6072	6709	6527	6290	6410	7970	7421	7646	6409	7679	1.198	0.26	0.0165169	WP_000500220.1	1-acyl-sn-glycerol-3-phosphate acyltransferase
GBS_RS04405	59	46	37	10	17	7	50	37	34	11	21	8	40	13	0.316	-1.661	0.0159776	WP_000461744.1	helix-hairpin-helix domain-containing protein
GBS_RS04410	571	610	484	319	380	351	487	490	445	365	464	400	474	410	0.861	-0.215	0.303209	WP_000939903.1	DNA internalization-related competence protein ComEC/Rec2
GBS_RS04415	771	1280	675	441	573	499	658	1029	620	505	700	569	769	591	0.781	-0.356	0.050977	WP_000153219.1	Cof-type HAD-IIB family hydrolase
GBS_RS04420	1266	2087	1037	767	972	768	1080	1678	953	878	1188	875	1237	980	0.807	-0.308	0.0560684	WP_000200830.1	LacI family DNA-binding transcriptional regulator
GBS_RS04425	1661	2181	1531	1299	993	1186	1417	1753	1407	1487	1214	1352	1526	1351	0.887	-0.173	0.370828	WP_000800998.1	alpha/beta hydrolase
GBS_RS04430	505	539	448	338	387	351	431	433	412	387	473	400	425	420	0.984	-0.023	0.923585	WP_000468966.1	methyltransferase domain-containing protein
GBS_RS04435	3015	4460	2676	2320	2905	2288	2573	3585	2459	2655	3550	2607	2872	2937	1.027	0.038	0.781967	WP_000560292.1	DNA polymerase III subunit delta
GBS_RS04440	16898	16303	13030	13275	9757	10644	14420	13106	11974	15191	11925	12130	13167	13082	0.99	-0.014	0.923585	WP_000974719.1	superoxide dismutase SodA
GBS_RS04445	148	172	115	147	129	147	126	138	106	168	158	168	123	165	1.339	0.421	0.172335	WP_000584608.1	PRD domain-containing protein
GBS_RS04450	358	248	308	280	289	321	306	199	283	320	353	366	263	346	1.337	0.419	0.104853	WP_000170543.1	PTS beta-glucoside transporter subunit IIBCA
GBS_RS04455	867	930	832	794	747	797	740	748	765	909	913	908	751	910	1.212	0.278	0.0686883	WP_000215675.1	glycoside hydrolase family 1 protein
GBS_RS04460	710	1178	636	495	370	463	606	947	584	566	452	528	712	515	0.74	-0.435	0.0944443	WP_000776696.1	helix-turn-helix domain-containing protein
GBS_RS04465	424	927	659	720	372	684	362	745	606	824	455	779	571	686	1.216	0.283	0.450264	WP_000869908.1	glycerate kinase
GBS_RS04470	941	1158	1091	1139	660	1020	803	931	1003	1303	807	1162	912	1091	1.178	0.236	0.313219	WP_000388411.1	GntP family permease
GBS_RS04475	3172	2849	3126	5716	3502	5317	2707	2290	2873	6541	4280	6059	2623	5627	2.12	1.084	6.1459e-18	WP_000814870.1	serine hydrolase
GBS_RS04485	3282	4190	3223	3000	3267	3227	2801	3368	2962	3433	3993	3678	3044	3701	1.217	0.284	0.0141036	WP_001095266.1	tRNA preQ1(34) S-adenosylmethionine ribosyltransferase-isomerase QueA
GBS_RS04490	2004	4272	3297	7839	13376	6477	1710	3434	3030	8971	16348	7381	2725	10900	3.941	1.979	3.64408e-21	WP_000656582.1	VIT family protein
GBS_RS04495	4172	2246	3671	2543	2474	2116	3560	1806	3373	2910	3024	2411	2913	2782	0.99	-0.015	0.959523	WP_001263956.1	glucosamine-6-phosphate deaminase
GBS_RS04500	2174	1458	1754	1295	1063	1286	1855	1172	1612	1482	1299	1466	1546	1416	0.93	-0.105	0.557605	WP_000523783.1	glutathione S-transferase family protein
GBS_RS04505	752	578	687	385	389	305	642	465	631	441	475	348	579	421	0.729	-0.457	0.0616145	WP_001234962.1	pseudouridine synthase
GBS_RS04510	5106	4118	4160	5109	3394	3986	4357	3310	3823	5847	4148	4543	3830	4846	1.26	0.333	0.0043857	WP_001086189.1	MFS transporter
GBS_RS04515	456	212	315	67	29	53	389	170	289	77	35	60	283	57	0.204	-2.292	4.04314e-18	WP_000903650.1	competence protein CoiA family protein
GBS_RS04520	12998	12588	11201	10144	7566	11099	11092	10119	10293	11608	9247	12649	10501	11168	1.055	0.078	0.618151	WP_001282905.1	oligoendopeptidase F
GBS_RS04525	1388	1378	1164	997	722	963	1184	1108	1070	1141	882	1097	1121	1040	0.924	-0.114	0.517097	WP_000736939.1	HAD hydrolase-like protein
GBS_RS04530	3764	3544	3230	2400	1785	2413	3212	2849	2968	2746	2182	2750	3010	2559	0.847	-0.24	0.0756307	WP_000250858.1	O-methyltransferase
GBS_RS04535	34944	38027	27761	34934	28415	37441	29820	30569	25510	39977	34728	42668	28633	39124	1.366	0.45	0.00226889	WP_000857818.1	peptidylprolyl isomerase PrsA
GBS_RS04540	4955	4797	4527	5545	4456	5832	4228	3856	4160	6345	5446	6646	4081	6146	1.502	0.587	1.27027e-07	WP_000190195.1	LURP-one-related family protein
GBS_RS04545	46544	38640	40593	38868	32331	42545	39719	31062	37302	44479	39514	48485	36028	44159	1.228	0.296	0.00945529	WP_000661545.1	alanine--tRNA ligase
GBS_RS04550	2940	2305	2628	2007	1658	1804	2509	1853	2415	2297	2026	2056	2259	2126	0.948	-0.077	0.63601	WP_000232924.1	DUF554 domain-containing protein
GBS_RS04555	1909	1447	1753	1087	1053	1041	1629	1163	1611	1244	1287	1186	1468	1239	0.853	-0.229	0.237774	WP_001050374.1	glycosyltransferase family 8 protein
GBS_RS04560	315	231	337	433	321	399	269	186	310	496	392	455	255	448	1.785	0.836	7.9978e-05	WP_025194112.1	hypothetical protein
GBS_RS04565	148	92	145	142	120	168	126	74	133	162	147	191	111	167	1.535	0.618	0.0477913	WP_000522959.1	helix-turn-helix transcriptional regulator
GBS_RS04570	1163	1015	985	1294	1134	1197	992	816	905	1481	1386	1364	904	1410	1.563	0.644	2.40589e-06	WP_000651265.1	DUF3169 family protein
GBS_RS04575	1632	1392	1452	1166	1121	1031	1393	1119	1334	1334	1370	1175	1282	1293	1.011	0.015	0.939314	WP_000042136.1	energy-coupled thiamine transporter ThiT
GBS_RS04580	27345	29277	26685	10946	9266	11976	23335	23535	24521	12526	11325	13648	23797	12500	0.524	-0.933	1.16381e-18	WP_000214845.1	class 1b ribonucleoside-diphosphate reductase subunit beta
GBS_RS04585	61884	61949	54271	21418	19683	27260	52810	49800	49871	24510	24056	31066	50827	26544	0.519	-0.947	2.08444e-13	WP_000053869.1	class 1b ribonucleoside-diphosphate reductase subunit alpha
GBS_RS04590	11238	7203	11368	4038	2846	4607	9590	5790	10446	4621	3478	5250	8609	4450	0.526	-0.928	1.25236e-14	WP_000201430.1	redoxin NrdH
GBS_RS04595	64057	66591	57556	61906	53894	64359	54664	53531	52890	70843	65868	73345	53695	70019	1.303	0.382	0.000320251	WP_000146945.1	phosphocarrier protein HPr
GBS_RS04600	191052	190945	172138	175079	139737	187348	163038	153497	158182	200353	170782	213505	158239	194880	1.227	0.295	0.0125848	WP_000138155.1	phosphoenolpyruvate--protein phosphotransferase
GBS_RS04605	47567	50454	46705	45924	35084	48250	40592	40559	42918	52554	42879	54987	41356	50140	1.206	0.27	0.031313	WP_000159915.1	NADP-dependent glyceraldehyde-3-phosphate dehydrogenase
GBS_RS04610	3297	2663	3662	1579	1306	1558	2814	2141	3365	1807	1596	1776	2773	1726	0.632	-0.662	9.4332e-06	WP_000733376.1	polysaccharide deacetylase family protein
GBS_RS04615	5598	6660	4698	4702	5247	5610	4777	5354	4317	5381	6413	6393	4816	6062	1.259	0.333	0.0165169	WP_000628855.1	DEAD/DEAH box helicase
GBS_RS04620	7060	6233	6378	6491	5296	6718	6025	5011	5861	7428	6473	7656	5632	7186	1.277	0.352	0.0010734	WP_001227821.1	uridine kinase
GBS_RS04625	2763	3923	2575	2011	2328	1913	2358	3154	2366	2301	2845	2180	2626	2442	0.933	-0.101	0.45095	WP_001043212.1	GAF domain-containing protein
GBS_RS04630	17444	22028	14620	11979	13814	12549	14886	17708	13435	13708	16883	14301	15343	14964	0.978	-0.033	0.813443	WP_000283819.1	DNA polymerase III subunit gamma/tau
GBS_RS04635	611	939	489	560	842	497	521	755	449	641	1029	566	575	745	1.284	0.361	0.0268495	WP_000166926.1	DUF3272 domain-containing protein
GBS_RS04640	2428	2297	2239	1452	1194	1327	2072	1847	2057	1662	1459	1512	1992	1544	0.775	-0.367	0.00390717	WP_001873801.1	bifunctional biotin--[acetyl-CoA-carboxylase] ligase/biotin operon repressor BirA
GBS_RS04645	21955	20744	20420	18095	16515	20486	18736	16676	18764	20707	20184	23346	18059	21412	1.185	0.245	0.0291491	WP_000003964.1	methionine adenosyltransferase
GBS_RS04650	599	387	497	30115	23514	30987	511	311	457	34462	28738	35313	426	32838	78.225	6.29	0	WP_000743858.1	fibrinogen-binding surface protein FbsB
GBS_RS04655	335	267	317	17499	13519	17551	286	215	291	20025	16523	20001	264	18850	71.75	6.165	0	WP_000724543.1	GA module-containing protein
GBS_RS04660	40	38	66	30	22	44	34	31	61	34	27	50	42	37	0.9	-0.153	0.798943	WP_000181414.1	energy coupling factor transporter S component ThiW
GBS_RS04665	34	40	43	17	21	20	29	32	40	19	26	23	34	23	0.676	-0.565	0.384234	WP_000766003.1	ECF transporter S component
GBS_RS04670	90	104	105	70	63	69	77	84	96	80	77	79	86	79	0.921	-0.118	0.779664	WP_000953607.1	ATP-binding cassette domain-containing protein
GBS_RS04675	60	43	66	31	21	36	51	35	61	35	26	41	49	34	0.702	-0.51	0.341705	0	energy-coupling factor transporter transmembraneprotein EcfT
GBS_RS04680	74	51	89	47	36	42	63	41	82	54	44	48	62	49	0.808	-0.308	0.548895	0	thiaminase II
GBS_RS04685	110	93	115	58	41	62	94	75	106	66	50	71	92	62	0.682	-0.552	0.156896	WP_000221573.1	bifunctional hydroxymethylpyrimidine kinase/phosphomethylpyrimidine kinase
GBS_RS04690	81	54	76	36	28	43	69	43	70	41	34	49	61	41	0.689	-0.537	0.272699	WP_000280427.1	hydroxyethylthiazole kinase
GBS_RS04695	116	97	114	68	36	56	99	78	105	78	44	64	94	62	0.649	-0.623	0.115824	WP_000655659.1	thiamine phosphate synthase
GBS_RS04700	19352	16652	17678	11343	11058	10736	16514	13386	16245	12980	13515	12235	15382	12910	0.842	-0.248	0.0865186	WP_001226236.1	UDP-N-acetylglucosamine 1-carboxyvinyltransferase
GBS_RS04705	1739	2292	1632	1523	1842	1366	1484	1842	1500	1743	2251	1557	1609	1850	1.143	0.192	0.183379	WP_000355951.1	GNAT family protein
GBS_RS04710	4252	5472	3917	3264	4291	3221	3629	4399	3599	3735	5244	3671	3876	4217	1.078	0.108	0.431141	WP_000033796.1	CBS-HotDog domain-containing transcription factor SpxR
GBS_RS04715	5377	4778	5213	3509	3753	3404	4589	3841	4790	4016	4587	3879	4407	4161	0.946	-0.081	0.662963	WP_000631567.1	methionyl aminopeptidase
GBS_RS04720	6531	7032	5962	4737	5125	4420	5573	5653	5479	5421	6264	5037	5568	5574	0.997	-0.004	0.977853	WP_000768440.1	YihY/virulence factor BrkB family protein
GBS_RS04725	160	262	140	140	192	140	137	211	129	160	235	160	159	185	1.173	0.231	0.418644	WP_000239854.1	GtrA family protein
GBS_RS04730	14846	16229	12006	10355	10248	9832	12669	13046	11033	11850	12525	11205	12249	11860	0.97	-0.044	0.729375	WP_001091613.1	QueT transporter family protein
GBS_RS04735	5055	5072	4499	4306	4189	4311	4314	4077	4134	4928	5120	4913	4175	4987	1.195	0.256	0.0275973	WP_001873803.1	NAD-dependent DNA ligase LigA
GBS_RS04740	3188	3154	2855	3046	2612	2946	2721	2535	2624	3486	3192	3357	2627	3345	1.273	0.349	0.00227673	WP_000744288.1	diacylglycerol kinase family lipid kinase
GBS_RS04745	11201	11313	9374	10370	8922	10467	9559	9094	8614	11867	10904	11928	9089	11566	1.273	0.348	0.00226889	WP_000370738.1	type I pullulanase
GBS_RS04750	1678	2029	1582	2399	1991	2977	1432	1631	1454	2745	2433	3393	1506	2857	1.883	0.913	2.25481e-08	WP_000066071.1	1,4-alpha-glucan branching protein GlgB
GBS_RS04755	1659	1813	1508	2177	1556	2849	1416	1457	1386	2491	1902	3247	1420	2547	1.753	0.81	1.68526e-05	WP_000787289.1	glucose-1-phosphate adenylyltransferase
GBS_RS04760	1428	1551	1359	1908	1407	2584	1219	1247	1249	2183	1720	2945	1238	2283	1.8	0.848	2.86776e-06	WP_000687079.1	glucose-1-phosphate adenylyltransferase subunit GlgD
GBS_RS04765	2172	2151	2062	3183	2083	3707	1854	1729	1895	3642	2546	4225	1826	3471	1.863	0.897	1.15705e-08	WP_000699871.1	glycogen synthase GlgA
GBS_RS04770	3999	3861	4130	1878	1398	2203	3413	3104	3795	2149	1709	2511	3437	2123	0.612	-0.708	1.68701e-08	WP_001046538.1	F0F1 ATP synthase subunit C
GBS_RS04775	61506	70340	57934	32623	25470	34272	52487	56545	53237	37332	31129	39057	54090	35839	0.66	-0.6	5.28833e-06	WP_000446423.1	F0F1 ATP synthase subunit A
GBS_RS04780	41752	45961	37601	22176	16772	25430	35630	36947	34552	25377	20498	28981	35710	24952	0.692	-0.531	0.0004174	WP_000025478.1	F0F1 ATP synthase subunit B
GBS_RS04785	28274	30283	26365	14809	10940	17012	24128	24344	24227	16947	13371	19387	24233	16568	0.676	-0.565	9.14874e-05	WP_001036760.1	F0F1 ATP synthase subunit delta
GBS_RS04790	175003	175679	153516	81419	62778	92935	149342	141225	141069	93173	76725	105911	143879	91936	0.634	-0.658	6.12347e-07	WP_000996611.1	F0F1 ATP synthase subunit alpha
GBS_RS04795	78047	81988	72358	41360	30976	44604	66603	65909	66491	47331	37858	50832	66334	45340	0.678	-0.56	1.43908e-05	WP_000919082.1	F0F1 ATP synthase subunit gamma
GBS_RS04800	186604	187462	163196	86491	68796	96811	159242	150697	149965	98977	84080	110328	153301	97795	0.634	-0.657	1.35488e-07	WP_000094377.1	F0F1 ATP synthase subunit beta
GBS_RS04805	40753	39039	38624	20209	15964	21353	34777	31383	35492	23126	19511	24334	33884	22324	0.657	-0.606	3.33912e-09	WP_000068053.1	F0F1 ATP synthase subunit epsilon
GBS_RS04810	1035	1547	939	611	862	576	883	1244	863	699	1054	656	997	803	0.8	-0.323	0.0329395	WP_000602601.1	DUF1146 family protein
GBS_RS04815	13220	14163	12862	8049	7722	7473	11282	11385	11819	9211	9438	8516	11495	9055	0.787	-0.345	0.00257818	WP_000357880.1	UDP-N-acetylglucosamine 1-carboxyvinyltransferase
GBS_RS04820	679	708	816	397	431	368	579	569	750	454	527	419	633	467	0.741	-0.433	0.0505254	WP_000168511.1	DNA-directed RNA polymerase subunit beta
GBS_RS04825	4356	4988	3699	2247	2382	1980	3717	4010	3399	2571	2911	2256	3709	2579	0.693	-0.528	3.69365e-06	WP_000163019.1	DNA/RNA non-specific endonuclease
GBS_RS04830	6342	6894	5561	6835	5345	6344	5412	5542	5110	7822	6532	7230	5355	7195	1.341	0.423	0.000710436	WP_000365658.1	phenylalanine--tRNA ligase subunit alpha
GBS_RS04835	3356	4232	3070	4332	3524	4210	2864	3402	2821	4957	4307	4798	3029	4687	1.551	0.633	1.25113e-05	WP_000078403.1	GNAT family N-acetyltransferase
GBS_RS04840	17673	19121	14786	16251	13959	17398	15082	15371	13587	18597	17060	19827	14680	18495	1.259	0.333	0.0120969	WP_000961585.1	phenylalanine--tRNA ligase subunit beta
GBS_RS04845	584	573	477	687	974	664	498	461	438	786	1190	757	466	911	1.918	0.939	2.91953e-06	0	neutral zinc metallopeptidase
GBS_RS04850	5068	4894	4629	3468	2465	3528	4325	3934	4254	3969	3013	4021	4171	3668	0.873	-0.196	0.159781	WP_000772291.1	ATP-dependent nuclease subunit B
GBS_RS04855	6588	7371	5804	5370	3982	5325	5622	5925	5333	6145	4867	6068	5627	5693	1.007	0.011	0.954059	WP_000143226.1	helicase-exonuclease AddAB subunit AddA
GBS_RS04860	1334	1589	1221	1261	999	1368	1138	1277	1122	1443	1221	1559	1179	1408	1.19	0.251	0.168395	WP_000634647.1	magnesium transporter CorA family protein
GBS_RS04865	6137	7496	5508	4433	4691	4518	5237	6026	5061	5073	5733	5149	5441	5318	0.979	-0.031	0.816852	WP_000028890.1	tRNA uridine-5-carboxymethylaminomethyl(34) synthesis GTPase MnmE
GBS_RS04870	6813	7652	6251	4952	4309	4972	5814	6151	5744	5667	5266	5666	5903	5533	0.937	-0.094	0.480607	WP_000584919.1	ABC-F family ATP-binding cassette domain-containing protein
GBS_RS04875	23640	18460	17311	18412	11526	14958	20174	14840	15907	21070	14087	17046	16974	17401	1.02	0.029	0.828388	WP_000258166.1	thiamine pyrophosphate-dependent dehydrogenase E1 component subunit alpha
GBS_RS04880	27097	21600	21084	21765	13659	16075	23124	17364	19375	24907	16694	18319	19954	19973	0.993	-0.01	0.94258	WP_000005088.1	alpha-ketoacid dehydrogenase subunit beta
GBS_RS04885	27193	23383	22152	21567	15039	16753	23206	18797	20356	24680	18380	19092	20786	20717	0.992	-0.012	0.934158	WP_000257571.1	dihydrolipoamide acetyltransferase
GBS_RS04890	44218	41623	36613	31791	24134	27785	37734	33460	33645	36380	29496	31664	34946	32513	0.928	-0.107	0.357469	WP_000863368.1	dihydrolipoyl dehydrogenase
GBS_RS04895	6561	6494	4705	3068	1973	2362	5599	5220	4324	3511	2411	2692	5048	2871	0.565	-0.823	6.89259e-09	WP_000875296.1	lipoate--protein ligase
GBS_RS04900	6286	5834	6396	3841	3093	3671	5364	4690	5877	4395	3780	4184	5310	4120	0.778	-0.363	0.00226384	WP_000222746.1	type 1 glutamine amidotransferase
GBS_RS04905	14279	14382	12371	7981	6640	8238	12185	11561	11368	9133	8115	9388	11705	8879	0.757	-0.401	0.000462628	WP_000700877.1	Mur ligase family protein
GBS_RS04910	4643	6659	3862	3642	4278	3984	3962	5353	3549	4168	5228	4540	4288	4645	1.095	0.131	0.385382	WP_000350949.1	diadenylate cyclase CdaA
GBS_RS04915	6137	6913	5417	4537	4540	4853	5237	5557	4978	5192	5549	5531	5257	5424	1.032	0.046	0.739974	WP_000713236.1	CdaR family protein
GBS_RS04920	16437	13962	15725	10940	8839	11829	14027	11224	14450	12519	10803	13481	13234	12268	0.929	-0.107	0.365584	WP_000521427.1	phosphoglucosamine mutase
GBS_RS04925	888	858	638	447	351	422	758	690	586	512	429	481	678	474	0.701	-0.513	0.00465687	WP_000159235.1	YbgA family protein
GBS_RS04930	624	535	518	384	242	337	533	430	476	439	296	384	480	373	0.772	-0.374	0.0560116	WP_001241816.1	TIGR02328 family protein
GBS_RS04935	2558	2634	2294	2266	1694	2069	2183	2117	2108	2593	2070	2358	2136	2340	1.091	0.126	0.390259	WP_000914658.1	radical SAM family heme chaperone HemW
GBS_RS04940	1868	2042	1735	1647	1223	1555	1594	1642	1594	1885	1495	1772	1610	1717	1.062	0.087	0.608769	WP_000523795.1	thioesterase
GBS_RS04945	2482	2605	2295	1831	1603	1956	2118	2094	2109	2095	1959	2229	2107	2094	0.993	-0.01	0.947137	WP_000323544.1	TIGR01457 family HAD-type hydrolase
GBS_RS04950	1895	2061	1829	1695	1416	1362	1617	1657	1681	1940	1731	1552	1652	1741	1.05	0.071	0.681466	WP_000653350.1	TIGR01906 family membrane protein
GBS_RS04955	10893	10627	9000	18897	12902	19227	9296	8543	8270	21625	15768	21911	8703	19768	2.249	1.169	9.53962e-18	WP_001040103.1	type II CRISPR RNA-guided endonuclease Cas9
GBS_RS04960	3236	3421	2599	5528	4223	5966	2761	2750	2388	6326	5161	6799	2633	6095	2.304	1.204	6.26767e-16	WP_000929490.1	type II CRISPR-associated endonuclease Cas1
GBS_RS04965	593	668	560	1163	771	1089	506	537	515	1331	942	1241	519	1171	2.234	1.16	5.26195e-11	WP_000122197.1	CRISPR-associated endonuclease Cas2
GBS_RS04970	2312	2820	1921	4350	3387	4420	1973	2267	1765	4978	4139	5037	2002	4718	2.36	1.239	4.15887e-15	WP_000590706.1	type II-A CRISPR-associated protein Csn2
GBS_RS04975	197	183	177	165	190	163	168	147	163	189	232	186	159	202	1.266	0.34	0.246431	WP_000900527.1	hypothetical protein
GBS_RS04980	13076	12899	11112	7647	6980	8032	11159	10369	10211	8751	8531	9153	10580	8812	0.833	-0.263	0.0224155	WP_000438311.1	nucleoside-diphosphate kinase
GBS_RS04985	14650	15211	14546	10377	9058	10079	12502	12228	13367	11875	11070	11486	12699	11477	0.904	-0.145	0.217045	WP_001019133.1	translation elongation factor 4
GBS_RS04990	1081	955	973	3074	2476	3203	922	768	894	3518	3026	3650	861	3398	3.944	1.98	4.14406e-68	WP_000678286.1	pneumococcal-type histidine triad protein
GBS_RS04995	3250	4593	3086	1134	1021	1029	2773	3692	2836	1298	1248	1173	3100	1240	0.403	-1.312	2.65314e-20	WP_000180008.1	HD domain-containing protein
GBS_RS05000	1457	1666	1291	512	441	507	1243	1339	1186	586	539	578	1256	568	0.452	-1.145	4.96822e-15	WP_000621139.1	GNAT family N-acetyltransferase
GBS_RS05005	3056	3090	3012	975	867	989	2608	2484	2768	1116	1060	1127	2620	1101	0.42	-1.25	6.16897e-27	WP_000665410.1	peptide-methionine (R)-S-oxide reductase MsrB
GBS_RS05010	1975	4491	1587	602	797	710	1685	3610	1458	689	974	809	2251	824	0.394	-1.345	1.41277e-10	WP_000168894.1	cation-transporting P-type ATPase
GBS_RS05015	2712	3652	2367	1113	1023	1220	2314	2936	2175	1274	1250	1390	2475	1305	0.531	-0.913	1.0128e-08	WP_000065320.1	DUF2974 domain-containing protein
GBS_RS05020	1577	1971	1379	4775	7903	4186	1346	1584	1267	5464	9659	4770	1399	6631	4.535	2.181	4.76721e-41	WP_000103052.1	CatB-related O-acetyltransferase
GBS_RS05025	4315	5727	3925	3271	3676	2888	3682	4604	3607	3743	4493	3291	3964	3842	0.967	-0.048	0.730269	WP_001056394.1	TVP38/TMEM64 family protein
GBS_RS05030	6781	8419	5226	15075	24192	11503	5787	6768	4802	17251	29567	13109	5786	19976	3.288	1.717	3.05279e-28	WP_000467144.1	hypothetical protein
GBS_RS05035	5708	8134	4834	14077	25149	11210	4871	6539	4442	16109	30736	12775	5284	19873	3.549	1.827	1.80832e-31	WP_000192686.1	ABC transporter ATP-binding protein
GBS_RS05040	3557	5118	2950	7489	14828	6070	3035	4114	2711	8570	18122	6917	3287	11203	3.166	1.663	2.00514e-22	WP_000312256.1	GntR family transcriptional regulator
GBS_RS05045	7330	6597	6396	4753	3633	4650	6255	5303	5877	5439	4440	5299	5812	5059	0.869	-0.202	0.0818468	WP_000457960.1	DNA polymerase III subunit alpha
GBS_RS05050	76924	64386	75076	62621	45840	64124	65644	51759	68989	71661	56024	73077	62131	66921	1.078	0.108	0.3336	WP_000820831.1	6-phosphofructokinase
GBS_RS05055	165009	155168	149402	134036	103603	150196	140813	124737	137289	153385	126620	171166	134280	150390	1.113	0.154	0.233235	WP_001042784.1	pyruvate kinase
GBS_RS05060	3536	4461	3771	3592	3922	3111	3018	3586	3465	4111	4793	3545	3356	4150	1.231	0.3	0.044605	WP_000240773.1	signal peptidase I
GBS_RS05065	64366	60888	46943	16752	10393	17656	54928	48947	43137	19170	12702	20121	49004	17331	0.348	-1.522	2.18386e-19	WP_000334317.1	glutamine--fructose-6-phosphate transaminase (isomerizing)
GBS_RS05070	876	747	1544	1436	1127	1425	748	601	1419	1643	1377	1624	923	1548	1.794	0.843	0.000231602	WP_000056782.1	zinc ribbon domain-containing protein YjdM
GBS_RS05075	4431	3999	4604	4051	3161	3982	3781	3215	4231	4636	3863	4538	3742	4346	1.165	0.22	0.079093	WP_000120401.1	amino acid ABC transporter permease
GBS_RS05080	4943	3974	5092	4190	2913	4632	4218	3195	4679	4795	3560	5279	4031	4545	1.126	0.172	0.146189	WP_000891273.1	amino acid ABC transporter ATP-binding protein
GBS_RS05085	6413	5901	6827	6490	4404	6520	5473	4744	6273	7427	5382	7430	5497	6746	1.222	0.289	0.0195643	WP_000955379.1	amino acid ABC transporter substrate-binding protein
GBS_RS05090	35450	27852	36470	25722	21515	22626	30252	22390	33513	29435	26295	25785	28718	27172	0.958	-0.062	0.736079	WP_001872296.1	30S ribosomal protein S20
GBS_RS05095	1690	2687	1427	1255	1324	1200	1442	2160	1311	1436	1618	1368	1638	1474	0.919	-0.122	0.504282	WP_001058331.1	type I pantothenate kinase
GBS_RS05100	1454	1823	1451	1715	1656	1698	1241	1465	1333	1963	2024	1935	1346	1974	1.469	0.555	1.49241e-05	WP_000002661.1	class I SAM-dependent methyltransferase
GBS_RS05105	1212	1654	1599	1832	2857	1809	1034	1330	1469	2096	3492	2062	1278	2550	1.956	0.968	6.30325e-07	WP_000526762.1	cytidine deaminase
GBS_RS05110	33565	30158	30711	41414	26869	44370	28643	24243	28221	47393	32838	50565	27036	43599	1.59	0.669	1.29727e-07	WP_001034779.1	BMP family protein
GBS_RS05115	12752	13073	12991	18448	17739	20195	10882	10509	11938	21111	21680	23015	11110	21935	1.976	0.983	1.59283e-23	WP_000193235.1	ABC transporter ATP-binding protein
GBS_RS05120	7914	8189	8552	12679	11354	12738	6754	6583	7859	14509	13877	14516	7065	14301	2.03	1.021	4.30701e-21	WP_000036990.1	ABC transporter permease
GBS_RS05125	10668	11331	11265	16816	14916	15976	9104	9109	10352	19244	18230	18207	9522	18560	1.952	0.965	3.22047e-18	WP_000060306.1	ABC transporter permease
GBS_RS05130	27797	27883	25526	58820	36066	42891	23721	22415	23456	67311	44079	48879	23197	53423	2.265	1.18	2.69334e-17	WP_000036813.1	FAD-dependent oxidoreductase
GBS_RS05135	155094	148748	146871	123503	84744	151159	132352	119576	134963	141332	103572	172264	128964	139056	1.057	0.08	0.640148	WP_000127487.1	L-lactate dehydrogenase
GBS_RS05140	24612	25574	22779	20565	19626	20745	21003	20559	20932	23534	23986	23641	20831	23720	1.139	0.187	0.082284	WP_001152978.1	DNA gyrase subunit A
GBS_RS05145	5832	6326	5399	5004	4596	5283	4977	5085	4961	5726	5617	6021	5008	5788	1.155	0.208	0.0763005	WP_001244677.1	class A sortase
GBS_RS05150	1948	2054	2114	2054	1585	1854	1662	1651	1943	2351	1937	2113	1752	2134	1.217	0.284	0.0595254	WP_000767935.1	VOC family protein
GBS_RS05155	9818	13281	8730	5192	6444	4838	8378	10676	8022	5942	7876	5513	9025	6444	0.711	-0.492	2.86316e-06	WP_000023418.1	DUF1002 domain-containing protein
GBS_RS05160	2498	2706	2331	2088	1661	1895	2132	2175	2142	2389	2030	2160	2150	2193	1.018	0.026	0.87492	WP_000547446.1	cation:proton antiporter
GBS_RS05165	46188	43504	43539	33126	26618	36197	39415	34972	40009	37908	32532	41251	38132	37230	0.973	-0.039	0.758949	WP_000129872.1	glutamine-hydrolyzing GMP synthase
GBS_RS05170	1808	2574	1715	1179	1216	1290	1543	2069	1576	1349	1486	1470	1729	1435	0.837	-0.257	0.100364	WP_000936162.1	GntR family transcriptional regulator
GBS_RS05175	12654	13370	10378	7946	7496	8799	10799	10748	9537	9093	9161	10028	10361	9427	0.91	-0.135	0.338293	WP_000083753.1	methylenetetrahydrofolate--tRNA-(uracil(54)- C(5))-methyltransferase (FADH(2)-oxidizing) TrmFO
GBS_RS05180	1784	1871	1634	1204	941	1084	1522	1504	1502	1378	1150	1235	1509	1254	0.829	-0.271	0.0620362	WP_000559005.1	GNAT family N-acetyltransferase
GBS_RS05185	2805	2762	2356	1790	1392	1944	2394	2220	2165	2048	1701	2215	2260	1988	0.876	-0.192	0.229047	WP_000694284.1	MetQ/NlpA family ABC transporter substrate-binding protein
GBS_RS05190	17238	25424	16414	2959	3987	3188	14710	20438	15083	3386	4873	3633	16744	3964	0.236	-2.08	1.5679e-101	WP_001140791.1	PASTA domain-containing protein
GBS_RS05195	214	223	153	105	86	92	183	179	141	120	105	105	168	110	0.66	-0.6	0.0432938	0	S41 family peptidase
GBS_RS05200	844	1334	734	429	539	498	720	1072	674	491	659	568	822	573	0.706	-0.503	0.00476315	WP_000923535.1	ABC transporter ATP-binding protein
GBS_RS05205	2493	3203	2163	1409	1409	1501	2127	2575	1988	1612	1722	1711	2230	1682	0.758	-0.399	0.00513548	WP_000499555.1	FtsX-like permease family protein
GBS_RS05210	2263	2529	1988	1222	1161	1285	1931	2033	1827	1398	1419	1464	1930	1427	0.74	-0.435	0.000899627	WP_000076365.1	response regulator transcription factor
GBS_RS05215	2865	3428	2425	1804	1624	1782	2445	2756	2228	2064	1985	2031	2476	2027	0.821	-0.284	0.0474097	WP_000620983.1	sensor histidine kinase
GBS_RS05220	1803	1885	1500	924	1242	934	1539	1515	1378	1057	1518	1064	1477	1213	0.811	-0.303	0.0865738	WP_000817930.1	tyrosine recombinase XerS
GBS_RS05225	1622	2158	1413	913	1075	926	1384	1735	1298	1045	1314	1055	1472	1138	0.774	-0.369	0.00612199	WP_000093958.1	peptide ABC transporter substrate-binding protein
GBS_RS05230	2454	1656	2207	1402	710	1482	2094	1331	2028	1604	868	1689	1818	1387	0.748	-0.42	0.00437084	WP_000622398.1	DUF3307 domain-containing protein
GBS_RS05235	2024	1256	1871	1019	504	1337	1727	1010	1719	1166	616	1524	1485	1102	0.716	-0.481	0.00459613	WP_000280305.1	SatD family protein
GBS_RS05475	16099	15844	15167	9982	8679	10044	13738	12737	13937	11423	10607	11446	13471	11159	0.828	-0.271	0.00962846	WP_000863589.1	signal recognition particle protein
GBS_RS05480	1801	2415	1765	1293	1476	1184	1537	1941	1622	1480	1804	1349	1700	1544	0.906	-0.142	0.33665	WP_000402075.1	putative DNA-binding protein
GBS_RS05485	12103	13943	10484	5590	6261	5914	10328	11209	9634	6397	7652	6740	10390	6930	0.666	-0.586	6.74515e-08	WP_000042576.1	HAMP domain-containing sensor histidine kinase
GBS_RS05490	4311	4925	3982	2104	2524	2182	3679	3959	3659	2408	3085	2487	3766	2660	0.703	-0.509	3.71e-05	WP_000590620.1	response regulator transcription factor
GBS_RS05495	49413	54959	42858	23076	22454	24717	42167	44181	39383	26407	27443	28168	41910	27339	0.653	-0.615	1.23606e-08	WP_000859383.1	M1 family metallopeptidase
GBS_RS05500	8232	7717	8147	6395	4927	6869	7025	6204	7486	7318	6022	7828	6905	7056	1.019	0.027	0.842185	WP_000946330.1	phosphate signaling complex protein PhoU
GBS_RS05505	9046	8151	8188	6614	5180	7250	7720	6552	7524	7569	6331	8262	7265	7387	1.013	0.019	0.894295	WP_000193363.1	phosphate ABC transporter ATP-binding protein PstB
GBS_RS05510	7471	6618	6709	5118	4204	6070	6376	5320	6165	5857	5138	6917	5954	5971	0.999	-0.002	0.990927	WP_000852851.1	phosphate ABC transporter ATP-binding protein PstB
GBS_RS05515	8080	6811	7336	5574	4792	6242	6895	5475	6741	6379	5857	7114	6370	6450	1.014	0.021	0.888034	WP_000992189.1	phosphate ABC transporter permease PstA
GBS_RS05520	7006	5428	5876	5197	4199	5167	5979	4363	5400	5947	5132	5888	5247	5656	1.084	0.117	0.376927	WP_000795716.1	phosphate ABC transporter permease subunit PstC
GBS_RS05525	6453	5264	5458	4898	4073	5235	5507	4232	5015	5605	4978	5966	4918	5516	1.125	0.17	0.193659	WP_001873504.1	phosphate ABC transporter substrate-binding protein PstS family protein
GBS_RS05530	2829	2774	2510	2067	1818	2195	2414	2230	2306	2365	2222	2501	2317	2363	1.019	0.027	0.856981	WP_000775401.1	RsmB/NOP family class I SAM-dependent RNA methyltransferase
GBS_RS05535	9262	8629	8378	8068	6711	7528	7904	6937	7699	9233	8202	8579	7513	8671	1.155	0.207	0.0643355	WP_000338947.1	inositol monophosphatase family protein
GBS_RS05540	2451	2318	2324	2781	2001	2328	2092	1863	2136	3182	2446	2653	2030	2760	1.354	0.437	0.000927898	WP_000625906.1	UPF0223 family protein
GBS_RS05545	5305	5165	5187	5640	4404	4910	4527	4152	4766	6454	5382	5596	4482	5811	1.295	0.373	0.00250865	WP_000631264.1	Spx/MgsR family RNA polymerase-binding regulatory protein
GBS_RS05550	4306	4428	3615	2712	2755	2643	3675	3560	3322	3104	3367	3012	3519	3161	0.898	-0.155	0.229643	WP_000690921.1	bifunctional riboflavin kinase/FAD synthetase
GBS_RS05555	3865	3995	3265	2633	2733	2311	3298	3212	3000	3013	3340	2634	3170	2996	0.941	-0.087	0.543823	WP_001873502.1	tRNA pseudouridine(55) synthase TruB
GBS_RS05560	2942	2954	2536	2885	3213	3016	2511	2375	2330	3301	3927	3437	2405	3555	1.475	0.561	1.5139e-05	WP_000702703.1	GNAT family N-acetyltransferase
GBS_RS05565	6730	7409	5889	6354	7759	6289	5743	5956	5412	7271	9483	7167	5704	7974	1.387	0.472	0.000189629	WP_001002583.1	DUF2130 domain-containing protein
GBS_RS05570	2839	3332	2474	2782	3736	2555	2423	2679	2273	3184	4566	2912	2458	3554	1.421	0.507	0.000417965	WP_001135934.1	restriction endonuclease subunit S
GBS_RS05575	4302	4400	4083	31209	35500	26864	3671	3537	3752	35714	43387	30615	3653	36572	9.912	3.309	2.08479e-125	WP_001209257.1	type II CAAX endopeptidase family protein
GBS_RS05580	5605	4581	4371	2072	1898	2363	4783	3683	4017	2371	2320	2693	4161	2461	0.594	-0.752	7.66717e-08	WP_000520617.1	ABC transporter permease
GBS_RS05585	1457	1203	1372	606	516	600	1243	967	1261	693	631	684	1157	669	0.582	-0.781	1.38114e-07	WP_000120355.1	ABC transporter ATP-binding protein
GBS_RS05590	22404	24649	20588	10786	9347	10234	19119	19815	18919	12343	11424	11663	19284	11810	0.612	-0.708	7.8392e-12	WP_000246601.1	type I DNA topoisomerase
GBS_RS05595	108	98	78	113	116	102	92	79	72	129	142	116	81	129	1.599	0.677	0.0412028	WP_001015250.1	DNA-processing protein DprA
GBS_RS05600	5703	5269	4733	11139	9853	11116	4867	4236	4349	12747	12042	12668	4484	12486	2.789	1.48	3.35508e-47	WP_000162771.1	siderophore ABC transporter substrate-binding protein
GBS_RS05605	4004	3676	3148	8729	7298	8267	3417	2955	2893	9989	8919	9421	3088	9443	3.063	1.615	2.35118e-54	WP_000614751.1	ATP-binding cassette domain-containing protein
GBS_RS05610	5153	4449	3584	9813	9507	9432	4397	3576	3293	11230	11619	10749	3755	11199	3.003	1.586	1.87271e-37	WP_000588576.1	iron chelate uptake ABC transporter family permease subunit
GBS_RS05615	6423	5307	4855	13372	12488	13259	5481	4266	4461	15302	15262	15110	4736	15225	3.234	1.693	1.42053e-44	WP_000735588.1	iron chelate uptake ABC transporter family permease subunit
GBS_RS05620	2601	2642	2191	2518	2068	2751	2220	2124	2013	2881	2527	3135	2119	2848	1.34	0.422	0.00282322	WP_000136509.1	sugar O-acetyltransferase
GBS_RS05625	2898	2767	2606	2815	2117	3153	2473	2224	2395	3221	2587	3593	2364	3134	1.315	0.395	0.00415666	WP_000201088.1	ribonuclease HII
GBS_RS05630	2301	2479	2227	2594	1990	2480	1964	1993	2046	2968	2432	2826	2001	2742	1.366	0.45	0.000685575	WP_000201281.1	ribosome biogenesis GTPase YlqF
GBS_RS05635	1021	621	754	498	357	675	871	499	693	570	436	769	688	592	0.86	-0.218	0.349381	WP_001231800.1	L,D-transpeptidase
GBS_RS05640	3810	3969	3440	1157	1562	1503	3251	3191	3161	1324	1909	1713	3201	1649	0.51	-0.973	2.33126e-10	WP_000256015.1	carbon starvation protein A
GBS_RS05645	2649	2674	2102	980	1010	1113	2261	2150	1932	1121	1234	1268	2114	1208	0.572	-0.806	1.68701e-08	WP_000866959.1	response regulator transcription factor LtdR
GBS_RS05650	4063	4654	3404	1594	1800	1484	3467	3741	3128	1824	2200	1691	3445	1905	0.551	-0.86	1.23636e-13	WP_000171904.1	sensor histidine kinase
GBS_RS05655	464	592	406	218	232	153	396	476	373	249	284	174	415	236	0.561	-0.833	9.16983e-05	WP_000479582.1	hypothetical protein
GBS_RS05660	915	1054	727	369	367	357	781	847	668	422	449	407	765	426	0.558	-0.841	1.83993e-07	WP_001057649.1	hypothetical protein
GBS_RS05665	1115	1287	991	502	507	462	952	1035	911	574	620	527	966	574	0.594	-0.753	2.12779e-07	WP_000526054.1	hypothetical protein
GBS_RS05670	539	759	508	221	293	264	460	610	467	253	358	301	512	304	0.593	-0.755	4.16742e-05	WP_001875989.1	hypothetical protein
GBS_RS05675	495	581	515	168	172	145	422	467	473	192	210	165	454	189	0.416	-1.267	1.07422e-09	WP_001867149.1	hypothetical protein
GBS_RS05680	685	438	501	134	133	103	585	352	460	153	163	117	466	144	0.314	-1.673	6.13573e-11	WP_001866146.1	CHAP domain-containing protein
GBS_RS05685	1535	1268	1406	291	372	413	1310	1019	1292	333	455	471	1207	420	0.346	-1.53	7.7773e-15	WP_223297774.1	hypothetical protein
GBS_RS05690	671	533	532	162	157	197	573	428	489	185	192	225	497	201	0.405	-1.303	7.71928e-10	WP_000710901.1	hypothetical protein
GBS_RS05695	125	173	135	48	47	61	107	139	124	55	57	70	123	61	0.492	-1.022	0.00349984	WP_000357796.1	DUF4176 domain-containing protein
GBS_RS05700	121	122	106	45	42	23	103	98	97	51	51	26	99	43	0.418	-1.258	0.00330334	WP_000581833.1	hypothetical protein
GBS_RS05705	380	316	327	133	114	132	324	254	300	152	139	150	293	147	0.505	-0.986	1.85058e-05	WP_000847738.1	hypothetical protein
GBS_RS05710	1094	1171	959	461	396	427	934	941	881	528	484	487	919	500	0.543	-0.88	4.47145e-09	WP_001891903.1	hypothetical protein
GBS_RS05715	325	337	320	143	123	123	277	271	294	164	150	140	281	151	0.539	-0.892	0.000167677	WP_000140208.1	hypothetical protein
GBS_RS05720	474	465	453	166	130	147	404	374	416	190	159	168	398	172	0.432	-1.212	4.75858e-09	WP_001063013.1	TIGR04197 family type VII secretion effector
GBS_RS05725	6356	4825	4949	1250	981	1311	5424	3879	4548	1430	1199	1494	4617	1374	0.299	-1.741	4.44613e-45	WP_001875988.1	type VII secretion protein EssC
GBS_RS05730	477	383	421	100	91	124	407	308	387	114	111	141	367	122	0.334	-1.584	3.96054e-12	WP_001875987.1	cell division protein FtsK
GBS_RS05735	1320	1151	1127	343	244	361	1126	925	1036	393	298	411	1029	367	0.355	-1.494	1.49665e-21	WP_000447056.1	type VII secretion protein EssB
GBS_RS05740	177	144	160	64	31	57	151	116	147	73	38	65	138	59	0.416	-1.266	0.000235709	WP_001091721.1	EsaB/YukD family protein
GBS_RS05745	308	278	275	81	63	92	263	223	253	93	77	105	246	92	0.37	-1.435	3.24176e-08	WP_000769477.1	type VII secretion protein EssA
GBS_RS05750	3587	2620	2712	876	590	880	3061	2106	2492	1002	721	1003	2553	909	0.356	-1.49	5.28343e-30	WP_000828097.1	type VII secretion protein EsaA
GBS_RS05755	930	685	804	266	163	234	794	551	739	304	199	267	695	257	0.369	-1.439	8.13206e-18	WP_000057251.1	WXG100 family type VII secretion target
GBS_RS05760	2008	1411	1577	558	345	494	1714	1134	1449	639	422	563	1432	541	0.378	-1.405	6.66762e-26	WP_000611754.1	WxcM-like domain-containing protein
GBS_RS05765	701	456	539	248	111	169	598	367	495	284	136	193	487	204	0.41	-1.285	1.48922e-10	WP_000921241.1	hypothetical protein
GBS_RS05770	7789	4399	5614	1981	866	1694	6647	3536	5159	2267	1058	1931	5114	1752	0.337	-1.568	6.20077e-38	WP_001126464.1	carbamoyl-phosphate synthase large subunit
GBS_RS05775	2582	1535	1800	634	252	563	2203	1234	1654	726	308	642	1697	559	0.319	-1.65	1.87402e-22	WP_000826109.1	carbamoyl phosphate synthase small subunit
GBS_RS05780	2125	1179	1559	482	204	435	1813	948	1433	552	249	496	1398	432	0.304	-1.719	3.5063e-29	WP_001016473.1	aspartate carbamoyltransferase catalytic subunit
GBS_RS05785	5539	3117	4009	2271	896	2566	4727	2506	3684	2599	1095	2924	3639	2206	0.576	-0.795	2.0687e-05	WP_000275479.1	dihydroorotase
GBS_RS05790	2060	1081	1613	756	267	873	1758	869	1482	865	326	995	1370	729	0.501	-0.996	3.91703e-07	WP_000362328.1	orotate phosphoribosyltransferase
GBS_RS05795	2826	1520	2190	992	351	1084	2412	1222	2012	1135	429	1235	1882	933	0.468	-1.094	3.83017e-09	WP_000890175.1	orotidine-5'-phosphate decarboxylase
GBS_RS05800	15500	11572	14167	7375	5902	7038	13227	9303	13018	8440	7213	8021	11849	7891	0.673	-0.572	4.01559e-06	WP_001178657.1	threonine/serine exporter family protein
GBS_RS05805	13313	10689	13048	7872	6486	7878	11361	8593	11990	9008	7927	8978	10648	8638	0.818	-0.29	0.0212779	WP_000025416.1	ABC-F family ATP-binding cassette domain-containing protein
GBS_RS05810	6461	5048	5791	11767	10604	10147	5514	4058	5321	13466	12960	11564	4964	12663	2.568	1.361	6.18217e-22	WP_001165747.1	ATP cone domain-containing protein
GBS_RS05815	8465	5864	6590	31629	30130	31830	7224	4714	6056	36195	36824	36274	5998	36431	6.165	2.624	4.10536e-73	WP_000542446.1	aspartate-semialdehyde dehydrogenase
GBS_RS05820	8252	8518	7840	140082	121988	153667	7042	6847	7204	160304	149090	175122	7031	161505	22.924	4.519	0	WP_000482192.1	fibrinogen-binding adhesin FbsA
GBS_RS05825	7918	8666	7170	6874	6120	5980	6757	6966	6589	7866	7480	6815	6771	7387	1.089	0.124	0.320951	WP_000638282.1	cardiolipin synthase
GBS_RS05830	10739	10840	9772	16451	11071	13050	9164	8714	8980	18826	13531	14872	8953	15743	1.742	0.8	3.92077e-10	WP_000845316.1	formate--tetrahydrofolate ligase
GBS_RS05835	3194	3600	3452	3221	2482	2799	2726	2894	3172	3686	3033	3190	2931	3303	1.125	0.17	0.290107	WP_000280825.1	lipoate--protein ligase
GBS_RS05840	2951	3706	2972	2575	2390	2492	2518	2979	2731	2947	2921	2840	2743	2903	1.061	0.085	0.55953	WP_000219401.1	NAD-dependent deacetylase
GBS_RS05845	3786	4174	3522	3444	2681	3149	3231	3355	3236	3941	3277	3589	3274	3602	1.097	0.134	0.35458	WP_001133610.1	protein-ADP-ribose hydrolase
GBS_RS05850	1044	1238	1107	1094	916	887	891	995	1017	1252	1120	1011	968	1128	1.163	0.217	0.2375	WP_000717327.1	glycine cleavage system protein H
GBS_RS05855	5451	5769	5241	5442	4105	4663	4652	4638	4816	6228	5017	5314	4702	5520	1.169	0.226	0.0980736	WP_000778224.1	MsnO8 family LLM class oxidoreductase
GBS_RS05860	4792	4695	4888	4851	3303	4044	4089	3774	4492	5551	4037	4609	4118	4732	1.142	0.192	0.207184	WP_001067079.1	NADH-dependent flavin oxidoreductase
GBS_RS05865	2617	2700	2741	2806	2012	2542	2233	2170	2519	3211	2459	2897	2307	2856	1.233	0.302	0.036253	WP_000455156.1	lipoate--protein ligase family protein
GBS_RS05870	1278	1452	1097	908	517	1059	1091	1167	1008	1039	632	1207	1089	959	0.854	-0.228	0.395288	WP_000282562.1	phosphopantothenate--cysteine ligase
GBS_RS05875	1446	1276	1075	957	641	1042	1234	1026	988	1095	783	1187	1083	1022	0.934	-0.098	0.649939	WP_000595814.1	phosphopantothenoylcysteine decarboxylase
GBS_RS05880	7992	7032	6795	5302	3613	4626	6820	5653	6244	6067	4416	5272	6239	5252	0.837	-0.256	0.030485	WP_000728784.1	ECF transporter S component
GBS_RS05885	16379	18675	14797	11723	10308	14513	13977	15013	13597	13415	12598	16539	14196	14184	0.993	-0.01	0.955655	WP_000222544.1	phospho-sugar mutase
GBS_RS05890	662	712	747	522	508	422	565	572	686	597	621	481	608	566	0.931	-0.104	0.668204	WP_000746859.1	hypothetical protein
GBS_RS05895	8000	8267	7425	4485	4663	4188	6827	6646	6823	5132	5699	4773	6765	5201	0.767	-0.383	0.00197683	WP_000647638.1	ABC transporter ATP-binding protein
GBS_RS05900	6120	6925	5331	3760	3979	3301	5223	5567	4899	4303	4863	3762	5230	4309	0.821	-0.285	0.0160706	WP_000826946.1	ABC transporter ATP-binding protein
GBS_RS05905	3677	3668	3622	2488	2170	2343	3138	2949	3328	2847	2652	2670	3138	2723	0.868	-0.204	0.115754	WP_000472259.1	lysozyme family protein
GBS_RS05910	6262	7029	5983	4264	4089	4503	5344	5650	5498	4880	4997	5132	5497	5003	0.91	-0.136	0.259424	WP_000968655.1	nucleoid-associated protein
GBS_RS05915	8970	9291	8387	5469	5616	5602	7655	7469	7707	6259	6864	6384	7610	6502	0.854	-0.228	0.0535427	WP_000575545.1	serine hydroxymethyltransferase
GBS_RS05920	3267	4193	3043	2228	2605	2248	2788	3371	2796	2550	3184	2562	2985	2765	0.925	-0.112	0.379114	WP_000998735.1	L-threonylcarbamoyladenylate synthase
GBS_RS05925	4467	5783	4241	3416	3758	3208	3812	4649	3897	3909	4593	3656	4119	4053	0.983	-0.024	0.862417	WP_001104948.1	peptide chain release factor N(5)-glutamine methyltransferase
GBS_RS05930	5487	6605	5380	3627	4210	3596	4682	5310	4944	4151	5145	4098	4979	4465	0.893	-0.163	0.208014	WP_001028826.1	peptide chain release factor 1
GBS_RS05935	2580	3914	2506	2355	2851	2111	2202	3146	2303	2695	3484	2406	2550	2862	1.123	0.167	0.219712	WP_000068109.1	thymidine kinase
GBS_RS05940	1037	1172	1757	1651	967	1554	885	942	1615	1889	1182	1771	1147	1614	1.43	0.516	0.0204959	WP_001117229.1	4-oxalocrotonate tautomerase
GBS_RS05945	2708	3009	3019	9058	8191	13538	2311	2419	2774	10366	10011	15428	2501	11935	4.691	2.23	4.90945e-69	WP_001177176.1	FAD:protein FMN transferase
GBS_RS05950	3056	3014	2678	8752	7842	14470	2608	2423	2461	10015	9584	16490	2497	12030	4.665	2.222	1.64292e-36	WP_000766628.1	NAD(P)H-dependent oxidoreductase
GBS_RS05955	7337	6190	6543	18235	16385	32440	6261	4976	6013	20867	20025	36969	5750	25954	4.35	2.121	4.97474e-34	WP_000673645.1	NAD(P)H-dependent oxidoreductase
GBS_RS05960	1557	1560	1463	3127	2388	4181	1329	1254	1344	3578	2919	4765	1309	3754	2.812	1.491	3.56587e-22	WP_000051848.1	formate/nitrite transporter family protein
GBS_RS05965	19300	13433	20903	4566	5144	4052	16470	10799	19208	5225	6287	4618	15492	5377	0.354	-1.5	1.49621e-11	WP_000671140.1	nucleobase:cation symporter-2 family protein
GBS_RS05970	4018	2639	4992	1119	1439	972	3429	2121	4587	1281	1759	1108	3379	1383	0.42	-1.252	0.0249905	WP_000770389.1	xanthine phosphoribosyltransferase
GBS_RS05975	523	391	515	379	207	371	446	314	473	434	253	423	411	370	0.889	-0.169	0.430437	WP_000090507.1	ISLre2 family transposase
GBS_RS05980	11	20	21	7	14	12	9	16	19	8	17	14	15	13	0.864	-0.21	0.833718	WP_001262471.1	hypothetical protein
GBS_RS05985	127	98	143	102	73	87	108	79	131	117	89	99	106	102	0.971	-0.042	0.922916	WP_000764234.1	site-specific DNA-methyltransferase
GBS_RS05990	27	21	24	11	5	16	23	17	22	13	6	18	21	12	0.56	-0.837	0.335874	WP_000261836.1	relaxase/mobilization nuclease domain-containingprotein
GBS_RS05995	4	1	5	3	1	5	3	1	5	3	1	6	3	3	1.208	0.272	0.894295	WP_000436063.1	plasmid mobilization relaxosome protein MobC
GBS_RS06000	4	3	4	3	4	2	3	2	4	3	5	2	3	3	1.091	0.125	0.94801	WP_000988935.1	hypothetical protein
GBS_RS06005	34	22	28	9	14	17	29	18	26	10	17	19	24	15	0.643	-0.637	0.437481	WP_000627207.1	hypothetical protein
GBS_RS06010	176	189	199	94	46	100	150	152	183	108	56	114	162	93	0.554	-0.851	0.0136571	WP_000024354.1	PBECR4 domain-containing protein
GBS_RS06015	17	19	22	9	4	12	15	15	20	10	5	14	17	10	0.549	-0.864	0.369362	WP_000188894.1	hypothetical protein
GBS_RS06020	147	143	123	49	35	64	125	115	113	56	43	73	118	57	0.478	-1.066	0.00507904	WP_000421159.1	type IV secretory system conjugative DNA transfer family protein
GBS_RS06025	48	37	44	22	18	26	41	30	40	25	22	30	37	26	0.693	-0.53	0.387647	WP_000371901.1	DUF3801 domain-containing protein
GBS_RS06030	77	91	72	35	24	30	66	73	66	40	29	34	68	34	0.503	-0.991	0.0349428	WP_000488485.1	hypothetical protein
GBS_RS06035	30	21	24	14	7	13	26	17	22	16	9	15	22	13	0.601	-0.735	0.369362	WP_000606554.1	hypothetical protein
GBS_RS06040	52	51	60	16	15	19	44	41	55	18	18	22	47	19	0.416	-1.264	0.0252539	WP_000567358.1	hypothetical protein
GBS_RS06045	312	216	260	92	65	94	266	174	239	105	79	107	226	97	0.432	-1.21	3.90104e-06	WP_000134095.1	phage tail tip lysozyme
GBS_RS06050	9	6	6	8	3	2	8	5	6	9	4	2	6	5	0.747	-0.42	0.781151	WP_000745034.1	hypothetical protein
GBS_RS06055	269	211	237	81	47	73	230	170	218	93	57	83	206	78	0.375	-1.415	3.91703e-07	WP_000176428.1	DUF87 domain-containing protein
GBS_RS06060	14	18	24	3	2	9	12	14	22	3	2	10	16	5	0.297	-1.752	0.100364	WP_001037292.1	PrgI family protein
GBS_RS06065	43	33	46	12	8	17	37	27	42	14	10	19	35	14	0.4	-1.321	0.0466596	WP_000609828.1	hypothetical protein
GBS_RS06070	43	15	27	8	8	9	37	12	25	9	10	10	25	10	0.431	-1.214	0.161184	WP_000362731.1	hypothetical protein
GBS_RS06075	174	167	169	88	83	80	148	134	155	101	101	91	146	98	0.67	-0.577	0.0681756	WP_000040950.1	hypothetical protein
GBS_RS06080	192	179	183	61	73	42	164	144	168	70	89	48	159	69	0.425	-1.234	0.000643063	WP_000651825.1	membrane protein
GBS_RS06085	3189	5213	2746	2654	3473	2558	2721	4191	2523	3037	4245	2915	3145	3399	1.093	0.128	0.3384	WP_000004254.1	hypothetical protein
GBS_RS06090	26	21	22	8	9	10	22	17	20	9	11	11	20	10	0.533	-0.907	0.299562	WP_000447008.1	hypothetical protein
GBS_RS06095	464	376	408	126	95	170	396	302	375	144	116	194	358	151	0.418	-1.259	7.67567e-08	WP_001088030.1	LPXTG cell wall anchor domain-containing protein
GBS_RS06100	149	111	115	35	32	33	127	89	106	40	39	38	107	39	0.366	-1.452	0.000167696	WP_001042360.1	LPXTG cell wall anchor domain-containing protein
GBS_RS06105	378	296	333	100	65	107	323	238	306	114	79	122	289	105	0.362	-1.465	1.31722e-09	WP_001071823.1	LPXTG cell wall anchor domain-containing protein
GBS_RS06110	79	61	63	26	8	21	67	49	58	30	10	24	58	21	0.342	-1.546	0.00582062	WP_000129105.1	hypothetical protein
GBS_RS06115	21	9	22	1	1	3	18	7	20	1	1	3	15	2	0.125	-2.998	0.0195276	WP_000208122.1	helix-turn-helix transcriptional regulator
GBS_RS06120	3	7	10	1	1	1	3	6	9	1	1	1	6	1	0.224	-2.161	0.250197	WP_000938679.1	hypothetical protein
GBS_RS06125	118	60	103	25	14	35	101	48	95	29	17	40	81	29	0.35	-1.516	0.000791868	WP_000822468.1	replication initiator protein A
GBS_RS06130	40	22	36	18	8	6	34	18	33	21	10	7	28	13	0.42	-1.252	0.116368	WP_000447421.1	hypothetical protein
GBS_RS06135	42	23	27	7	3	5	36	18	25	8	4	6	26	6	0.218	-2.199	0.00907158	WP_000191926.1	DUF3850 domain-containing protein
GBS_RS06140	24	9	19	10	3	7	20	7	17	11	4	8	15	8	0.507	-0.981	0.335874	WP_001282475.1	hypothetical protein
GBS_RS06145	3109	2577	2313	4120	2555	2734	2653	2072	2125	4715	3123	3116	2283	3651	1.578	0.658	1.61956e-07	WP_000481327.1	GMP reductase
GBS_RS06150	4526	5084	4326	4435	4985	4502	3862	4087	3975	5075	6093	5131	3975	5433	1.362	0.446	0.000147268	WP_000162146.1	MFS transporter
GBS_RS06155	806	1059	674	805	740	684	688	851	619	921	904	779	719	868	1.214	0.28	0.103632	WP_000853102.1	hypothetical protein
GBS_RS06160	19679	27840	17978	9836	13505	9553	16793	22380	16520	11256	16505	10887	18564	12883	0.688	-0.539	4.37475e-07	WP_001164944.1	KUP/HAK/KT family potassium transporter
GBS_RS06165	1444	1279	1203	802	614	688	1232	1028	1105	918	750	784	1122	817	0.728	-0.458	0.00107627	WP_000625597.1	SDR family NAD(P)-dependent oxidoreductase
GBS_RS06170	17185	18252	15245	11882	8850	12172	14665	14672	14009	13597	10816	13871	14449	12761	0.878	-0.188	0.204761	WP_001257100.1	phosphate acetyltransferase
GBS_RS06175	6791	6870	5779	3888	3548	3760	5795	5523	5310	4449	4336	4285	5543	4357	0.786	-0.347	0.00154641	WP_000667471.1	RluA family pseudouridine synthase
GBS_RS06180	4561	4813	4119	2683	2369	2529	3892	3869	3785	3070	2895	2882	3849	2949	0.766	-0.385	0.000666572	WP_000192906.1	NAD kinase
GBS_RS06185	3587	4429	3368	2286	2413	2225	3061	3560	3095	2616	2949	2536	3239	2700	0.834	-0.262	0.0268495	WP_000061344.1	GTP pyrophosphokinase family protein
GBS_RS06190	1458	1066	1569	923	397	958	1244	857	1442	1056	485	1092	1181	878	0.717	-0.481	0.00757002	WP_000149079.1	CYTH domain-containing protein
GBS_RS06195	16172	15768	14031	12859	11064	13711	13801	12676	12893	14715	13522	15625	13123	14621	1.113	0.154	0.207874	WP_000840698.1	ribose-phosphate diphosphokinase
GBS_RS06200	14492	14388	12621	12279	10339	12874	12367	11566	11598	14052	12636	14671	11844	13786	1.162	0.217	0.0679237	WP_000639603.1	aminotransferase class V-fold PLP-dependent enzyme
GBS_RS06205	6078	7314	4896	5770	5076	6270	5187	5880	4499	6603	6204	7145	5189	6651	1.287	0.364	0.021777	WP_000863502.1	DUF1831 domain-containing protein
GBS_RS06210	4141	3892	4972	4871	2120	4242	3534	3129	4569	5574	2591	4834	3744	4333	1.114	0.156	0.480754	WP_000605176.1	redox-sensing transcriptional repressor Rex
GBS_RS06215	27	19	28	8	10	10	23	15	26	9	12	11	21	11	0.519	-0.945	0.274626	WP_000274752.1	DNA repair protein RadC
GBS_RS06220	5693	5427	5241	4189	3376	4153	4858	4363	4816	4794	4126	4733	4679	4551	0.972	-0.042	0.751662	WP_000667241.1	AI-2E family transporter
GBS_RS06225	1386	1737	1361	749	678	646	1183	1396	1251	857	829	736	1277	807	0.633	-0.66	1.01999e-05	WP_000240713.1	6-phospho-beta-glucosidase
GBS_RS06230	2570	3234	2453	1795	1706	1712	2193	2600	2254	2054	2085	1951	2349	2030	0.866	-0.207	0.129008	WP_000895129.1	SGNH/GDSL hydrolase family protein
GBS_RS06235	1442	2324	1433	873	1140	896	1231	1868	1317	999	1393	1021	1472	1138	0.777	-0.364	0.00693613	WP_000598505.1	Cof-type HAD-IIB family hydrolase
GBS_RS06240	1744	1326	1431	812	534	907	1488	1066	1315	929	653	1034	1290	872	0.67	-0.577	0.000209765	WP_001086430.1	AraC family transcriptional regulator
GBS_RS06245	4736	5020	5134	4718	2960	4532	4042	4035	4718	5399	3618	5165	4265	4727	1.095	0.131	0.45095	WP_000427431.1	ClC family H(+)/Cl(-) exchange transporter
GBS_RS06250	6459	6465	6804	6521	4842	6617	5512	5197	6252	7462	5918	7541	5654	6974	1.23	0.298	0.0142069	WP_001255365.1	ABC transporter substrate-binding protein
GBS_RS06255	3066	2949	3349	3160	2596	2972	2616	2371	3077	3616	3173	3387	2688	3392	1.267	0.342	0.0127453	WP_000712712.1	ABC transporter permease
GBS_RS06260	5709	5667	5695	5719	4734	5703	4872	4556	5233	6545	5786	6499	4887	6277	1.284	0.361	0.00101948	WP_000753812.1	ABC transporter permease
GBS_RS06265	6555	6306	6646	6377	5266	6929	5594	5069	6107	7298	6436	7896	5590	7210	1.289	0.366	0.000544398	WP_000184098.1	ABC transporter ATP-binding protein
GBS_RS06270	4520	3782	5025	4734	3564	4500	3857	3040	4618	5417	4356	5128	3838	4967	1.307	0.387	0.00508846	WP_000598027.1	UDP-N-acetylmuramate dehydrogenase
GBS_RS06275	3191	3488	2963	2230	1892	2057	2723	2804	2723	2552	2312	2344	2750	2403	0.873	-0.196	0.136529	WP_000214500.1	2-amino-4-hydroxy-6- hydroxymethyldihydropteridine diphosphokinase
GBS_RS06280	3007	3518	2561	1987	1762	1939	2566	2828	2353	2274	2153	2210	2582	2212	0.859	-0.22	0.122822	WP_000358072.1	dihydroneopterin aldolase
GBS_RS06285	2225	2080	2401	1611	1319	1504	1899	1672	2206	1844	1612	1714	1926	1723	0.899	-0.153	0.333469	WP_000690157.1	dihydropteroate synthase
GBS_RS06290	2685	2831	2635	1927	1576	1816	2291	2276	2421	2205	1926	2070	2329	2067	0.886	-0.174	0.206422	WP_001133584.1	GTP cyclohydrolase I FolE
GBS_RS06295	8439	9633	7571	5548	5119	5761	7202	7744	6957	6349	6256	6565	7301	6390	0.876	-0.191	0.123414	WP_000222112.1	bifunctional folylpolyglutamate synthase/dihydrofolate synthase
GBS_RS06300	3532	4241	3180	2718	2364	2220	3014	3409	2922	3110	2889	2530	3115	2843	0.911	-0.134	0.357469	WP_001224293.1	EamA family transporter RarD
GBS_RS06305	3475	3747	3139	2657	2122	2440	2965	3012	2885	3041	2593	2781	2954	2805	0.948	-0.077	0.595663	WP_001220331.1	homoserine kinase
GBS_RS06310	4230	3981	3864	3380	2529	3425	3610	3200	3551	3868	3091	3903	3454	3621	1.044	0.062	0.656685	WP_000152823.1	homoserine dehydrogenase
GBS_RS06315	3289	5292	2518	1825	2438	2071	2807	4254	2314	2088	2980	2360	3125	2476	0.81	-0.305	0.0681756	0	polysaccharide deacetylase family protein
GBS_RS06320	15088	19968	12439	7540	10199	7906	12876	16052	11430	8628	12465	9010	13453	10034	0.743	-0.428	0.000211921	0	BCCT family transporter
GBS_RS06325	10970	13871	9541	4789	4485	5002	9361	11151	8767	5480	5481	5700	9760	5554	0.572	-0.806	2.95572e-10	WP_000323650.1	NAD-dependent succinate-semialdehyde dehydrogenase
GBS_RS06330	4125	5761	3847	2725	2870	2771	3520	4631	3535	3118	3508	3158	3895	3261	0.843	-0.246	0.0598127	WP_000897651.1	YeiH family protein
GBS_RS06335	8682	9937	7223	5227	5288	5099	7409	7988	6637	5982	6463	5811	7345	6085	0.83	-0.269	0.0167641	WP_000714062.1	hypothetical protein
GBS_RS06340	106828	100374	94258	1583	1062	1526	91164	80689	86616	1812	1298	1739	86156	1616	0.019	-5.749	0	WP_000061219.1	hypothetical protein
GBS_RS06345	344	192	271	154	93	140	294	154	249	176	114	160	232	150	0.655	-0.611	0.0166995	WP_001869992.1	helix-turn-helix transcriptional regulator
GBS_RS06350	1128	841	893	523	353	576	963	676	821	599	431	656	820	562	0.683	-0.551	0.00131457	WP_000660092.1	DUF3278 domain-containing protein
GBS_RS06355	4507	4044	3414	4921	3191	3102	3846	3251	3137	5631	3900	3535	3411	4355	1.256	0.329	0.0184487	WP_000206547.1	thiol peroxidase
GBS_RS06360	1548	1614	1434	1646	1314	1475	1321	1297	1318	1884	1606	1681	1312	1724	1.311	0.39	0.00377473	WP_000362929.1	DNA alkylation repair protein
GBS_RS06365	3396	3258	3038	3679	2629	3172	2898	2619	2792	4210	3213	3615	2770	3679	1.322	0.402	0.00116904	WP_000348139.1	HAD-IIB family hydrolase
GBS_RS06370	6825	7017	5996	6834	5292	6633	5824	5641	5510	7821	6468	7559	5658	7283	1.283	0.36	0.00327057	WP_000253256.1	GntR family transcriptional regulator
GBS_RS06375	13215	11518	11986	5526	7352	7037	11277	9259	11014	6324	8985	8020	10517	7776	0.734	-0.445	0.0128909	WP_000431299.1	Asp23/Gls24 family envelope stress response protein
GBS_RS06380	2303	2195	1996	1089	1452	1355	1965	1765	1834	1246	1775	1544	1855	1522	0.813	-0.298	0.110048	WP_001288036.1	CsbD family protein
GBS_RS06385	8474	7462	7854	3424	4628	4607	7231	5999	7217	3918	5656	5250	6816	4941	0.719	-0.476	0.00861669	WP_000141119.1	Asp23/Gls24 family envelope stress response protein
GBS_RS06390	1600	1501	1411	674	869	810	1365	1207	1297	771	1062	923	1290	919	0.708	-0.499	0.00625643	WP_001288927.1	DUF2273 domain-containing protein
GBS_RS06395	9953	10138	8742	4566	6174	5592	8494	8150	8033	5225	7546	6373	8226	6381	0.768	-0.382	0.0154407	WP_000033483.1	alkaline shock response membrane anchor protein AmaP
GBS_RS06400	989	1042	967	390	529	542	844	838	889	446	647	618	857	570	0.658	-0.604	0.00103626	WP_000053321.1	GlsB/YeaQ/YmgE family stress response membrane protein
GBS_RS06405	3221	3138	3562	1503	1840	1679	2749	2523	3273	1720	2249	1913	2848	1961	0.688	-0.539	0.00137864	WP_000523009.1	GlsB/YeaQ/YmgE family stress response membrane protein
GBS_RS06410	14318	14518	13651	9023	7838	9631	12219	11671	12544	10326	9579	10976	12145	10294	0.847	-0.24	0.0270811	WP_001068630.1	DNA helicase PcrA
GBS_RS06415	1086	994	1044	430	415	416	927	799	959	492	507	474	895	491	0.55	-0.862	1.50106e-07	WP_000671267.1	PaaI family thioesterase
GBS_RS06420	7665	5255	7237	4254	2102	4674	6541	4224	6650	4868	2569	5327	5805	4255	0.714	-0.487	0.00035297	WP_000174081.1	NCS2 family nucleobase:cation symporter
GBS_RS06425	1922	1666	1672	664	677	1003	1640	1339	1536	760	827	1143	1505	910	0.598	-0.743	3.77492e-05	WP_000956711.1	sodium:alanine symporter family protein
GBS_RS06430	4546	6024	3651	2274	2599	2708	3879	4843	3355	2602	3176	3086	4026	2955	0.739	-0.435	0.00483315	WP_000235899.1	cation diffusion facilitator family transporter
GBS_RS06435	352	457	329	662	668	603	300	367	302	758	816	687	323	754	2.335	1.223	3.73801e-14	WP_000781331.1	CidA/LrgA family protein
GBS_RS06440	808	903	769	1424	1547	1452	690	726	707	1630	1891	1655	708	1725	2.434	1.283	2.61939e-23	WP_000224248.1	LrgB family protein
GBS_RS06445	3284	4987	3119	2890	3278	2660	2802	4009	2866	3307	4006	3031	3226	3448	1.076	0.106	0.444739	WP_000612517.1	DUF3862 domain-containing protein
GBS_RS06450	354	430	287	246	318	152	302	346	264	282	389	173	304	281	0.888	-0.171	0.546963	WP_223297772.1	hypothetical protein
GBS_RS06455	88	121	128	96	88	32	75	97	118	110	108	36	97	85	0.817	-0.292	0.620025	WP_000733480.1	hypothetical protein
GBS_RS06460	3122	2381	2981	2103	2294	2676	2664	1914	2739	2407	2804	3050	2439	2754	1.138	0.186	0.333469	WP_000090704.1	helix-turn-helix domain-containing protein
GBS_RS06465	736	564	769	576	533	650	628	453	707	659	651	741	596	684	1.163	0.218	0.286309	WP_000522437.1	hypothetical protein
GBS_RS06470	2139	1925	2239	1679	1644	1676	1825	1547	2057	1921	2009	1910	1810	1947	1.082	0.114	0.515397	WP_000657652.1	Abi family protein
GBS_RS06475	718	570	762	453	611	542	613	458	700	518	747	618	590	628	1.066	0.092	0.75042	WP_000323186.1	tyrosine-type recombinase/integrase
GBS_RS06485	153246	165481	139961	133913	132624	134897	130775	133027	128613	153245	162089	153731	130805	156355	1.195	0.257	0.0119216	WP_001001614.1	30S ribosomal protein S1
GBS_RS06500	1707	1959	1846	1847	1643	1500	1457	1575	1696	2114	2008	1709	1576	1944	1.231	0.3	0.0747505	WP_000037098.1	DUF2969 domain-containing protein
GBS_RS06505	7888	8591	6781	4336	3755	4456	6731	6906	6231	4962	4589	5078	6623	4876	0.736	-0.442	0.000306312	WP_000217780.1	branched-chain amino acid aminotransferase
GBS_RS06510	16328	16193	14443	10683	8038	11225	13934	13017	13272	12225	9824	12792	13408	11614	0.861	-0.216	0.107894	WP_000065534.1	DNA topoisomerase IV subunit A
GBS_RS06515	9517	8650	8831	6839	4621	6577	8122	6954	8115	7826	5648	7495	7730	6990	0.898	-0.156	0.230407	WP_001118432.1	DNA topoisomerase IV subunit B
GBS_RS06520	3158	3184	2766	2857	2445	2671	2695	2560	2542	3269	2988	3044	2599	3100	1.193	0.254	0.032782	WP_001021319.1	glycerol-3-phosphate 1-O-acyltransferase PlsY
GBS_RS06525	3923	4521	3351	1905	2135	1785	3348	3634	3079	2180	2609	2034	3354	2274	0.676	-0.565	1.27821e-06	WP_000682955.1	uracil-DNA glycosylase
GBS_RS06530	5777	7418	6311	4300	3807	3444	4930	5963	5799	4921	4653	3925	5564	4500	0.808	-0.308	0.0538669	WP_001209318.1	hypothetical protein
GBS_RS06535	9705	10177	9895	7742	5252	6858	8282	8181	9093	8860	6419	7816	8519	7698	0.897	-0.157	0.306659	WP_000802346.1	N-acylneuraminate cytidylyltransferase
GBS_RS06540	5831	5674	5888	3642	2615	3472	4976	4561	5411	4168	3196	3957	4983	3774	0.754	-0.407	0.000910801	WP_000727597.1	acetyltransferase
GBS_RS06545	11935	12592	11521	6695	5398	6574	10185	10122	10587	7661	6597	7492	10298	7250	0.703	-0.509	4.42741e-06	WP_000717643.1	UDP-N-acetylglucosamine 2-epimerase
GBS_RS06550	10936	12863	9986	5805	5123	6166	9332	10340	9176	6643	6261	7027	9616	6644	0.691	-0.533	1.75098e-05	WP_000262522.1	N-acetylneuraminate synthase
GBS_RS06555	9582	10556	9242	5908	5068	5055	8177	8486	8493	6761	6194	5761	8385	6239	0.743	-0.429	0.000369855	WP_001093064.1	oligosaccharide flippase family protein
GBS_RS06560	6250	7361	6557	4312	3513	3714	5334	5917	6025	4934	4293	4233	5759	4487	0.778	-0.362	0.0102195	WP_000181212.1	glycosyltransferase family 52
GBS_RS06565	4880	5989	5177	3576	3006	2902	4164	4814	4757	4092	3674	3307	4578	3691	0.805	-0.313	0.0427694	WP_000591736.1	glycosyltransferase family 2 protein
GBS_RS06570	5185	6036	5750	4033	3135	3299	4425	4852	5284	4615	3832	3760	4854	4069	0.837	-0.257	0.116758	WP_000660895.1	glycosyltransferase family 2 protein
GBS_RS06575	6002	7845	6021	4100	3682	3573	5122	6306	5533	4692	4500	4072	5654	4421	0.784	-0.352	0.0101072	WP_001233888.1	hypothetical protein
GBS_RS06580	3002	3676	3056	1809	1697	1946	2562	2955	2808	2070	2074	2218	2775	2121	0.765	-0.386	0.00214305	WP_000578446.1	glycosyltransferase
GBS_RS06585	4040	5235	4171	2786	2443	2532	3448	4208	3833	3188	2986	2886	3830	3020	0.79	-0.339	0.0160884	WP_000686634.1	UDP-N-acetylglucosamine--LPS N-acetylglucosaminetransferase
GBS_RS06590	13364	16575	13031	8019	6396	6889	11404	13324	11974	9177	7817	7851	12234	8282	0.676	-0.564	3.19446e-05	WP_000659582.1	sugar transferase
GBS_RS06595	12032	13413	11079	7069	5178	6529	10268	10782	10181	8089	6328	7441	10410	7286	0.697	-0.521	0.00010657	WP_000197412.1	tyrosine-protein kinase
GBS_RS06600	9708	10757	8410	5780	4140	5169	8284	8647	7728	6614	5060	5891	8220	5855	0.709	-0.496	0.000423451	WP_001033074.1	Wzz/FepE/Etk N-terminal domain-containing protein
GBS_RS06605	5498	6578	5797	4068	2777	3436	4692	5288	5327	4655	3394	3916	5102	3988	0.776	-0.365	0.0289543	WP_000565385.1	tyrosine-protein phosphatase CpsB
GBS_RS06610	13149	16607	11677	7254	5703	7539	11221	13350	10730	8301	6970	8592	11767	7954	0.677	-0.564	0.000381551	WP_000064997.1	LCP family protein
GBS_RS06615	2535	2263	2035	1819	1425	1831	2163	1819	1870	2082	1742	2087	1951	1970	1.009	0.013	0.93806	WP_001222599.1	LysR family transcriptional regulator
GBS_RS06620	8302	9470	7517	6579	6746	6919	7085	7613	6908	7529	8245	7885	7202	7886	1.095	0.131	0.271824	WP_000129273.1	hypothetical protein
GBS_RS06625	7959	8492	6887	5900	6075	6485	6792	6827	6329	6752	7425	7390	6649	7189	1.081	0.112	0.387771	WP_000022113.1	purine-nucleoside phosphorylase
GBS_RS06630	11475	13419	9716	8289	9011	8734	9792	10787	8928	9486	11013	9953	9836	10151	1.033	0.047	0.72997	WP_000254654.1	chloride channel protein
GBS_RS06635	9683	9621	8082	6290	6631	6822	8263	7734	7427	7198	8104	7774	7808	7692	0.985	-0.022	0.888034	WP_000173379.1	purine-nucleoside phosphorylase
GBS_RS06640	3405	3791	3039	2761	2874	2694	2906	3048	2793	3160	3513	3070	2916	3248	1.113	0.154	0.219565	WP_000416961.1	arsenate reductase (glutaredoxin)
GBS_RS06645	1862	2028	1597	1371	1478	1521	1589	1630	1468	1569	1806	1733	1562	1703	1.089	0.123	0.418097	WP_000077187.1	phosphopentomutase
GBS_RS06650	4899	5681	4159	3834	4048	3994	4181	4567	3822	4387	4947	4552	4190	4629	1.106	0.146	0.258181	WP_000343883.1	ribose-5-phosphate isomerase RpiA
GBS_RS06655	7593	10098	6599	3970	4685	3712	6480	8118	6064	4543	5726	4230	6887	4833	0.701	-0.512	8.71997e-07	WP_001259488.1	matrixin family metalloprotease
GBS_RS06660	3907	4568	3900	2710	2950	2623	3334	3672	3584	3101	3605	2989	3530	3232	0.913	-0.131	0.3384	WP_000863783.1	alpha/beta hydrolase family protein
GBS_RS06665	17663	21357	16893	14633	15694	13948	15073	17169	15523	16745	19181	15895	15922	17274	1.083	0.115	0.331584	WP_001280070.1	ribonuclease J
GBS_RS06670	1446	1526	1361	589	661	664	1234	1227	1251	674	808	757	1237	746	0.602	-0.733	5.10902e-07	WP_000245079.1	ATP-binding cassette domain-containing protein
GBS_RS06675	784	867	844	421	402	330	669	697	776	482	491	376	714	450	0.627	-0.672	0.000724881	WP_000587303.1	ABC transporter permease
GBS_RS06680	964	1014	859	434	487	433	823	815	789	497	595	493	809	528	0.651	-0.619	0.000157607	WP_000790854.1	tryptophan ABC transporter substrate-binding protein
GBS_RS06685	8553	11173	6687	4554	5172	5081	7299	8982	6145	5211	6321	5790	7475	5774	0.779	-0.36	0.0124506	WP_000006720.1	NFACT RNA binding domain-containing protein
GBS_RS06690	9816	10724	8962	15369	13553	12728	8377	8621	8235	17588	16564	14505	8411	16219	1.923	0.943	7.84166e-18	WP_000005484.1	acetolactate decarboxylase
GBS_RS06695	24500	23818	19176	33275	32389	29336	20908	19147	17621	38079	39585	33432	19225	37032	1.926	0.946	2.49925e-20	WP_000140346.1	acetolactate synthase AlsS
GBS_RS06700	8994	11142	7995	12528	13154	13009	7675	8957	7347	14337	16076	14825	7993	15079	1.891	0.919	6.40806e-19	WP_000934876.1	hypothetical protein
GBS_RS06705	5981	7805	5188	7148	7634	7582	5104	6274	4767	8180	9330	8641	5382	8717	1.628	0.703	1.87322e-09	WP_001081540.1	AI-2E family transporter
GBS_RS06710	1127	1649	1115	684	825	699	962	1326	1025	783	1008	797	1104	863	0.784	-0.352	0.0143183	WP_000796045.1	NUDIX hydrolase
GBS_RS06715	1502	1918	1409	873	1021	870	1282	1542	1295	999	1248	991	1373	1079	0.785	-0.35	0.0100085	WP_000163512.1	8-oxo-dGTP diphosphatase
GBS_RS06720	2923	3465	2968	3173	3133	3598	2494	2785	2727	3631	3829	4100	2669	3853	1.444	0.53	2.86316e-06	WP_000403400.1	hyaluronate lyase
GBS_RS06725	25611	26909	22223	18119	15323	20207	21856	21632	20421	20735	18727	23028	21303	20830	0.975	-0.037	0.813838	WP_000134282.1	dTDP-glucose 4,6-dehydratase
GBS_RS06730	13901	14081	11878	9684	7671	11167	11863	11319	10915	11082	9375	12726	11366	11061	0.966	-0.05	0.769928	WP_000139163.1	dTDP-4-dehydrorhamnose 3,5-epimerase family protein
GBS_RS06735	16453	16477	13756	12149	9113	13373	14040	13246	12641	13903	11138	15240	13309	13427	1.001	0.002	0.993524	0	glucose-1-phosphate thymidylyltransferase RfbA
GBS_RS06740	4390	4661	4199	2805	2923	2860	3746	3747	3859	3210	3572	3259	3784	3347	0.884	-0.178	0.164691	WP_000716840.1	FAD-dependent oxidoreductase
GBS_RS06745	4943	5820	4236	3265	3259	3263	4218	4679	3893	3736	3983	3719	4263	3813	0.896	-0.158	0.212669	WP_000647415.1	Nif3-like dinuclear metal center hexameric protein
GBS_RS06750	2592	3335	2527	1823	2174	1814	2212	2681	2322	2086	2657	2067	2405	2270	0.941	-0.088	0.527852	WP_000365674.1	tRNA (adenine(22)-N(1))-methyltransferase TrmK
GBS_RS06755	4422	6197	4219	3938	4881	3587	3774	4982	3877	4506	5965	4088	4211	4853	1.147	0.198	0.115236	WP_000221656.1	DnaD domain-containing protein
GBS_RS06760	11419	13373	9955	9043	9331	7895	9745	10750	9148	10348	11404	8997	9881	10250	1.035	0.049	0.699076	WP_000365343.1	adenine phosphoribosyltransferase
GBS_RS06765	11225	11885	9508	40943	22963	42058	9579	9554	8737	46854	28065	47930	9290	40950	4.292	2.102	1.32317e-31	WP_001247505.1	GBS Bsp-like repeat-containing protein
GBS_RS06770	7854	8924	8441	6179	5970	5990	6702	7174	7757	7071	7296	6826	7211	7064	0.981	-0.028	0.854765	WP_000622237.1	single-stranded-DNA-specific exonuclease RecJ
GBS_RS06775	3209	3723	3129	2372	2359	2380	2738	2993	2875	2714	2883	2712	2869	2770	0.966	-0.05	0.717149	WP_000124583.1	SDR family oxidoreductase
GBS_RS06780	4489	5206	4248	3217	3142	3153	3831	4185	3904	3681	3840	3593	3973	3705	0.933	-0.1	0.424456	WP_000405388.1	ribonuclease Z
GBS_RS06785	2640	3358	2617	2175	2006	2073	2253	2699	2405	2489	2452	2362	2452	2434	0.995	-0.007	0.96544	WP_000568321.1	cystathionine beta-lyase
GBS_RS06790	5297	6307	5086	3647	3721	3553	4520	5070	4674	4173	4548	4049	4755	4257	0.895	-0.16	0.18513	WP_000573351.1	GTPase HflX
GBS_RS06795	928	1085	824	737	738	782	792	872	757	843	902	891	807	879	1.09	0.125	0.458797	WP_001226480.1	tRNA (adenosine(37)-N6)-dimethylallyltransferaseMiaA
GBS_RS06800	6446	6933	6318	2901	2995	2474	5501	5573	5806	3320	3660	2819	5627	3266	0.578	-0.792	5.37964e-09	WP_000239229.1	DUF3042 family protein
GBS_RS06805	757	1064	840	1729	1211	1581	646	855	772	1979	1480	1802	758	1754	2.312	1.209	1.64137e-10	WP_000800361.1	TDT family transporter
GBS_RS06810	553	575	420	238	161	256	472	462	386	272	197	292	440	254	0.572	-0.806	0.000846704	WP_000823032.1	pullulanase
GBS_RS06815	4142	5174	3950	2446	2350	2364	3535	4159	3630	2799	2872	2694	3775	2788	0.74	-0.434	0.00027127	WP_001205490.1	PHP domain-containing protein
GBS_RS06820	2705	3535	2548	1587	1729	1728	2308	2842	2341	1816	2113	1969	2497	1966	0.789	-0.341	0.00672578	WP_000130594.1	uracil-DNA glycosylase family protein
GBS_RS06825	41081	44473	34312	19992	18262	23725	35057	35751	31530	22878	22319	27037	34113	24078	0.704	-0.506	0.000258511	WP_000150959.1	dipeptidase PepV
GBS_RS06830	11163	12389	9833	6224	5634	6892	9526	9959	9036	7122	6886	7854	9507	7287	0.766	-0.385	0.00223433	WP_000670189.1	nitroreductase family protein
GBS_RS06835	4539	4605	3889	4207	3435	4324	3873	3702	3574	4814	4198	4928	3716	4647	1.248	0.32	0.0118378	WP_000942620.1	glycerophosphodiester phosphodiesterase
GBS_RS06840	4903	5732	4400	2797	2483	2701	4184	4608	4043	3201	3035	3078	4278	3105	0.727	-0.461	0.000144356	WP_001003953.1	excinuclease ABC subunit UvrC
GBS_RS06845	1415	1702	1197	1466	1416	1557	1208	1368	1100	1678	1731	1774	1225	1728	1.415	0.501	0.000523736	WP_000567585.1	epoxyqueuosine reductase QueH
GBS_RS06850	2944	3738	2949	2594	3246	1934	2512	3005	2710	2968	3967	2204	2742	3046	1.084	0.116	0.565318	WP_000285046.1	MATE family efflux transporter
GBS_RS06855	4404	6888	3593	3788	4949	3392	3758	5537	3302	4335	6049	3866	4199	4750	1.138	0.187	0.116758	WP_000245056.1	VOC family protein
GBS_RS06860	4625	8780	3979	4975	6551	3964	3947	7058	3656	5693	8006	4517	4887	6072	1.264	0.338	0.0102356	WP_000582587.1	hypothetical protein
GBS_RS06865	3180	3379	2912	1744	1254	1725	2714	2716	2676	1996	1533	1966	2702	1832	0.673	-0.571	7.69352e-05	WP_000162275.1	Ltp family lipoprotein
GBS_RS06875	18	17	20	10	7	7	15	14	18	11	9	8	16	9	0.589	-0.764	0.428833	WP_088203057.1	IS3-like element ISSag2 family transposase
GBS_RS06895	2	2	6	3	1	3	2	2	6	3	1	3	3	2	0.977	-0.033	0.989393	0	integrase core domain-containing protein
GBS_RS06900	1422	1036	1481	708	940	751	1213	833	1361	810	1149	856	1136	938	0.832	-0.266	0.337619	WP_000754577.1	pneumococcal-type histidine triad protein
GBS_RS06905	486	359	467	233	439	208	415	289	429	267	537	237	378	347	0.866	-0.207	0.616654	WP_000715197.1	metal ABC transporter substrate-binding lipoprotein/laminin-binding adhesin Lmb
GBS_RS06910	27551	16552	21970	26540	22483	27325	23511	13306	20189	30371	27478	31140	19002	29663	1.602	0.68	1.66555e-05	WP_001227855.1	C5a peptidase ScpA/B
GBS_RS06915	1090	1364	963	658	723	614	930	1096	885	753	884	700	970	779	0.802	-0.318	0.031924	WP_161517632.1	ISLre2 family transposase
GBS_RS06930	1156	1457	1056	813	682	725	986	1171	970	930	834	826	1042	863	0.83	-0.269	0.117247	WP_000007456.1	exonuclease domain-containing protein
GBS_RS06935	1338	1789	1226	1066	1079	827	1142	1438	1127	1220	1319	942	1236	1160	0.936	-0.095	0.582987	WP_000248013.1	AbiH family protein
GBS_RS06940	45655	52202	39083	61204	54507	42830	38961	41964	35914	70039	66617	48810	38946	61822	1.571	0.652	1.95669e-07	WP_001284550.1	site-specific integrase
GBS_RS06945	23	20	23	14	11	21	20	16	21	16	13	24	19	18	0.921	-0.118	0.894295	WP_000198709.1	DUF3173 family protein
GBS_RS06950	17	18	27	7	9	20	15	14	25	8	11	23	18	14	0.737	-0.44	0.624565	WP_000031192.1	replication protein
GBS_RS06955	19	16	21	13	5	6	16	13	19	15	6	7	16	9	0.545	-0.875	0.375423	#N/A	#N/A
GBS_RS06960	16	10	18	11	1	8	14	8	17	13	1	9	13	8	0.494	-1.016	0.38238	#N/A	#N/A
GBS_RS06965	23	23	23	9	4	9	20	18	21	10	5	10	20	8	0.415	-1.268	0.162466	WP_000581745.1	hypothetical protein
GBS_RS06970	18	19	28	7	4	11	15	15	26	8	5	13	19	9	0.439	-1.187	0.198187	WP_000161972.1	hypothetical protein
GBS_RS06975	7	4	7	8	4	1	6	3	6	9	5	1	5	5	0.842	-0.249	0.888034	WP_000857661.1	hypothetical protein
GBS_RS06980	483	591	442	304	344	263	412	475	406	348	420	300	431	356	0.821	-0.285	0.166087	WP_000884910.1	hypothetical protein
GBS_RS06985	183	202	191	100	118	99	156	162	176	114	144	113	165	124	0.749	-0.418	0.177968	WP_001129984.1	hypothetical protein
GBS_RS06990	1370	1654	1337	797	904	715	1169	1330	1229	912	1105	815	1243	944	0.755	-0.405	0.00827516	WP_000974945.1	Eco57I restriction-modification methylase domain-containing protein
GBS_RS06995	11807	12470	10061	15331	12954	12285	10076	10024	9245	17544	15832	14000	9782	15792	1.609	0.686	1.71472e-10	WP_000729210.1	site-specific integrase
GBS_RS07000	22	27	39	19	10	35	19	22	36	22	12	40	26	25	0.915	-0.129	0.873392	WP_003036656.1	DUF3173 family protein
GBS_RS07005	16	5	19	4	2	6	14	4	17	5	2	7	12	5	0.418	-1.26	0.300729	WP_000284845.1	helix-turn-helix transcriptional regulator
GBS_RS07010	26	11	26	13	5	11	22	9	24	15	6	13	18	11	0.62	-0.689	0.444739	WP_000234208.1	aldose 1-epimerase family protein
GBS_RS07015	221	196	223	95	96	132	189	158	205	109	117	150	184	125	0.681	-0.554	0.0549563	WP_000169238.1	6-phospho-beta-galactosidase
GBS_RS07020	316	252	280	137	103	147	270	203	257	157	126	168	243	150	0.617	-0.696	0.00446108	WP_001037426.1	lactose-specific PTS transporter subunit EIIC
GBS_RS07025	31	17	22	10	5	13	26	14	20	11	6	15	20	11	0.526	-0.927	0.294166	WP_001078314.1	PTS lactose/cellobiose transporter subunit IIA
GBS_RS07030	78	95	78	52	31	51	67	76	72	60	38	58	72	52	0.715	-0.484	0.312473	WP_000286428.1	PRD domain-containing protein
GBS_RS07035	547	378	536	344	188	338	467	304	493	394	230	385	421	336	0.794	-0.333	0.0964554	WP_000244543.1	tagatose-bisphosphate aldolase
GBS_RS07040	564	439	544	331	187	350	481	353	500	379	229	399	445	336	0.743	-0.429	0.0339279	WP_000604309.1	tagatose-6-phosphate kinase
GBS_RS07045	208	158	216	88	48	145	178	127	198	101	59	165	168	108	0.609	-0.717	0.0324663	WP_000684126.1	galactose-6-phosphate isomerase subunit LacB
GBS_RS07050	138	118	145	67	44	85	118	95	133	77	54	97	115	76	0.647	-0.627	0.0760717	WP_000974606.1	galactose-6-phosphate isomerase subunit LacA
GBS_RS07055	4200	4559	4141	2902	2462	3163	3584	3665	3805	3321	3009	3605	3685	3312	0.897	-0.157	0.237459	WP_001032902.1	DeoR/GlpR family DNA-binding transcription regulator
GBS_RS07060	152	193	175	162	156	142	130	155	161	185	191	162	149	179	1.209	0.274	0.366895	WP_000261786.1	SAG1250 family conjugative relaxase
GBS_RS07065	23	32	24	23	12	26	20	26	22	26	15	30	23	24	1.021	0.03	0.971872	WP_000401241.1	MobC family plasmid mobilization relaxosome protein
GBS_RS07070	31	39	29	14	29	25	26	31	27	16	35	28	28	26	0.911	-0.134	0.859636	WP_011074740.1	SAG1252 family conjugative relaxosome accessory protein
GBS_RS07075	2957	3583	2948	3022	2370	2855	2523	2880	2709	3458	2897	3254	2704	3203	1.183	0.242	0.114293	WP_000222644.1	ATP-dependent helicase
GBS_RS07080	4101	4683	3810	3870	2815	3664	3500	3765	3501	4429	3440	4176	3589	4015	1.113	0.155	0.343177	WP_000281027.1	AAA family ATPase
GBS_RS07085	1932	1989	1734	1495	1206	1592	1649	1599	1593	1711	1474	1814	1614	1666	1.029	0.041	0.806839	WP_000170758.1	zeta toxin family protein
GBS_RS07090	543	426	671	451	273	408	463	342	617	516	334	465	474	438	0.935	-0.097	0.689493	WP_000578715.1	helix-turn-helix transcriptional regulator
GBS_RS07095	21	14	14	7	3	4	18	11	13	8	4	5	14	6	0.376	-1.412	0.191312	WP_001210630.1	hypothetical protein
GBS_RS07100	91	101	84	61	27	70	78	81	77	70	33	80	79	61	0.735	-0.445	0.374614	WP_000132515.1	DUF5945 family protein
GBS_RS07105	40	22	34	14	12	11	34	18	31	16	15	13	28	15	0.536	-0.901	0.237847	WP_000110918.1	DUF5965 family protein
GBS_RS07110	353	239	276	182	107	182	301	192	254	208	131	207	249	182	0.728	-0.458	0.0670996	WP_000161120.1	toprim domain-containing protein
GBS_RS07115	437	469	421	347	204	356	373	377	387	397	249	406	379	351	0.907	-0.141	0.601918	WP_000932868.1	hypothetical protein
GBS_RS07120	204	231	194	161	107	163	174	186	178	184	131	186	179	167	0.921	-0.118	0.724577	WP_001147539.1	DUF5966 family protein
GBS_RS07125	312	263	278	234	118	208	266	211	255	268	144	237	244	216	0.864	-0.211	0.450862	WP_000084342.1	DUF5962 family protein
GBS_RS07130	205	161	247	147	80	141	175	129	227	168	98	161	177	142	0.802	-0.318	0.297623	0	SNF2-related protein
GBS_RS07135	7	9	13	3	5	8	6	7	12	3	6	9	8	6	0.725	-0.464	0.724577	#N/A	#N/A
GBS_RS07140	49	25	52	11	12	17	42	20	48	13	15	19	37	16	0.443	-1.175	0.0880725	WP_000638315.1	hypothetical protein
GBS_RS07145	7	0	3	1	1	1	6	0	3	1	1	1	3	1	0.672	-0.573	0.833718	WP_000377563.1	hypothetical protein
GBS_RS07150	432	260	418	154	116	175	369	209	384	176	142	199	321	172	0.55	-0.862	0.00029308	WP_000208378.1	GbpC/Spa domain-containing protein
GBS_RS07155	1283	1311	1183	879	624	1093	1095	1054	1087	1006	763	1246	1079	1005	0.914	-0.129	0.538419	WP_000037314.1	type IV toxin-antitoxin system AbiEi family antitoxin domain-containing protein
GBS_RS07160	3580	3191	2815	2470	1508	2844	3055	2565	2587	2827	1843	3241	2736	2637	0.941	-0.087	0.690432	WP_001030310.1	nucleotidyl transferase AbiEii/AbiGii toxin family protein
GBS_RS07165	296	126	252	63	38	54	253	101	232	72	46	62	195	60	0.323	-1.632	5.10902e-07	WP_001224271.1	phage tail tip lysozyme
GBS_RS07170	214	92	210	38	20	38	183	74	193	43	24	43	150	37	0.257	-1.962	4.40987e-08	WP_000793445.1	DUF87 domain-containing protein
GBS_RS07175	16	12	12	2	2	2	14	10	11	2	2	2	12	2	0.206	-2.28	0.0791699	WP_001097582.1	PrgI family protein
GBS_RS07180	146	68	140	19	17	26	125	55	129	22	21	30	103	24	0.245	-2.027	8.033e-06	WP_000981726.1	type IV secretion system protein
GBS_RS07185	13	5	16	3	1	2	11	4	15	3	1	2	10	2	0.241	-2.054	0.148522	WP_001093227.1	hypothetical protein
GBS_RS07190	313	112	272	53	20	48	267	90	250	61	24	55	202	47	0.235	-2.087	1.54199e-11	WP_000286822.1	type IV secretory system conjugative DNA transfer family protein
GBS_RS07195	73	28	69	5	5	10	62	23	63	6	6	11	49	8	0.163	-2.613	0.000163794	WP_000093692.1	hypothetical protein
GBS_RS07200	115	52	88	15	2	18	98	42	81	17	2	21	74	13	0.16	-2.644	1.04614e-05	WP_000251655.1	CPBP family intramembrane metalloprotease
GBS_RS07205	33	16	21	2	1	4	28	13	19	2	1	5	20	3	0.129	-2.954	0.00742249	WP_001005711.1	hypothetical protein
GBS_RS07210	76	34	53	8	4	9	65	27	49	9	5	10	47	8	0.174	-2.521	0.000142658	WP_000890149.1	hypothetical protein
GBS_RS07215	88	38	64	11	8	10	75	31	59	13	10	11	55	11	0.215	-2.218	0.000235129	WP_000770684.1	hypothetical protein
GBS_RS07220	351	149	265	33	25	27	300	120	244	38	31	31	221	33	0.158	-2.665	1.00108e-13	WP_000670030.1	DNA (cytosine-5-)-methyltransferase
GBS_RS07225	185	104	150	47	37	40	158	84	138	54	45	46	127	48	0.391	-1.353	0.000289015	WP_000822788.1	replication initiator protein A
GBS_RS07230	72947	69245	76888	81573	58343	78958	62251	55665	70654	93349	71305	89982	62857	84879	1.347	0.43	0.00015386	WP_001196976.1	50S ribosomal protein L7/L12
GBS_RS07235	114103	113065	112859	130730	96345	132797	97372	90891	103709	149602	117750	151338	97324	139563	1.427	0.513	3.45699e-06	WP_001287285.1	50S ribosomal protein L10
GBS_RS07240	15650	8828	13781	6099	2400	6408	13355	7097	12664	6979	2933	7303	11039	5738	0.5	-1	1.30013e-13	WP_000002804.1	ATP-dependent Clp protease ATP-binding subunit
GBS_RS07245	1540	1442	1403	1247	991	1189	1314	1159	1289	1427	1211	1355	1254	1331	1.06	0.085	0.573556	WP_000532330.1	homocysteine S-methyltransferase
GBS_RS07250	1863	1623	1767	1597	1273	1393	1590	1305	1624	1828	1556	1587	1506	1657	1.102	0.141	0.365584	WP_000427478.1	amino acid permease
GBS_RS07255	387	524	393	451	418	423	330	421	361	516	511	482	371	503	1.362	0.446	0.0222438	WP_000120090.1	HXXEE domain-containing protein
GBS_RS07265	2123	2147	1858	1231	1074	1214	1812	1726	1707	1409	1313	1383	1748	1368	0.783	-0.354	0.0061198	WP_000140673.1	TetR/AcrR family transcriptional regulator
GBS_RS07270	13835	16347	12064	6994	7634	7193	11806	13141	11086	8004	9330	8197	12011	8510	0.709	-0.497	2.00452e-06	WP_000796923.1	ribosome biogenesis GTP-binding protein YihA/YsxC
GBS_RS07275	20652	23928	17997	10661	11434	10142	17624	19235	16538	12200	13974	11558	17799	12577	0.706	-0.503	5.92581e-07	WP_000918412.1	ATP-dependent Clp protease ATP-binding subunit ClpX
GBS_RS07280	1122	1390	1057	629	676	592	957	1117	971	720	826	675	1015	740	0.728	-0.457	0.00166443	#N/A	#N/A
GBS_RS07285	9676	13274	8603	5533	6167	5219	8257	10671	7905	6332	7537	5948	8944	6606	0.741	-0.432	5.26155e-05	WP_000166043.1	dihydrofolate reductase
GBS_RS07290	9328	11348	7003	5108	5221	5225	7960	9122	6435	5845	6381	5955	7839	6060	0.78	-0.358	0.00977711	WP_000158597.1	thymidylate synthase
GBS_RS07295	8662	10075	7299	3834	4335	4535	7392	8099	6707	4387	5298	5168	7399	4951	0.669	-0.58	6.26961e-06	WP_001244949.1	hydroxymethylglutaryl-CoA synthase
GBS_RS07300	7934	7051	7528	3842	3320	4152	6771	5668	6918	4397	4058	4732	6452	4396	0.682	-0.551	3.84546e-07	WP_000161688.1	hydroxymethylglutaryl-CoA reductase, degradative
GBS_RS07305	2141	14978	699	1545	6210	1651	1827	12041	642	1768	7590	1882	4837	3747	1.199	0.262	0.743408	WP_001039193.1	DUF1836 domain-containing protein
GBS_RS07310	5246	28890	1724	3697	12971	4441	4477	23224	1584	4231	15853	5061	9762	8382	1.254	0.327	0.688776	WP_000910679.1	hemolysin III family protein
GBS_RS07315	21797	42478	15596	15279	27263	15854	18601	34147	14332	17485	33320	18068	22360	22958	1.049	0.07	0.665063	WP_000833762.1	diacylglycerol kinase family lipid kinase
GBS_RS07320	4184	3797	3715	2122	1969	2042	3570	3052	3414	2428	2406	2327	3345	2387	0.715	-0.484	8.91395e-05	WP_000206683.1	glutathione S-transferase family protein
GBS_RS07325	1324	1363	1218	992	928	878	1130	1096	1119	1135	1134	1001	1115	1090	0.976	-0.035	0.843157	WP_000594205.1	DUF4649 family protein
GBS_RS07330	8418	8802	6645	5274	5673	5341	7184	7076	6106	6035	6933	6087	6789	6352	0.936	-0.095	0.48543	WP_000184895.1	type 2 isopentenyl-diphosphate Delta-isomerase
GBS_RS07335	5986	6751	5132	4085	4778	3951	5108	5427	4716	4675	5840	4503	5084	5006	0.98	-0.03	0.842185	WP_000241520.1	phosphomevalonate kinase
GBS_RS07340	5455	5789	4285	3452	4349	3605	4655	4654	3938	3950	5315	4108	4416	4458	1.004	0.006	0.974386	WP_000348826.1	diphosphomevalonate decarboxylase
GBS_RS07345	2477	2810	2286	2284	2577	1783	2114	2259	2101	2614	3150	2032	2158	2599	1.187	0.247	0.140936	WP_000659719.1	mevalonate kinase
GBS_RS07350	3493	3831	3111	2645	2928	2581	2981	3080	2859	3027	3579	2941	2973	3182	1.067	0.093	0.500442	WP_000489531.1	HAMP domain-containing sensor histidine kinase
GBS_RS07355	2070	2518	1812	1598	1588	1662	1766	2024	1665	1829	1941	1894	1818	1888	1.041	0.058	0.713419	WP_001264422.1	response regulator transcription factor
GBS_RS07360	1552	2207	1518	1341	1480	1284	1324	1774	1395	1535	1809	1463	1498	1602	1.074	0.103	0.493424	WP_000449636.1	GTP pyrophosphokinase
GBS_RS07365	2226	2297	2498	1899	1693	1999	1900	1847	2295	2173	2069	2278	2014	2173	1.083	0.116	0.420823	WP_000851084.1	ABC transporter ATP-binding protein
GBS_RS07370	1904	1792	2175	1984	1730	2182	1625	1441	1999	2270	2114	2487	1688	2290	1.366	0.45	0.000529231	WP_000481820.1	ABC transporter ATP-binding protein
GBS_RS07375	419	349	473	600	420	550	358	281	435	687	513	627	358	609	1.716	0.779	3.05396e-05	WP_000431168.1	MarR family transcriptional regulator
GBS_RS07380	1865	925	1467	7252	2856	6289	1592	744	1348	8299	3491	7167	1228	6319	5.072	2.343	1.02697e-99	WP_000726911.1	bifunctional metallophosphatase/5'-nucleotidase
GBS_RS07385	5093	6287	4603	1553	1485	1471	4346	5054	4230	1777	1815	1676	4543	1756	0.388	-1.368	1.13858e-33	WP_000594936.1	peptide deformylase
GBS_RS07390	13147	15793	10721	2933	2589	3120	11219	12696	9852	3356	3164	3556	11256	3359	0.3	-1.738	9.23067e-37	WP_000200446.1	NADP-specific glutamate dehydrogenase
GBS_RS07395	5490	9797	4190	3634	5484	3083	4685	7876	3850	4159	6702	3513	5470	4791	0.883	-0.179	0.129021	WP_000870955.1	DUF308 domain-containing protein
GBS_RS07400	10088	11006	9883	6370	5658	6539	8609	8848	9082	7290	6915	7452	8846	7219	0.816	-0.294	0.00737096	WP_001227930.1	ABC transporter ATP-binding protein
GBS_RS07405	9491	9534	9307	6031	5461	5723	8099	7664	8552	6902	6674	6522	8105	6699	0.827	-0.274	0.019507	WP_000323506.1	ABC transporter ATP-binding protein
GBS_RS07410	1167	1167	1215	989	740	834	996	938	1116	1132	904	950	1017	995	0.977	-0.033	0.868372	WP_000586885.1	GNAT family N-acetyltransferase
GBS_RS07415	8333	9067	7369	5590	5378	5653	7111	7289	6772	6397	6573	6442	7057	6471	0.917	-0.125	0.297268	WP_001279326.1	ABC-F family ATP-binding cassette domain-containing protein
GBS_RS07420	5009	5970	4553	3836	3811	3526	4275	4799	4184	4390	4658	4018	4419	4355	0.986	-0.021	0.881264	WP_001238960.1	CCA tRNA nucleotidyltransferase
GBS_RS07425	16216	17222	13793	12875	11263	12947	13838	13844	12675	14734	13765	14755	13452	14418	1.072	0.1	0.43142	WP_000761620.1	DegV family protein
GBS_RS07430	4097	3802	3687	2894	2535	2815	3496	3056	3388	3312	3098	3208	3313	3206	0.969	-0.046	0.740308	WP_000452063.1	DUF1149 family protein
GBS_RS07435	1658	1346	1431	1001	598	897	1415	1082	1315	1146	731	1022	1271	966	0.753	-0.41	0.00571446	WP_000178080.1	hypothetical protein
GBS_RS07440	1198	1587	1247	774	899	691	1022	1276	1146	886	1099	787	1148	924	0.801	-0.32	0.0493225	WP_000598909.1	DUF2127 domain-containing protein
GBS_RS07445	20479	21654	16558	8703	6074	10304	17476	17407	15216	9959	7423	11743	16700	9708	0.572	-0.805	5.90957e-06	WP_000701403.1	fructose-specific PTS transporter subunit EIIC
GBS_RS07450	7769	13456	6733	3687	2736	4844	6630	10817	6187	4219	3344	5520	7878	4361	0.562	-0.832	0.00150828	WP_000640758.1	1-phosphofructokinase
GBS_RS07455	4830	11833	4158	2380	1738	3014	4122	9512	3821	2724	2124	3435	5818	2761	0.515	-0.957	0.155303	WP_000884091.1	DeoR/GlpR family DNA-binding transcription regulator
GBS_RS07460	5539	5313	4353	2964	2001	2952	4727	4271	4000	3392	2446	3364	4333	3067	0.702	-0.51	0.000857713	WP_000175198.1	aminoacyltransferase
GBS_RS07465	12288	9437	9551	4997	3430	6143	10486	7586	8777	5718	4192	7001	8950	5637	0.622	-0.686	8.18669e-06	WP_000976023.1	SH3 domain-containing protein
GBS_RS07470	10878	9331	10282	5868	3838	5274	9283	7501	9448	6715	4691	6010	8744	5805	0.66	-0.599	1.09327e-07	WP_000964162.1	2-dehydropantoate 2-reductase
GBS_RS07475	10027	8690	9592	5333	3634	5015	8557	6986	8814	6103	4441	5715	8119	5420	0.665	-0.589	7.12307e-08	WP_000185920.1	PTS transporter subunit IIC
GBS_RS07480	4230	3200	3924	2389	1569	2267	3610	2572	3606	2734	1918	2584	3263	2412	0.74	-0.435	0.000150436	WP_001044158.1	NAD(P)/FAD-dependent oxidoreductase
GBS_RS07485	3283	2468	2849	1647	1045	1610	2802	1984	2618	1885	1277	1835	2468	1666	0.672	-0.573	1.7321e-06	WP_000975542.1	tRNA (guanosine(37)-N1)-methyltransferase TrmD
GBS_RS07490	1434	981	1362	763	523	810	1224	789	1252	873	639	923	1088	812	0.752	-0.411	0.00523532	WP_000455620.1	ribosome maturation factor RimM
GBS_RS07505	8306	8725	7639	3853	3478	3351	7088	7014	7020	4409	4251	3819	7041	4160	0.59	-0.762	6.05202e-12	WP_000895685.1	helix-turn-helix domain-containing protein
GBS_RS07510	22946	23188	22916	29861	25817	25980	19581	18640	21058	34172	31553	29607	19760	31777	1.608	0.685	7.27859e-09	WP_000379626.1	KH domain-containing protein
GBS_RS07515	29333	29462	30034	29712	27792	29425	25032	23684	27599	34001	33967	33533	25438	33834	1.333	0.414	0.000226775	WP_000268757.1	30S ribosomal protein S16
GBS_RS07520	4355	4101	3647	19453	34873	14013	3716	3297	3351	22261	42621	15969	3455	26950	7.148	2.838	3.99021e-33	WP_000432858.1	ABC transporter permease
GBS_RS07525	1946	2470	1579	8885	18929	6835	1661	1986	1451	10168	23134	7789	1699	13697	7.253	2.859	8.28109e-44	WP_000210674.1	ABC transporter ATP-binding protein
GBS_RS07530	4394	5693	3309	19961	42093	14296	3750	4577	3041	22843	51445	16292	3789	30193	7.149	2.838	1.89109e-46	WP_000044615.1	efflux RND transporter periplasmic adaptor subunit
GBS_RS07535	7605	6373	6421	5541	4381	5166	6490	5123	5900	6341	5354	5887	5838	5861	1.006	0.009	0.94801	WP_001875807.1	carbamoyl phosphate synthase large subunit
GBS_RS07540	5564	4440	4513	3443	2689	3579	4748	3569	4147	3940	3286	4079	4155	3768	0.909	-0.138	0.310351	WP_001085243.1	carbamoyl phosphate synthase small subunit
GBS_RS07545	3156	2403	2504	1995	1493	2012	2693	1932	2301	2283	1825	2293	2309	2134	0.927	-0.109	0.450862	WP_000823056.1	bifunctional pyr operon transcriptional regulator/uracil phosphoribosyltransferase PyrR
GBS_RS07550	4594	4586	4305	2712	2773	2865	3920	3687	3956	3104	3389	3265	3854	3253	0.844	-0.245	0.0528462	WP_000406600.1	RluA family pseudouridine synthase
GBS_RS07555	1312	1552	1228	847	989	611	1120	1248	1128	969	1209	696	1165	958	0.804	-0.314	0.110184	WP_001226250.1	signal peptidase II
GBS_RS07560	3720	4505	3064	2203	2611	2160	3175	3621	2816	2521	3191	2462	3204	2725	0.849	-0.236	0.0592487	WP_001025686.1	LysR family transcriptional regulator
GBS_RS07565	35490	31328	38271	30454	24243	30971	30286	25184	35168	34850	29629	35295	30213	33258	1.108	0.147	0.238465	WP_000916503.1	50S ribosomal protein L27
GBS_RS07570	13140	13306	12309	10977	8969	11580	11213	10696	11311	12562	10962	13197	11073	12240	1.102	0.141	0.251071	WP_000588480.1	ribosomal-processing cysteine protease Prp
GBS_RS07575	26718	26347	31215	22589	19613	25413	22800	21180	28684	25850	23970	28961	24221	26260	1.09	0.124	0.305002	WP_000109135.1	50S ribosomal protein L21
GBS_RS07580	2312	3527	1932	1542	2210	1406	1973	2835	1775	1765	2701	1602	2194	2023	0.916	-0.126	0.352437	WP_000101235.1	CapA family protein
GBS_RS07585	6946	7134	5964	5551	5179	5256	5927	5735	5480	6352	6330	5990	5714	6224	1.089	0.123	0.298061	WP_001200110.1	tRNA 4-thiouridine(8) synthase ThiI
GBS_RS07590	5590	6186	5274	4358	4325	4178	4770	4973	4846	4987	5286	4761	4863	5011	1.03	0.042	0.750966	WP_000638889.1	cysteine desulfurase family protein
GBS_RS07595	8955	8868	6973	2834	2244	3158	7642	7129	6408	3243	2743	3599	7060	3195	0.451	-1.149	1.90346e-15	WP_000033715.1	hypothetical protein
GBS_RS07600	17781	22500	16871	7883	9056	8377	15174	18087	15503	9021	11068	9547	16255	9879	0.607	-0.719	2.62347e-13	WP_000043887.1	glutathione-disulfide reductase
GBS_RS07605	9612	8193	8763	4479	2881	4075	8203	6586	8053	5126	3521	4644	7614	4430	0.578	-0.792	1.85397e-12	WP_000024620.1	YlbF/YmcA family competence regulator
GBS_RS07610	4609	3683	3717	2108	1826	2114	3933	2961	3416	2412	2232	2409	3437	2351	0.688	-0.539	2.43246e-05	WP_001269901.1	chorismate synthase
GBS_RS07615	3205	2751	2657	1410	1298	1368	2735	2211	2442	1614	1586	1559	2463	1586	0.646	-0.63	1.28851e-06	WP_001195736.1	3-dehydroquinate synthase
GBS_RS07620	8533	10837	7824	6814	8318	6668	7282	8712	7190	7798	10166	7599	7728	8521	1.097	0.134	0.272251	WP_000707048.1	type I 3-dehydroquinate dehydratase
GBS_RS07625	12770	17485	12426	12542	14508	11455	10898	14056	11419	14353	17731	13054	12124	15046	1.238	0.309	0.0066027	WP_001037596.1	class I SAM-dependent rRNA methyltransferase
GBS_RS07630	39898	45885	34199	23670	22594	26099	34048	36886	31426	27087	27614	29743	34120	28148	0.826	-0.276	0.0314937	WP_000721268.1	LTA synthase family protein
GBS_RS07635	43360	34811	44778	40284	27420	40535	37002	27984	41148	46099	33512	46194	35378	41935	1.188	0.248	0.0226425	WP_000124839.1	50S ribosomal protein L20
GBS_RS07640	20428	16380	21009	17478	11945	19503	17433	13168	19306	20001	14599	22226	16636	18942	1.136	0.183	0.0912205	WP_001125940.1	50S ribosomal protein L35
GBS_RS07645	35729	28773	36926	39731	24916	38562	30490	23130	33932	45467	30452	43946	29184	39955	1.365	0.449	4.15798e-05	WP_000691023.1	translation initiation factor IF-3
GBS_RS07650	7761	7098	8208	6162	4753	5694	6623	5706	7543	7052	5809	6489	6624	6450	0.977	-0.034	0.827877	WP_001084715.1	(d)CMP kinase
GBS_RS07655	5722	5481	5047	4042	3348	3910	4883	4406	4638	4626	4092	4456	4642	4391	0.945	-0.081	0.517417	WP_001085537.1	LysM domain-containing protein
GBS_RS07660	554	735	457	342	328	273	473	591	420	391	401	311	495	368	0.746	-0.422	0.0281097	WP_000861360.1	ferredoxin
GBS_RS07665	4288	5342	3990	3357	3192	3269	3659	4294	3667	3842	3901	3725	3873	3823	0.99	-0.015	0.922916	WP_000593175.1	EbsA family protein
GBS_RS07670	9659	11491	8852	6909	6756	7306	8243	9237	8134	7906	8257	8326	8538	8163	0.957	-0.063	0.633367	WP_000119581.1	peptidase T
GBS_RS07675	8179	9446	7175	4998	4959	4951	6980	7593	6593	5720	6061	5642	7055	5808	0.824	-0.279	0.0116987	WP_000080007.1	polysaccharide biosynthesis protein
GBS_RS07680	9254	13241	7144	6867	7311	7731	7897	10644	6565	7858	8935	8810	8369	8534	1.038	0.054	0.7801	WP_000628273.1	UDP-N-acetylmuramoyl-L-alanyl-D-glutamate--L- lysine ligase
GBS_RS07685	939	650	574	3706	2222	4068	801	523	527	4241	2716	4636	617	3864	6.22	2.637	2.99694e-49	WP_000018233.1	ABC transporter ATP-binding protein
GBS_RS07690	1563	1095	985	6944	3940	7937	1334	880	905	7946	4815	9045	1040	7269	6.871	2.781	6.96263e-53	WP_000719459.1	ABC transporter substrate-binding protein
GBS_RS07695	600	451	459	1916	1424	1976	512	363	422	2193	1740	2252	432	2062	4.784	2.258	2.78312e-60	WP_000471520.1	iron ABC transporter permease
GBS_RS07700	861	570	550	2664	1955	2678	735	458	505	3049	2389	3052	566	2830	5.068	2.341	4.11766e-54	WP_000615153.1	iron ABC transporter permease
GBS_RS07705	1562	2180	1646	1344	1322	1304	1333	1752	1513	1538	1616	1486	1533	1547	1.015	0.021	0.91081	WP_000604063.1	DUF1803 domain-containing protein
GBS_RS07710	18532	14832	16830	11582	6381	12391	15815	11923	15465	13254	7799	14121	14401	11725	0.794	-0.332	0.0223391	WP_000036015.1	manganese-dependent inorganic pyrophosphatase
GBS_RS07715	2238	3780	1762	1115	1048	1427	1910	3039	1619	1276	1281	1626	2189	1394	0.657	-0.607	0.0128477	WP_000807697.1	pyruvate formate-lyase-activating protein
GBS_RS07720	12240	13755	11122	12861	13527	12246	10445	11057	10220	14718	16532	13956	10574	15069	1.422	0.508	9.99969e-07	WP_000389988.1	hemolysin family protein
GBS_RS07725	2704	3005	2046	2044	2187	2257	2308	2416	1880	2339	2673	2572	2201	2528	1.153	0.206	0.197165	WP_000596036.1	class I SAM-dependent methyltransferase
GBS_RS07730	3430	3992	2751	2925	2894	2915	2927	3209	2528	3347	3537	3322	2888	3402	1.183	0.242	0.0673266	WP_000747785.1	TIGR01212 family radical SAM protein
GBS_RS07735	7903	8381	7197	3204	2946	3081	6744	6737	6613	3667	3601	3511	6698	3593	0.536	-0.899	1.5367e-18	WP_000952706.1	phosphatase PAP2 family protein
GBS_RS07740	5257	5504	4868	2460	2209	2126	4486	4425	4473	2815	2700	2423	4461	2646	0.592	-0.756	8.25253e-11	WP_000185809.1	ECF transporter S component
GBS_RS07745	13810	15317	12590	19450	20697	17028	11785	12313	11569	22258	25295	19405	11889	22319	1.867	0.901	1.39772e-15	WP_000723812.1	PI-2a pilus subunit PilC
GBS_RS07750	6052	7951	5296	8511	10360	7344	5165	6392	4867	9740	12662	8369	5475	10257	1.859	0.895	1.02783e-16	WP_000508992.1	PI-2a pilus assembly sortase SrtC4
GBS_RS07755	5967	7255	5252	8088	9501	6925	5092	5832	4826	9256	11612	7892	5250	9587	1.809	0.855	1.03328e-13	WP_000850672.1	class C sortase
GBS_RS07760	244603	210342	206458	301452	236349	299546	208736	169090	189719	344970	288858	341368	189182	325065	1.719	0.782	1.17824e-15	WP_000723540.1	PI-2a pilus major subunit PilB
GBS_RS07765	46819	40838	42333	68635	49178	59449	39954	32829	38901	78543	60104	67749	37228	68799	1.844	0.883	2.60133e-18	WP_001233990.1	PI-2a pilus adhesin PilA
GBS_RS07770	5600	5255	4610	6846	3745	6482	4779	4224	4236	7834	4577	7387	4413	6599	1.459	0.545	0.00157845	WP_011074744.1	helix-turn-helix domain-containing protein
GBS_RS07775	12503	14118	11113	8565	7607	9166	10670	11349	10212	9801	9297	10446	10744	9848	0.916	-0.126	0.358429	WP_000428969.1	glycosyltransferase family 4 protein
GBS_RS07780	7775	8644	6928	5417	4782	5754	6635	6949	6366	6199	5844	6557	6650	6200	0.932	-0.102	0.460411	WP_000875981.1	glycosyltransferase
GBS_RS07785	19179	20730	16367	12382	11084	12591	16367	16664	15040	14169	13547	14349	16024	14022	0.876	-0.192	0.114293	WP_000771251.1	oligosaccharide flippase family protein
GBS_RS07790	14614	15197	12291	9714	8713	10174	12471	12217	11294	11116	10649	11594	11994	11120	0.927	-0.109	0.403801	WP_001049710.1	DUF2142 domain-containing protein
GBS_RS07795	6737	6578	6318	4470	3981	4210	5749	5288	5806	5115	4865	4798	5614	4926	0.878	-0.188	0.118695	WP_000241104.1	glycosyltransferase
GBS_RS07800	11731	12461	10457	7546	7256	8112	10011	10017	9609	8635	8868	9245	9879	8916	0.902	-0.148	0.217812	WP_000241096.1	glycosyltransferase family 2 protein
GBS_RS07805	13353	14093	11417	8786	7883	8966	11395	11329	10491	10054	9634	10218	11072	9969	0.901	-0.151	0.219351	WP_000972791.1	NAD-dependent epimerase/dehydratase family protein
GBS_RS07810	6142	6269	5321	3733	3465	4050	5241	5040	4890	4272	4235	4615	5057	4374	0.865	-0.21	0.0951923	WP_000981009.1	IspD/TarI family cytidylyltransferase
GBS_RS07815	8583	9470	7260	5929	5446	6106	7324	7613	6671	6785	6656	6959	7203	6800	0.945	-0.081	0.552118	WP_000661825.1	LicD family protein
GBS_RS07820	13899	14744	12125	10085	9090	10070	11861	11852	11142	11541	11110	11476	11618	11376	0.979	-0.03	0.818911	WP_000037459.1	SpaA isopeptide-forming pilin-related protein
GBS_RS07825	1257	1302	1294	994	985	801	1073	1047	1189	1137	1204	913	1103	1085	0.979	-0.031	0.890636	WP_000050394.1	DUF2304 domain-containing protein
GBS_RS07830	5018	5296	4186	3257	3684	3137	4282	4257	3847	3727	4502	3575	4129	3935	0.949	-0.075	0.604132	WP_000976127.1	glycosyltransferase family 2 protein
GBS_RS07835	7099	9252	5774	5004	5825	4746	6058	7438	5306	5726	7119	5409	6267	6085	0.973	-0.039	0.764928	WP_000867340.1	glycosyltransferase family 2 protein
GBS_RS07840	8030	11434	7089	6035	7613	5471	6853	9192	6514	6906	9304	6235	7520	7482	0.992	-0.011	0.935466	WP_001154382.1	DUF1972 domain-containing protein
GBS_RS07845	11457	10580	9974	5796	5219	6591	9777	8505	9165	6633	6379	7511	9149	6841	0.747	-0.421	0.000395084	WP_000600894.1	dTDP-4-dehydrorhamnose reductase
GBS_RS07850	4784	4110	5116	2803	2161	2354	4083	3304	4701	3208	2641	2683	4029	2844	0.71	-0.493	0.00128138	WP_000005640.1	metal-sulfur cluster assembly factor
GBS_RS07855	19016	16419	18341	9803	7675	9363	16228	13199	16854	11218	9380	10670	15427	10423	0.678	-0.562	1.24279e-07	WP_000818341.1	RNA polymerase sigma factor RpoD
GBS_RS07860	23468	21471	20520	13107	9907	12647	20027	17260	18856	14999	12108	14413	18714	13840	0.738	-0.439	2.43545e-05	WP_000734875.1	DNA primase
GBS_RS07865	4759	5541	4443	14057	9937	10667	4061	4454	4083	16086	12145	12156	4199	13462	3.179	1.669	7.33963e-33	WP_000588846.1	large conductance mechanosensitive channel protein MscL
GBS_RS07870	25213	24025	31522	28775	21691	26528	21516	19313	28966	32929	26510	30232	23265	29890	1.299	0.378	0.0124595	WP_003065460.1	30S ribosomal protein S21
GBS_RS07875	455	490	378	452	354	442	388	394	347	517	433	504	376	485	1.285	0.362	0.0756003	WP_000249815.1	YkgJ family cysteine cluster protein
GBS_RS07880	636	586	564	681	442	703	543	471	518	779	540	801	511	707	1.367	0.451	0.0139767	WP_000037656.1	transporter substrate-binding domain-containing protein
GBS_RS07885	341	168	291	65	68	58	291	135	267	74	83	66	231	74	0.337	-1.569	1.56225e-05	WP_001873999.1	ammonium transporter
GBS_RS07890	168	164	168	110	95	107	143	132	154	126	116	122	143	121	0.848	-0.237	0.456409	WP_000683741.1	NAD(P)-binding domain-containing protein
GBS_RS07895	6065	5304	4880	6828	4712	3615	5176	4264	4484	7814	5759	4120	4641	5898	1.234	0.303	0.0993534	WP_001290916.1	rhodanese-related sulfurtransferase
GBS_RS07900	1125	1206	910	850	742	609	960	969	836	973	907	694	922	858	0.924	-0.114	0.513952	WP_000220571.1	hypothetical protein
GBS_RS07905	74763	76948	70872	656	503	558	63800	61857	65126	751	615	636	63594	667	0.01	-6.579	0	WP_000914221.1	MFS transporter
GBS_RS07910	4552	3455	3549	2600	1840	2768	3885	2777	3261	2975	2249	3154	3308	2793	0.843	-0.246	0.0828516	WP_000197727.1	glycogen/starch/alpha-glucan family phosphorylase
GBS_RS07915	1863	1553	1458	1063	725	1069	1590	1248	1340	1216	886	1218	1393	1107	0.791	-0.339	0.0288794	WP_000745458.1	4-alpha-glucanotransferase
GBS_RS07920	3150	4541	2856	2030	2720	2001	2688	3650	2624	2323	3324	2280	2987	2642	0.881	-0.183	0.144637	WP_000256309.1	LacI family DNA-binding transcriptional regulator
GBS_RS07925	4352	5567	3381	4817	3056	5483	3714	4475	3107	5512	3735	6249	3765	5165	1.358	0.441	0.0741036	WP_000414616.1	extracellular solute-binding protein
GBS_RS07930	1735	1848	1308	1743	1367	2035	1481	1486	1202	1995	1671	2319	1390	1995	1.429	0.515	0.00702913	WP_001035541.1	sugar ABC transporter permease
GBS_RS07935	1926	1640	1207	1718	1332	2025	1644	1318	1109	1966	1628	2308	1357	1967	1.452	0.538	0.00820326	WP_001035401.1	sugar ABC transporter permease
GBS_RS07940	7266	7105	6506	5521	5205	5488	6201	5712	5979	6318	6361	6254	5964	6311	1.059	0.083	0.511574	WP_000416073.1	oligopeptide:H+ symporter
GBS_RS07945	1106	1082	1085	1047	762	795	944	870	997	1198	931	906	937	1012	1.073	0.102	0.596163	WP_000091520.1	8-oxo-dGTP diphosphatase
GBS_RS07950	202	249	186	228	191	224	172	200	171	261	233	255	181	250	1.381	0.466	0.0673266	WP_000728848.1	hypothetical protein
GBS_RS07955	2814	3186	2405	2782	2446	2829	2401	2561	2210	3184	2989	3224	2391	3132	1.312	0.391	0.00329549	WP_000609043.1	accessory Sec system glycosylation chaperone GtfB
GBS_RS07960	2057	2241	1937	2311	1939	2111	1755	1802	1780	2645	2370	2406	1779	2474	1.389	0.474	0.000156876	WP_000219533.1	accessory Sec system glycosyltransferase GtfA
GBS_RS07965	3755	4037	3633	4064	3638	3922	3204	3245	3338	4651	4446	4470	3262	4522	1.386	0.471	2.34625e-05	WP_000123604.1	accessory Sec system translocase SecA2
GBS_RS07970	1525	1773	1337	1765	1465	1562	1301	1425	1229	2020	1790	1780	1318	1863	1.414	0.499	0.000325015	WP_000104405.1	accessory Sec system protein Asp3
GBS_RS07975	2292	2403	2163	2562	2203	2417	1956	1932	1988	2932	2692	2754	1959	2793	1.425	0.511	1.42207e-05	WP_000034864.1	accessory Sec system protein Asp2
GBS_RS07980	3207	3383	2835	3422	3102	3296	2737	2720	2605	3916	3791	3756	2687	3821	1.422	0.508	4.25766e-06	WP_000468351.1	accessory Sec system protein Asp1
GBS_RS07985	2145	2314	1795	2390	2126	2268	1830	1860	1649	2735	2598	2585	1780	2639	1.484	0.57	2.25662e-06	WP_000772257.1	accessory Sec system protein translocase subunitSecY2
GBS_RS07990	2400	2580	2126	2806	2516	2931	2048	2074	1954	3211	3075	3340	2025	3209	1.584	0.664	2.84592e-08	WP_001263852.1	SP_1767 family glycosyltransferase
GBS_RS07995	1337	1466	1281	1725	1503	1585	1141	1178	1177	1974	1837	1806	1165	1872	1.606	0.683	9.68214e-08	WP_000130202.1	glycosyltransferase family 2 protein
GBS_RS08000	1850	2255	1707	2222	2055	2304	1579	1813	1569	2543	2512	2626	1654	2560	1.551	0.634	9.94468e-07	WP_000795050.1	glycosyltransferase family 8 protein
GBS_RS08005	1207	1260	1144	1617	1321	1487	1030	1013	1051	1850	1614	1695	1031	1720	1.665	0.736	1.55776e-08	WP_001865283.1	glycosyltransferase family 8 protein
GBS_RS08010	1593	1817	1441	1914	1774	1961	1359	1461	1324	2190	2168	2235	1381	2198	1.592	0.671	7.4424e-08	WP_000751408.1	glycosyltransferase family 8 protein
GBS_RS08015	967	1048	975	1192	1144	1053	825	842	896	1364	1398	1200	854	1321	1.544	0.626	2.84045e-05	WP_001263776.1	sugar transferase
GBS_RS08030	1910	2277	1404	3933	2989	3533	1630	1830	1290	4501	3653	4026	1583	4060	2.581	1.368	7.20085e-18	WP_000571941.1	helix-turn-helix domain-containing protein
GBS_RS08035	8041	10964	7763	4488	5092	4143	6862	8814	7134	5136	6223	4721	7603	5360	0.705	-0.505	4.63813e-06	WP_000567072.1	excinuclease ABC subunit UvrB
GBS_RS08040	5296	6750	5415	5286	7335	4986	4519	5426	4976	6049	8965	5682	4974	6899	1.362	0.446	0.00276851	WP_001042316.1	CPBP family intramembrane metalloprotease
GBS_RS08045	150633	174075	122131	68843	77868	72824	128545	139936	112229	78781	95168	82992	126903	85647	0.675	-0.566	4.11506e-07	WP_000681005.1	ABC transporter substrate-binding protein/permease
GBS_RS08050	74437	87160	63258	34222	37392	36974	63522	70066	58129	39162	45699	42136	63906	42332	0.663	-0.593	4.99524e-08	WP_000818887.1	amino acid ABC transporter ATP-binding protein
GBS_RS08055	732	977	671	1279	1487	734	625	785	617	1464	1817	836	676	1372	1.95	0.964	2.34742e-06	WP_000656279.1	hypothetical protein
GBS_RS08060	942	1199	1340	1242	1421	1272	804	964	1231	1421	1737	1450	1000	1536	1.554	0.636	0.000464024	#N/A	#N/A
GBS_RS08065	11572	14988	12639	12496	15352	13168	9875	12049	11614	14300	18763	15007	11179	16023	1.428	0.514	7.60268e-06	WP_000061665.1	GTPase ObgE
GBS_RS08070	323	335	384	338	303	281	276	269	353	387	370	320	299	359	1.206	0.27	0.297623	WP_000863865.1	DUF4044 domain-containing protein
GBS_RS08075	2175	1259	2072	2870	1237	3711	1856	1012	1904	3284	1512	4229	1591	3008	1.807	0.854	3.78796e-08	WP_000244039.1	aminopeptidase
GBS_RS08080	8155	14717	6978	5259	10042	5184	6959	11831	6412	6018	12273	5908	8401	8066	0.939	-0.091	0.50003	WP_001865292.1	LPXTG cell wall anchor domain-containing protein
GBS_RS08085	3169	3285	2777	3919	2074	3266	2704	2641	2552	4485	2535	3722	2632	3581	1.326	0.407	0.0339051	WP_000824611.1	amidase family protein
GBS_RS08090	774	502	713	687	331	725	661	404	655	786	405	826	573	672	1.149	0.201	0.290107	WP_001234921.1	pseudouridine synthase
GBS_RS08095	5451	5631	4327	2843	2275	1989	4652	4527	3976	3253	2780	2267	4385	2767	0.626	-0.676	4.52531e-08	WP_000451356.1	aldo/keto reductase
GBS_RS08100	3790	4483	3335	1573	1795	1789	3234	3604	3065	1800	2194	2039	3301	2011	0.609	-0.716	5.41963e-09	WP_000159254.1	NAD(P)H-dependent oxidoreductase
GBS_RS08105	3189	3068	2683	1908	1372	1597	2721	2466	2465	2183	1677	1820	2551	1893	0.739	-0.437	0.000643792	WP_001116199.1	VOC family protein
GBS_RS08110	2084	2729	1869	1727	1826	1775	1778	2194	1717	1976	2232	2023	1896	2077	1.1	0.137	0.335874	WP_001196765.1	glycosyltransferase family 2 protein
GBS_RS08115	19867	19244	16372	10108	7503	9794	16954	15470	15045	11567	9170	11161	15823	10633	0.67	-0.579	1.33832e-06	WP_000042127.1	amino acid permease
GBS_RS08120	2197	1936	2349	1471	1592	1366	1875	1556	2159	1683	1946	1557	1863	1729	0.932	-0.102	0.644338	WP_000238456.1	SsrA-binding protein SmpB
GBS_RS08125	11520	14232	10678	7580	10323	7143	9831	11441	9812	8674	12616	8140	10361	9810	0.931	-0.103	0.502208	WP_000659935.1	ribonuclease R
GBS_RS08130	11846	15166	11542	11163	13128	7926	10109	12192	10606	12774	16045	9033	10969	12617	1.124	0.168	0.356091	WP_000282513.1	preprotein translocase subunit SecG
GBS_RS08135	6942	8857	5725	3897	4247	3239	5924	7120	5261	4460	5191	3691	6102	4447	0.728	-0.459	2.11324e-05	WP_000312381.1	multidrug efflux MFS transporter
GBS_RS08140	1055	1292	962	2478	2906	1802	900	1039	884	2836	3552	2054	941	2814	2.928	1.55	1.12051e-23	WP_000200929.1	hypothetical protein
GBS_RS08145	543	758	446	1187	1700	982	463	609	410	1358	2078	1119	494	1518	3.016	1.593	2.41469e-28	WP_000424353.1	ABC transporter ATP-binding protein
GBS_RS08150	1132	1111	927	668	597	622	966	893	852	764	730	709	904	734	0.813	-0.298	0.0511111	WP_000930248.1	dephospho-CoA kinase
GBS_RS08155	1229	1179	1097	760	805	737	1049	948	1008	870	984	840	1002	898	0.895	-0.16	0.364137	WP_001114602.1	DNA-formamidopyrimidine glycosylase
GBS_RS08160	1033	972	1028	659	707	509	882	781	945	754	864	580	869	733	0.835	-0.26	0.265346	WP_000410032.1	quorum-sensing system transcriptional regulator Rgg2
GBS_RS08165	659	724	571	268	233	293	562	582	525	307	285	334	556	309	0.554	-0.852	5.92723e-06	WP_000694240.1	transglutaminase
GBS_RS08170	52	62	56	25	23	41	44	50	51	29	28	47	48	35	0.695	-0.526	0.341911	#N/A	#N/A
GBS_RS08175	269	373	241	136	237	137	230	300	221	156	290	156	250	201	0.776	-0.366	0.17887	WP_001875952.1	hypothetical protein
GBS_RS08180	120	120	109	56	33	67	102	96	100	64	40	76	99	60	0.589	-0.764	0.0626309	WP_000606014.1	hypothetical protein
GBS_RS08185	649	1419	543	427	1108	387	554	1141	499	489	1354	441	731	761	0.979	-0.031	0.890463	WP_000973012.1	hypothetical protein
GBS_RS08190	1850	2656	1822	1511	1928	1250	1579	2135	1674	1729	2356	1425	1796	1837	1.01	0.015	0.938858	WP_000551533.1	hypothetical protein
GBS_RS08195	10276	14793	9421	8165	10570	7742	8769	11892	8657	9344	12918	8823	9773	10362	1.057	0.08	0.50921	WP_000143288.1	GTPase Era
GBS_RS08200	949	1578	1036	1024	1219	749	810	1269	952	1172	1490	854	1010	1172	1.152	0.204	0.323055	WP_000365222.1	diacylglycerol kinase
GBS_RS08205	2360	4112	2626	2274	2952	1783	2014	3306	2413	2602	3608	2032	2578	2747	1.059	0.083	0.666766	WP_001867191.1	rRNA maturation RNase YbeY
GBS_RS08210	1408	1425	1348	829	699	935	1202	1146	1239	949	854	1066	1196	956	0.797	-0.327	0.0263547	WP_000705138.1	class I SAM-dependent methyltransferase
GBS_RS08215	697	809	707	629	471	624	595	650	650	720	576	711	632	669	1.055	0.077	0.717558	WP_000806807.1	NUDIX domain-containing protein
GBS_RS08220	2114	2591	2221	1722	1705	1869	1804	2083	2041	1971	2084	2130	1976	2062	1.045	0.063	0.663921	WP_000349559.1	DUF4037 domain-containing protein
GBS_RS08225	7006	10350	6550	4873	5653	4725	5979	8320	6019	5576	6909	5385	6773	5957	0.885	-0.177	0.144946	WP_001158916.1	PhoH family protein
GBS_RS08230	4514	6615	3801	1893	1830	2118	3852	5318	3493	2166	2237	2414	4221	2272	0.547	-0.871	2.08174e-07	WP_001270883.1	oleate hydratase
GBS_RS08235	1451	1457	1445	743	648	903	1238	1171	1328	850	792	1029	1246	890	0.712	-0.491	0.000592382	WP_001232073.1	YozE family protein
GBS_RS08240	2920	2869	2648	1339	1184	1432	2492	2306	2433	1532	1447	1632	2410	1537	0.637	-0.65	6.81091e-08	WP_000438902.1	peptide-methionine (S)-S-oxide reductase MsrA
GBS_RS08245	6649	8652	5540	5260	6162	5589	5674	6955	5091	6019	7531	6369	5907	6640	1.128	0.174	0.17887	WP_001094275.1	RNA-binding virulence regulatory protein CvfB
GBS_RS08250	7946	8994	7148	7316	6821	7428	6781	7230	6568	8372	8336	8465	6860	8391	1.224	0.292	0.00973964	WP_000159519.1	ribosome recycling factor
GBS_RS08255	9352	10725	9637	8819	9181	8715	7981	8622	8856	10092	11221	9932	8486	10415	1.227	0.295	0.0118694	WP_000433490.1	UMP kinase
GBS_RS08260	122	162	141	175	166	143	104	130	130	200	203	163	121	189	1.556	0.638	0.0305886	WP_000959464.1	dipeptide/oligopeptide/nickel ABC transporter ATP-binding protein
GBS_RS08265	79	87	66	132	116	126	67	70	61	151	142	144	66	146	2.206	1.141	0.000269734	WP_000436152.1	ABC transporter ATP-binding protein
GBS_RS08270	87	109	93	144	113	145	74	88	85	165	138	165	82	156	1.891	0.919	0.00312729	WP_000044258.1	ABC transporter permease
GBS_RS08275	123	149	147	212	172	237	105	120	135	243	210	270	120	241	2.009	1.006	7.89697e-05	WP_000281516.1	ABC transporter permease
GBS_RS08280	133	183	191	277	237	331	113	147	176	317	290	377	145	328	2.274	1.185	4.85188e-07	WP_001253839.1	nickel ABC transporter substrate-binding protein
GBS_RS08285	93711	91957	90418	74113	60456	80938	79970	73923	83087	84812	73887	92239	78993	83646	1.056	0.078	0.513952	WP_001085664.1	50S ribosomal protein L1
GBS_RS08290	59984	65151	52986	46441	40311	54274	51188	52374	48690	53145	49267	61852	50751	54755	1.074	0.104	0.493638	WP_001085803.1	50S ribosomal protein L11
GBS_RS08295	4695	4135	4481	3015	2073	3202	4007	3324	4118	3450	2534	3649	3816	3211	0.835	-0.26	0.0401508	WP_000958259.1	MFS transporter
GBS_RS08300	3731	3300	3421	2407	1457	2498	3184	2653	3144	2754	1781	2847	2994	2461	0.808	-0.308	0.0434854	WP_001262292.1	M20 family metallopeptidase
GBS_RS08305	1795	2241	1544	1427	1614	1474	1532	1802	1419	1633	1973	1680	1584	1762	1.114	0.155	0.27373	WP_000795897.1	LysR family transcriptional regulator
GBS_RS08310	233	302	254	124	125	52	199	243	233	142	153	59	225	118	0.493	-1.02	0.00635703	WP_000639447.1	DUF3397 domain-containing protein
GBS_RS08315	3074	4217	2597	2275	2515	2139	2623	3390	2386	2603	3074	2438	2800	2705	0.972	-0.041	0.778159	WP_000546860.1	aminodeoxychorismate synthase component I
GBS_RS08320	9263	9786	9140	8405	7507	8752	7905	7867	8399	9618	9175	9974	8057	9589	1.19	0.251	0.0201273	WP_000231576.1	DNA translocase FtsK
GBS_RS08325	5266	5658	4789	4010	2526	4276	4494	4548	4401	4589	3087	4873	4481	4183	0.916	-0.126	0.527852	WP_000721136.1	peptidylprolyl isomerase
GBS_RS08330	3231	4146	3158	5368	4276	5538	2757	3333	2902	6143	5226	6311	2997	5893	1.966	0.975	3.06551e-11	WP_000494347.1	metal ABC transporter permease
GBS_RS08335	2751	3745	2573	4762	3317	4874	2348	3011	2364	5449	4054	5555	2574	5019	1.946	0.96	3.38722e-07	WP_000587174.1	metal ABC transporter ATP-binding protein
GBS_RS08340	11601	14428	11356	23256	11934	31263	9900	11598	10435	26613	14585	35628	10644	25609	2.268	1.181	1.66924e-06	WP_000759087.1	metal ABC transporter substrate-binding protein
GBS_RS08345	2769	3049	2620	1892	2094	1846	2363	2451	2408	2165	2559	2104	2407	2276	0.942	-0.086	0.564628	WP_000188485.1	metal-dependent transcriptional regulator
GBS_RS08350	6219	6423	5164	3587	3433	3825	5307	5163	4745	4105	4196	4359	5072	4220	0.833	-0.264	0.0356582	WP_000689759.1	5'-methylthioadenosine/adenosylhomocysteine nucleosidase
GBS_RS08355	1371	1427	1290	886	823	926	1170	1147	1185	1014	1006	1055	1167	1025	0.878	-0.188	0.203667	WP_000517852.1	cell wall synthase accessory phosphoprotein MacP
GBS_RS08360	3075	3434	3077	2042	1946	2043	2624	2761	2828	2337	2378	2328	2738	2348	0.858	-0.221	0.0780907	WP_000344991.1	NUDIX hydrolase
GBS_RS08365	8348	8377	8206	5979	5371	5732	7124	6734	7541	6842	6564	6532	7133	6646	0.933	-0.101	0.428326	WP_000073775.1	bifunctional UDP-N-acetylglucosamine diphosphorylase/glucosamine-1-phosphate N-acetyltransferase GlmU
GBS_RS08370	1503	1241	1120	1164	1322	1115	1283	998	1029	1332	1616	1271	1103	1406	1.276	0.351	0.0598351	WP_000237569.1	VOC family protein
GBS_RS08375	587	508	474	516	591	476	501	408	436	590	722	542	448	618	1.375	0.459	0.0281097	WP_000625774.1	VOC family protein
GBS_RS08380	3929	3526	3673	9878	10417	7985	3353	2834	3375	11304	12731	9100	3187	11045	3.443	1.784	3.82369e-29	WP_000762189.1	Gfo/Idh/MocA family oxidoreductase
GBS_RS08395	2817	2939	2354	7467	8615	6679	2404	2363	2163	8545	10529	7612	2310	8895	3.82	1.934	1.26409e-55	WP_000170241.1	3-oxoacyl-ACP reductase
GBS_RS08400	535	682	473	1788	2144	1575	457	548	435	2046	2620	1795	480	2154	4.459	2.157	2.70976e-62	WP_000141918.1	DUF2829 domain-containing protein
GBS_RS08405	1066	1587	1010	3990	4766	3662	910	1276	928	4566	5825	4173	1038	4855	4.688	2.229	3.15148e-88	WP_000411787.1	aminoacyl-tRNA synthetase
GBS_RS08410	1281	1381	1114	5845	6095	4638	1093	1110	1024	6689	7449	5286	1076	6475	5.966	2.577	1.08084e-93	WP_000752176.1	GNAT family N-acetyltransferase
GBS_RS08415	564	275	390	12487	10058	10176	481	221	358	14290	12293	11597	353	12727	37.474	5.228	3.02345e-181	#N/A	#N/A
GBS_RS08420	2196	962	1901	41778	33660	39190	1874	773	1747	47809	41138	44662	1465	44536	32.492	5.022	3.19722e-134	WP_001173119.1	glycosyltransferase family 2 protein
GBS_RS08425	6281	2997	4548	103770	80283	105763	5360	2409	4179	118750	98119	120530	3983	112466	29.614	4.888	4.12316e-186	WP_000760425.1	hypothetical protein
GBS_RS08430	3332	1381	2464	45707	35097	45205	2843	1110	2264	52305	42894	51517	2072	48905	25.232	4.657	1.85403e-130	WP_000533132.1	CotH kinase family protein
GBS_RS08435	785	345	663	11639	9791	10741	670	277	609	13319	11966	12241	519	12509	25.667	4.682	1.05484e-107	WP_000654037.1	DUF4956 domain-containing protein
GBS_RS08440	1278	725	1029	14141	14976	13463	1091	583	946	16182	18303	15343	873	16609	19.563	4.29	3.55263e-100	WP_000171288.1	polyphosphate polymerase domain-containing protein
GBS_RS08445	2911	3048	2870	1023	1006	994	2484	2450	2637	1171	1230	1133	2524	1178	0.467	-1.1	6.38461e-19	WP_000239244.1	branched-chain amino acid transport system II carrier protein
GBS_RS08450	30399	32682	26652	20082	17925	22657	25942	26272	24491	22981	21907	25820	25568	23569	0.92	-0.12	0.384322	WP_000136757.1	methionine--tRNA ligase
GBS_RS08455	2194	2507	1897	1385	1225	1387	1872	2015	1743	1585	1497	1581	1877	1554	0.829	-0.27	0.0601875	WP_000248361.1	SAM-dependent methyltransferase TehB
GBS_RS08460	1412	1168	1311	1085	928	852	1205	939	1205	1242	1134	971	1116	1116	1.001	0.002	0.994225	WP_000039372.1	YoaK family protein
GBS_RS08465	4498	5329	4044	3719	2951	3685	3838	4284	3716	4256	3607	4199	3946	4021	1.018	0.026	0.88757	WP_000556340.1	PTS sugar transporter subunit IIC
GBS_RS08470	3713	4215	3530	3198	2382	3516	3169	3388	3244	3660	2911	4007	3267	3526	1.071	0.098	0.579853	WP_000735436.1	alpha/beta hydrolase
GBS_RS08475	7477	7432	6675	5979	3996	6017	6381	5974	6134	6842	4884	6857	6163	6194	0.994	-0.009	0.957652	WP_000767486.1	exodeoxyribonuclease III
GBS_RS08480	1149	1327	1120	851	1037	766	981	1067	1029	974	1267	873	1026	1038	1.001	0.002	0.994225	WP_000287943.1	arsenate reductase family protein
GBS_RS08485	1291	1460	1062	745	1065	737	1102	1174	976	853	1302	840	1084	998	0.905	-0.144	0.450983	WP_000966769.1	methylated-DNA--[protein]-cysteine S-methyltransferase
GBS_RS08490	10385	8911	9722	13779	8120	12425	8862	7163	8934	15768	9924	14160	8320	13284	1.575	0.656	1.02191e-07	WP_000232154.1	phosphoglycerate dehydrogenase
GBS_RS08495	4226	3463	3834	4686	2842	5091	3606	2784	3523	5362	3473	5802	3304	4879	1.452	0.538	6.36269e-05	WP_001198082.1	GNAT family acetyltransferase
GBS_RS08500	4745	3853	4677	7111	3421	6446	4049	3097	4298	8138	4181	7346	3815	6555	1.668	0.739	7.59158e-07	WP_000158397.1	3-phosphoserine/phosphohydroxythreonine transaminase
GBS_RS08505	2448	2277	2095	1051	881	1012	2089	1830	1925	1203	1077	1153	1948	1144	0.588	-0.767	3.25569e-10	WP_000603271.1	copper homeostasis protein CutC
GBS_RS08510	7277	8916	5884	3748	4861	3954	6210	7167	5407	4289	5941	4506	6261	4912	0.781	-0.356	0.00480255	WP_000425866.1	16S rRNA (cytidine(1402)-2'-O)-methyltransferase
GBS_RS08515	851	1140	897	563	685	555	726	916	824	644	837	632	822	704	0.854	-0.228	0.183558	WP_000358198.1	DNA replication initiation control protein YabA
GBS_RS08520	6527	8412	5375	3902	4622	3881	5570	6762	4939	4465	5649	4423	5757	4846	0.843	-0.246	0.0360176	WP_000364568.1	DNA polymerase III subunit delta'
GBS_RS08525	4765	5831	4147	2652	2768	2696	4066	4687	3811	3035	3383	3072	4188	3163	0.757	-0.401	0.00054166	WP_000715592.1	dTMP kinase
GBS_RS08530	109	101	117	34	46	36	93	81	108	39	56	41	94	45	0.481	-1.056	0.0128547	WP_001144242.1	CBS domain-containing protein
GBS_RS08535	111	128	107	66	60	55	95	103	98	76	73	63	99	71	0.713	-0.487	0.201892	WP_000178150.1	ABC transporter ATP-binding protein
GBS_RS08540	94	83	75	38	26	43	80	67	69	43	32	49	72	41	0.57	-0.81	0.0750931	WP_001185985.1	ATP-binding cassette domain-containing protein
GBS_RS08545	59	43	61	30	22	17	50	35	56	34	27	19	47	27	0.572	-0.807	0.179191	WP_000662328.1	branched-chain amino acid ABC transporter permease
GBS_RS08550	76	78	69	24	29	16	65	63	63	27	35	18	64	27	0.414	-1.272	0.0131928	WP_000941396.1	branched-chain amino acid ABC transporter permease
GBS_RS08555	1166	910	1060	272	355	279	995	732	974	311	434	318	900	354	0.393	-1.349	4.78262e-09	WP_000415516.1	ABC transporter substrate-binding protein
GBS_RS08560	1177	1345	1384	1089	1153	900	1004	1081	1272	1246	1409	1026	1119	1227	1.093	0.129	0.557605	WP_001041186.1	DUF2129 domain-containing protein
GBS_RS08565	20246	22254	17118	9935	11323	9372	17277	17890	15730	11369	13839	10681	16966	11963	0.702	-0.511	5.68578e-06	WP_000613483.1	ATP-dependent Clp protease proteolytic subunit
GBS_RS08570	10934	11190	10308	8474	8132	8499	9331	8995	9472	9697	9939	9686	9266	9774	1.055	0.077	0.527852	WP_000514490.1	uracil phosphoribosyltransferase
GBS_RS08575	2251	3169	1929	1095	1336	1035	1921	2548	1773	1253	1633	1180	2081	1355	0.653	-0.615	3.50804e-07	WP_000634076.1	pyridoxal phosphate-dependent aminotransferase
GBS_RS08580	1993	1401	1786	928	529	963	1701	1126	1641	1062	647	1097	1489	935	0.622	-0.685	5.10902e-07	WP_001019794.1	tRNA (cytidine(34)-2'-O)-methyltransferase
GBS_RS08585	5767	6778	5562	6468	6239	6164	4921	5449	5111	7402	7625	7025	5160	7351	1.425	0.511	2.10405e-06	WP_000427467.1	APC family permease
GBS_RS08590	9517	11319	8131	6410	6205	6743	8122	9099	7472	7335	7584	7684	8231	7534	0.918	-0.123	0.367619	WP_001220338.1	Trk system potassium transporter TrkA
GBS_RS08595	12994	13139	11197	8262	7111	8728	11089	10562	10289	9455	8691	9947	10647	9364	0.879	-0.187	0.133269	WP_001043405.1	TrkH family potassium uptake protein
GBS_RS08600	1458	1537	1355	1266	1199	1176	1244	1236	1245	1449	1465	1340	1242	1418	1.141	0.191	0.18731	WP_000920195.1	membrane protein insertion efficiency factor YidD
GBS_RS08605	3673	3965	3707	2956	3016	3166	3134	3187	3406	3383	3686	3608	3242	3559	1.098	0.134	0.296128	WP_001222205.1	pseudouridine synthase
GBS_RS08610	3171	3272	3042	2734	2569	2572	2706	2630	2795	3129	3140	2931	2710	3067	1.131	0.178	0.176936	WP_000221690.1	SMC-Scp complex subunit ScpB
GBS_RS08615	2797	3071	3004	2672	2577	2591	2387	2469	2760	3058	3150	2953	2539	3054	1.205	0.269	0.0473956	WP_000351874.1	segregation/condensation protein A
GBS_RS08620	3117	3831	3135	3138	2961	3178	2660	3080	2881	3591	3619	3622	2874	3611	1.259	0.332	0.00652332	WP_000606413.1	site-specific tyrosine recombinase XerD
GBS_RS08625	2671	3001	2492	2138	2152	2517	2279	2412	2290	2447	2630	2868	2327	2648	1.136	0.184	0.182192	WP_000560705.1	CBS domain-containing protein
GBS_RS08630	1906	2259	2046	1869	1795	1925	1627	1816	1880	2139	2194	2194	1774	2176	1.228	0.297	0.022147	WP_001007723.1	metallophosphoesterase
GBS_RS08635	5094	6340	4979	4737	4636	4828	4347	5097	4575	5421	5666	5502	4673	5530	1.186	0.246	0.0377206	WP_000167813.1	nucleoside-triphosphate diphosphatase
GBS_RS08640	4610	5497	4551	4333	4286	4267	3934	4419	4182	4959	5238	4863	4178	5020	1.202	0.266	0.0209574	WP_000378351.1	glutamate racemase
GBS_RS08645	5618	5640	5320	4113	3901	4307	4794	4534	4889	4707	4768	4908	4739	4794	1.012	0.017	0.903532	WP_000108275.1	YneF family protein
GBS_RS08650	274	251	190	292	236	228	234	202	175	334	288	260	204	294	1.448	0.534	0.0160706	WP_000039538.1	hypothetical protein
GBS_RS08655	1951	2599	1690	809	1491	761	1665	2089	1553	926	1822	867	1769	1205	0.648	-0.626	0.000724881	WP_000647218.1	transcription repressor NadR
GBS_RS08660	7740	9813	7585	5635	7040	5215	6605	7889	6970	6448	8604	5943	7155	6998	0.968	-0.046	0.761805	WP_000999457.1	Bax inhibitor-1/YccA family protein
GBS_RS08665	5088	7446	4950	3458	4922	3255	4342	5986	4549	3957	6016	3709	4959	4561	0.908	-0.14	0.31441	WP_000760496.1	HD domain-containing protein
GBS_RS08670	3255	4842	3528	3151	3765	2883	2778	3892	3242	3606	4601	3286	3304	3831	1.159	0.213	0.137389	WP_000207503.1	RNA methyltransferase
GBS_RS08675	817	976	663	290	353	360	697	785	609	332	431	410	697	391	0.561	-0.834	7.12613e-06	WP_000755489.1	acylphosphatase
GBS_RS08680	35872	35812	30392	17183	15023	17813	30612	28789	27928	19664	18361	20300	29110	19442	0.668	-0.583	6.11527e-08	WP_000751922.1	membrane protein insertase YidC
GBS_RS08685	6479	5095	4588	1402	757	930	5529	4096	4216	1604	925	1060	4614	1196	0.255	-1.973	2.03273e-54	WP_000611501.1	amino acid ABC transporter permease
GBS_RS08690	10577	9685	7639	2058	1323	1602	9026	7786	7020	2355	1617	1826	7944	1933	0.242	-2.049	4.14074e-62	WP_000751026.1	transporter substrate-binding domain-containing protein
GBS_RS08695	1999	1901	1536	1053	767	1011	1706	1528	1411	1205	937	1152	1548	1098	0.707	-0.499	0.00106617	WP_000231320.1	amidase
GBS_RS08700	5726	7322	5645	5108	5136	4970	4886	5886	5187	5845	6277	5664	5320	5929	1.117	0.159	0.198289	WP_000818772.1	transcription elongation factor GreA
GBS_RS08705	25611	28866	26350	26948	21716	26447	21856	23205	24214	30838	26541	30140	23092	29173	1.262	0.335	0.00552262	WP_000134314.1	endolytic transglycosylase MltG
GBS_RS08710	2436	3325	2881	3173	3059	2987	2079	2673	2647	3631	3739	3404	2466	3591	1.464	0.55	0.00011814	WP_000586873.1	N-acetyltransferase
GBS_RS08715	16130	18586	14068	13004	12515	14613	13765	14941	12927	14881	15295	16653	13878	15610	1.125	0.17	0.210445	WP_000048109.1	UDP-N-acetylmuramate--L-alanine ligase
GBS_RS08720	7847	10082	7687	7837	7318	7336	6696	8105	7064	8968	8944	8360	7288	8757	1.205	0.269	0.0309395	WP_001079337.1	hypothetical protein
GBS_RS08725	21171	30658	17672	10918	13093	11037	18067	24645	16239	12494	16002	12578	19650	13691	0.703	-0.508	7.19653e-06	WP_000089129.1	DEAD/DEAH box helicase
GBS_RS08730	11572	11756	11688	8023	7582	8185	9875	9450	10740	9181	9266	9328	10022	9258	0.925	-0.112	0.362941	WP_000244013.1	ribosome biogenesis GTPase Der
GBS_RS08735	5649	6475	5509	4938	4692	4911	4821	5205	5062	5651	5734	5597	5029	5661	1.126	0.171	0.147452	WP_000843629.1	primosomal protein DnaI
GBS_RS08740	4872	5604	4938	4260	4310	4426	4158	4505	4538	4875	5268	5044	4400	5062	1.151	0.203	0.0818468	WP_000074512.1	DnaD domain protein
GBS_RS08745	1564	1711	1642	1287	1364	1431	1335	1375	1509	1473	1667	1631	1406	1590	1.131	0.177	0.218696	WP_001203682.1	transcriptional regulator NrdR
GBS_RS08750	20081	24118	17662	18735	22704	15980	17136	19388	16230	21440	27748	18211	17585	22466	1.262	0.336	0.00802351	WP_000791109.1	HAMP domain-containing histidine kinase
GBS_RS08755	20641	23421	20242	1621	1707	1198	17614	18828	18601	1855	2086	1365	18348	1769	0.095	-3.395	9.72723e-119	WP_000516681.1	response regulator transcription factor CovR
GBS_RS08760	8763	10263	8094	4581	4204	4408	7478	8250	7438	5242	5138	5023	7722	5134	0.666	-0.587	7.67414e-08	WP_000927543.1	YceD family protein
GBS_RS08765	19981	18828	17032	16093	12740	16910	17051	15136	15651	18416	15570	19271	15946	17752	1.11	0.151	0.239673	WP_000966819.1	zinc metalloprotease HtpX
GBS_RS08770	7410	7521	6772	6102	4853	6941	6323	6046	6223	6983	5931	7910	6197	6941	1.113	0.154	0.287735	WP_000537055.1	LemA family protein
GBS_RS08775	2719	3351	2457	1944	1928	1923	2320	2694	2258	2225	2356	2191	2424	2257	0.934	-0.099	0.474125	WP_000188792.1	16S rRNA (guanine(527)-N(7))-methyltransferase RsmG
GBS_RS08780	6967	8414	5667	4694	4834	5328	5945	6764	5208	5372	5908	6072	5972	5784	0.972	-0.04	0.813838	WP_000680109.1	V-type Na+ -ATPase subunit J
GBS_RS08785	3841	4349	3540	2911	2505	2896	3278	3496	3253	3331	3062	3300	3342	3231	0.967	-0.049	0.741209	WP_000850143.1	NAD-binding protein
GBS_RS08790	4780	5482	4254	3978	4390	3500	4079	4407	3909	4552	5365	3989	4132	4635	1.115	0.157	0.239166	WP_000013283.1	energy-coupling factor transporter transmembranecomponent T
GBS_RS08795	7519	9388	6696	5988	6866	5168	6416	7547	6153	6852	8391	5890	6705	7044	1.044	0.062	0.649939	WP_000651256.1	ABC transporter ATP-binding protein
GBS_RS08800	3343	3785	3093	2882	3079	2598	2853	3043	2842	3298	3763	2961	2913	3341	1.142	0.192	0.152831	WP_001095696.1	ECF-type riboflavin transporter substrate-binding protein
GBS_RS08805	13509	13131	12011	10908	11034	10421	11528	10556	11037	12483	13485	11876	11040	12615	1.142	0.191	0.133173	WP_000819594.1	serine/threonine transporter SstT
GBS_RS08810	7539	7302	4597	886	823	994	6434	5870	4224	1014	1006	1133	5509	1051	0.193	-2.37	3.23867e-43	WP_000769355.1	branched-chain amino acid transport system II carrier protein
GBS_RS08815	116	210	110	86	57	90	99	169	101	98	70	103	123	90	0.75	-0.415	0.353648	WP_001200716.1	zinc-dependent alcohol dehydrogenase family protein
GBS_RS08820	3479	3473	3629	4334	4478	4127	2969	2792	3335	4960	5473	4703	3032	5045	1.665	0.736	1.37859e-07	WP_000574037.1	ABC transporter permease
GBS_RS08825	3987	3976	3755	4468	4616	4292	3402	3196	3451	5113	5642	4891	3350	5215	1.555	0.637	3.30626e-07	WP_000032384.1	ATP-binding cassette domain-containing protein
GBS_RS08830	3751	3468	3673	4810	4929	4056	3201	2788	3375	5504	6024	4622	3121	5383	1.72	0.783	9.14246e-07	WP_000176420.1	M20/M25/M40 family metallo-hydrolase
GBS_RS08835	4237	4035	4031	9528	11607	7658	3616	3244	3704	10903	14186	8727	3521	11272	3.143	1.652	1.10082e-20	WP_000768250.1	MetQ/NlpA family ABC transporter substrate-binding protein
GBS_RS08840	6156	6506	6130	24314	31309	19983	5253	5230	5633	27824	38265	22773	5372	29621	5.391	2.43	3.28616e-47	WP_000152905.1	amino acid ABC transporter substrate-binding protein
GBS_RS08845	2629	2371	2915	10291	13686	7185	2244	1906	2679	11777	16727	8188	2276	12231	5.203	2.379	6.43361e-23	WP_000956417.1	gamma-glutamyl-gamma-aminobutyrate hydrolase family protein
GBS_RS08850	16290	15264	13997	11043	9650	12695	13901	12270	12862	12637	11794	14467	13011	12966	0.994	-0.008	0.955655	WP_000532903.1	YebC/PmpR family DNA-binding transcriptional regulator
GBS_RS08855	932	884	907	547	499	548	795	711	833	626	610	625	780	620	0.797	-0.328	0.0456367	WP_001232463.1	DhaKLM operon coactivator DhaQ
GBS_RS08860	330	432	271	134	149	98	282	347	249	153	182	112	293	149	0.505	-0.985	2.3855e-05	WP_000168603.1	dihydroxyacetone kinase transcriptional activator DhaS
GBS_RS08865	1265	2700	754	580	474	487	1080	2170	693	664	579	555	1314	599	0.51	-0.972	0.000930979	WP_000722653.1	dihydroxyacetone kinase subunit DhaK
GBS_RS08870	899	1251	517	370	319	369	767	1006	475	423	390	421	749	411	0.573	-0.803	0.00194793	WP_000453280.1	dihydroxyacetone kinase subunit DhaL
GBS_RS08875	359	343	197	163	118	141	306	276	181	187	144	161	254	164	0.655	-0.61	0.0302316	WP_001279899.1	dihydroxyacetone kinase phosphoryl donor subunitDhaM
GBS_RS08880	1253	852	704	496	377	408	1069	685	647	568	461	465	800	498	0.635	-0.656	0.000219229	WP_000191475.1	aquaporin family protein
GBS_RS08885	3807	4398	3247	2961	3730	2956	3249	3535	2984	3388	4559	3369	3256	3772	1.15	0.201	0.146399	WP_000675691.1	cupin domain-containing protein
GBS_RS08890	1971	1815	1839	887	972	844	1682	1459	1690	1015	1188	962	1610	1055	0.654	-0.613	0.000211921	WP_000859551.1	MerR family transcriptional regulator
GBS_RS08895	3724	3216	3170	1488	1603	1663	3178	2585	2913	1703	1959	1895	2892	1852	0.642	-0.64	1.7558e-05	WP_000218982.1	nucleotidyltransferase
GBS_RS08900	496	463	439	263	282	247	423	372	403	301	345	281	399	309	0.772	-0.374	0.0905231	WP_000583230.1	hypothetical protein
GBS_RS08905	2647	2569	2496	1438	1560	1308	2259	2065	2294	1646	1907	1491	2206	1681	0.759	-0.398	0.0127453	WP_000257076.1	class I SAM-dependent methyltransferase
GBS_RS08910	4186	4562	3846	2675	2915	2339	3572	3667	3534	3061	3563	2666	3591	3097	0.857	-0.223	0.118663	WP_000136423.1	ribosome silencing factor
GBS_RS08915	5122	6009	4545	2945	3633	3167	4371	4831	4177	3370	4440	3609	4460	3806	0.849	-0.236	0.0673266	WP_000128167.1	cysteine hydrolase family protein
GBS_RS08920	4305	5011	3847	2771	3327	2926	3674	4028	3535	3171	4066	3335	3746	3524	0.937	-0.094	0.493638	WP_000221168.1	bis(5'-nucleosyl)-tetraphosphatase (symmetrical)YqeK
GBS_RS08925	8343	10957	6535	4899	6604	5526	7120	8808	6005	5606	8071	6298	7311	6658	0.911	-0.134	0.369362	WP_001162766.1	nicotinate-nucleotide adenylyltransferase
GBS_RS08930	3673	4941	2988	2210	3051	2312	3134	3972	2746	2529	3729	2635	3284	2964	0.899	-0.153	0.27373	WP_000958131.1	ribosome assembly RNA-binding protein YhbY
GBS_RS08935	10522	12552	8584	7313	8421	6923	8979	10090	7888	8369	10292	7890	8986	8850	0.983	-0.024	0.858132	WP_000391744.1	ribosome biogenesis GTPase YqeH
GBS_RS08940	3200	3088	3050	2201	2219	1847	2731	2482	2803	2519	2712	2105	2672	2445	0.912	-0.134	0.444739	WP_001085111.1	YqeG family HAD IIIA-type phosphatase
GBS_RS08945	1219	1302	1545	1222	1217	1185	1040	1047	1420	1398	1487	1350	1169	1412	1.22	0.287	0.125114	WP_000161967.1	DMT family transporter
GBS_RS08950	17196	18218	16959	15834	13368	17722	14675	14645	15584	18120	16338	20196	14968	18218	1.213	0.279	0.0154249	WP_001008631.1	Asp-tRNA(Asn)/Glu-tRNA(Gln) amidotransferase subunit GatB
GBS_RS08955	15652	16239	15236	14901	12003	15940	13357	13054	14001	17052	14670	18166	13471	16629	1.23	0.299	0.0095653	WP_000009532.1	Asp-tRNA(Asn)/Glu-tRNA(Gln) amidotransferase subunit GatA
GBS_RS08960	3926	4202	3470	3345	3017	3604	3350	3378	3189	3828	3687	4107	3306	3874	1.171	0.228	0.0787281	WP_000703033.1	Asp-tRNA(Asn)/Glu-tRNA(Gln) amidotransferase subunit GatC
GBS_RS08965	2042	1521	1817	827	595	917	1743	1223	1670	946	727	1045	1545	906	0.587	-0.769	1.09386e-08	WP_000448257.1	pyruvate, phosphate dikinase
GBS_RS08970	1252	916	1078	616	596	709	1068	736	991	705	728	808	932	747	0.81	-0.304	0.115754	WP_000390090.1	kinase/pyrophosphorylase
GBS_RS08975	1268	922	989	629	527	743	1082	741	909	720	644	847	911	737	0.813	-0.298	0.110648	WP_255297800.1	helix-turn-helix transcriptional regulator
GBS_RS08980	836	1789	612	480	670	619	713	1438	562	549	819	705	904	691	0.817	-0.291	0.281438	WP_256948415.1	3-hydroxyacyl-CoA dehydrogenase
GBS_RS08985	3978	5929	3415	3570	4581	3539	3395	4766	3138	4085	5599	4033	3766	4572	1.22	0.287	0.0134174	WP_000158743.1	cysteine hydrolase
GBS_RS08990	15914	19280	16146	15953	12256	16817	13581	15499	14837	18256	14979	19165	14639	17467	1.189	0.249	0.101486	WP_001133183.1	GTP-sensing pleiotropic transcriptional regulator CodY
GBS_RS08995	17176	22664	14999	6671	7399	7272	14657	18219	13783	7634	9043	8287	15553	8321	0.538	-0.895	2.66142e-15	WP_000688108.1	pyridoxal phosphate-dependent aminotransferase
GBS_RS09000	4453	6059	3280	2135	1730	2498	3800	4871	3014	2443	2114	2847	3895	2468	0.641	-0.641	0.00352451	WP_000080032.1	universal stress protein
GBS_RS09005	4234	3743	3962	3168	2565	3369	3613	3009	3641	3625	3135	3839	3421	3533	1.033	0.047	0.730216	WP_000974891.1	HAD-IIB family hydrolase
GBS_RS09010	1992	2066	1850	1733	1518	1616	1700	1661	1700	1983	1855	1842	1687	1893	1.122	0.166	0.223149	WP_000723060.1	asparaginase
GBS_RS09015	1436	1286	1228	769	773	767	1225	1034	1128	880	945	874	1129	900	0.798	-0.326	0.0432938	WP_001086866.1	shikimate dehydrogenase
GBS_RS09020	2839	3311	2494	2272	2670	2087	2423	2662	2292	2600	3263	2378	2459	2747	1.11	0.15	0.287735	WP_000939995.1	aldo/keto reductase
GBS_RS09025	8567	10047	7391	4499	5193	4614	7311	8077	6792	5148	6347	5258	7393	5584	0.754	-0.408	0.000256101	WP_000926633.1	ATP-dependent DNA helicase RecG
GBS_RS09030	79059	87327	67491	64346	59199	65176	67466	70201	62019	73635	72351	74276	66562	73421	1.104	0.143	0.237847	WP_000043255.1	CHAP domain-containing protein
GBS_RS09035	5896	5360	5312	4123	3956	4157	5031	4309	4881	4718	4835	4737	4740	4763	1.007	0.01	0.94801	WP_000625941.1	alanine racemase
GBS_RS09040	1096	1130	1016	1046	1085	1082	935	908	934	1197	1326	1233	926	1252	1.351	0.434	0.00217585	WP_000635015.1	holo-ACP synthase
GBS_RS09045	4956	5313	4429	3869	4044	3891	4229	4271	4070	4428	4942	4434	4190	4601	1.097	0.134	0.290107	WP_000505725.1	3-deoxy-7-phosphoheptulonate synthase
GBS_RS09050	48479	49558	44810	49228	43927	49713	41370	39839	41177	56335	53686	56654	40795	55558	1.362	0.445	5.45517e-06	WP_001284141.1	preprotein translocase subunit SecA
GBS_RS09055	5608	5745	5082	4663	3815	4998	4786	4618	4670	5336	4663	5696	4691	5232	1.112	0.153	0.259149	WP_001294263.1	mannose-6-phosphate isomerase, class I
GBS_RS09060	752	403	506	171	115	137	642	324	465	196	141	156	477	164	0.353	-1.503	2.39492e-12	WP_000164268.1	ROK family protein
GBS_RS09065	4640	3381	3328	855	668	993	3960	2718	3058	978	816	1132	3245	975	0.302	-1.729	9.59686e-30	WP_000157949.1	sucrose-specific PTS transporter subunit IIBC
GBS_RS09070	2546	2424	2010	1598	1259	1859	2173	1949	1847	1829	1539	2119	1990	1829	0.914	-0.13	0.478675	WP_001053054.1	sucrose-6-phosphate hydrolase
GBS_RS09075	2361	2031	1847	1358	1220	1713	2015	1633	1697	1554	1491	1952	1782	1666	0.932	-0.101	0.595667	WP_000225972.1	LacI family DNA-binding transcriptional regulator
GBS_RS09080	10113	10066	9760	11014	9179	10815	8630	8092	8969	12604	11218	12325	8564	12049	1.407	0.492	1.74034e-06	WP_000204940.1	transcription antitermination factor NusB
GBS_RS09085	6760	6378	6505	6846	5703	7150	5769	5127	5978	7834	6970	8148	5625	7651	1.36	0.444	1.90849e-05	WP_000206139.1	Asp23/Gls24 family envelope stress response protein
GBS_RS09090	15890	14168	14582	13940	11848	15126	13560	11389	13400	15952	14480	17238	12783	15890	1.244	0.315	0.0034691	WP_000568636.1	elongation factor P
GBS_RS09095	327	345	377	200	192	258	279	277	346	229	235	294	301	253	0.838	-0.254	0.270229	WP_000837541.1	ABC transporter ATP-binding protein
GBS_RS09100	289	311	353	174	186	221	247	250	324	199	227	252	274	226	0.829	-0.271	0.269011	WP_000382833.1	ABC transporter ATP-binding protein
GBS_RS09105	197	223	211	114	146	160	168	179	194	130	178	182	180	163	0.9	-0.151	0.617888	WP_000571227.1	ABC transporter ATP-binding protein
GBS_RS09110	97	117	117	53	73	64	83	94	108	61	89	73	95	74	0.779	-0.36	0.36618	WP_001233460.1	energy-coupling factor transporter transmembranecomponent T
GBS_RS09115	104	135	113	43	72	81	89	109	104	49	88	92	101	76	0.742	-0.431	0.283378	WP_001060161.1	MptD family putative ECF transporter S component
GBS_RS09120	66	71	72	30	42	39	56	57	66	34	51	44	60	43	0.718	-0.477	0.335874	WP_000202156.1	hypothetical protein
GBS_RS09125	63	98	85	41	58	42	54	79	78	47	71	48	70	55	0.785	-0.35	0.448789	WP_000213531.1	hypothetical protein
GBS_RS09130	158	198	206	76	103	101	135	159	189	87	126	115	161	109	0.677	-0.562	0.0659564	WP_000594428.1	AMP-binding protein
GBS_RS09135	1068	1096	916	1193	1026	1182	911	881	842	1365	1254	1347	878	1322	1.505	0.59	1.5796e-05	WP_000555076.1	metal-dependent transcriptional regulator
GBS_RS09140	1417	1568	1112	1411	1172	1501	1209	1260	1022	1615	1432	1711	1164	1586	1.364	0.448	0.00824858	WP_001081097.1	deaminase
GBS_RS09145	3812	4325	3134	3821	3322	4275	3253	3477	2880	4373	4060	4872	3203	4435	1.385	0.469	0.00199777	WP_000505339.1	Xaa-Pro peptidase family protein
GBS_RS09150	1732	1242	1691	1035	1076	1037	1478	998	1554	1184	1315	1182	1343	1227	0.928	-0.107	0.650199	WP_000584723.1	DUF4811 domain-containing protein
GBS_RS09155	3412	2042	2960	1513	2121	1772	2912	1642	2720	1731	2592	2019	2425	2114	0.884	-0.178	0.550761	WP_000208365.1	MDR family MFS transporter
GBS_RS09160	13170	14153	11198	8475	9479	8464	11239	11377	10290	9698	11585	9646	10969	10310	0.937	-0.093	0.474204	WP_001152947.1	excinuclease ABC subunit UvrA
GBS_RS09165	10198	9220	8046	5241	5105	5587	8703	7412	7394	5998	6239	6367	7836	6201	0.793	-0.334	0.0105608	WP_000174846.1	DUF1129 family protein
GBS_RS09170	15304	16536	12178	8495	8928	8695	13060	13293	11191	9721	10912	9909	12515	10181	0.815	-0.295	0.0127453	WP_000812121.1	magnesium transporter CorA family protein
GBS_RS09175	30149	31306	30481	32894	28600	30960	25728	25166	28010	37643	34954	35283	26301	35960	1.368	0.452	3.55469e-05	WP_000068665.1	30S ribosomal protein S18
GBS_RS09180	68895	73263	67475	71057	64569	73641	58793	58895	62004	81315	78914	83923	59897	81384	1.359	0.442	6.43355e-06	WP_000609585.1	single-stranded DNA-binding protein
GBS_RS09185	30437	28523	33258	30063	25072	30720	25974	22929	30562	34403	30642	35009	26488	33351	1.266	0.34	0.00303006	WP_001151773.1	30S ribosomal protein S6
GBS_RS09190	4808	5338	3984	3842	3768	3635	4103	4291	3661	4397	4605	4143	4018	4382	1.092	0.127	0.306659	WP_000267577.1	A/G-specific adenine glycosylase
GBS_RS09195	415	501	393	377	409	390	354	403	361	431	500	444	373	458	1.23	0.299	0.116937	WP_000402395.1	helix-turn-helix transcriptional regulator
GBS_RS09200	9306	12288	10656	5770	6108	5522	7941	9878	9792	6603	7465	6293	9204	6787	0.739	-0.436	0.000713882	WP_001932060.1	thioredoxin
GBS_RS09205	2216	2604	2122	1519	1416	1500	1891	2093	1950	1738	1731	1709	1978	1726	0.873	-0.195	0.150898	WP_000446812.1	phosphatase PAP2 family protein
GBS_RS09210	8423	9383	7808	5314	4911	5964	7188	7543	7175	6081	6002	6797	7302	6293	0.861	-0.216	0.0851365	WP_001060328.1	endonuclease MutS2
GBS_RS09215	2022	2535	2143	1949	2331	1518	1726	2038	1969	2230	2849	1730	1911	2270	1.168	0.224	0.252278	WP_000949954.1	CvpA family protein
GBS_RS09220	1724	2486	1585	1393	1882	1383	1471	1998	1456	1594	2300	1576	1642	1823	1.105	0.145	0.297782	WP_000448289.1	hypothetical protein
GBS_RS09225	5585	8202	4547	3711	4330	3871	4766	6593	4178	4247	5292	4411	5179	4650	0.91	-0.136	0.366655	WP_001092534.1	ribonuclease HIII
GBS_RS09230	2903	3583	2811	2112	2163	2120	2477	2880	2583	2417	2644	2416	2647	2492	0.943	-0.085	0.525157	WP_000657514.1	signal peptidase I
GBS_RS09235	6283	7362	5086	3348	3931	3541	5362	5918	4674	3831	4804	4035	5318	4223	0.794	-0.332	0.00783434	WP_000451615.1	ATP-dependent RecD-like DNA helicase
GBS_RS09240	6939	7510	5930	22680	18558	20559	5922	6037	5449	25954	22681	23429	5803	24021	4.137	2.049	3.20617e-83	WP_000255475.1	hypothetical protein
GBS_RS09245	1752	2345	1848	1647	2006	1473	1495	1885	1698	1885	2452	1679	1693	2005	1.175	0.233	0.146065	WP_000504688.1	DNA polymerase IV
GBS_RS09250	50219	52918	42903	33088	25552	65444	42855	42540	39425	37865	31229	74581	41607	47892	1.067	0.094	0.75082	WP_000246712.1	formate C-acetyltransferase
GBS_RS09255	1121	1235	1071	722	660	1193	957	993	984	826	807	1360	978	998	0.99	-0.014	0.955386	WP_000931880.1	pyridoxamine 5'-phosphate oxidase family protein
GBS_RS09260	6164	5960	6005	5283	3538	5436	5260	4791	5518	6046	4324	6195	5190	5522	1.052	0.074	0.633965	WP_000598176.1	serine hydrolase domain-containing protein
GBS_RS09265	5945	5484	5242	4994	3225	5433	5073	4408	4817	5715	3941	6192	4766	5283	1.09	0.125	0.454849	WP_000171847.1	CppA family protein
GBS_RS09270	3753	2861	3852	3533	3110	3302	3203	2300	3540	4043	3801	3763	3014	3869	1.304	0.383	0.0230328	WP_001006192.1	sulfite exporter TauE/SafE family protein
GBS_RS09275	37377	33938	38367	47469	32768	49348	31896	27282	35256	54322	40048	56238	31478	50203	1.586	0.665	3.71531e-10	WP_000570241.1	aquaporin family protein
GBS_RS09280	264	294	277	208	180	265	225	236	255	238	220	302	239	253	1.054	0.076	0.7801	WP_000192462.1	universal stress protein
GBS_RS09285	446	461	422	326	277	451	381	371	388	373	339	514	380	409	1.06	0.084	0.739974	WP_000389619.1	MFS transporter
GBS_RS09290	2435	3035	2101	1851	2100	2289	2078	2440	1931	2118	2567	2609	2150	2431	1.131	0.178	0.272699	WP_001016380.1	Crp/Fnr family transcriptional regulator
GBS_RS09295	13148	12458	11308	9329	8036	10732	11220	10015	10391	10676	9821	12230	10542	10909	1.032	0.045	0.761012	WP_001270177.1	Xaa-Pro dipeptidyl-peptidase
GBS_RS09300	1664	1775	1661	1582	1195	1776	1420	1427	1526	1810	1460	2024	1458	1765	1.201	0.264	0.0912401	WP_000771943.1	hypothetical protein
GBS_RS09305	9061	9916	8665	8415	7508	8426	7732	7971	7962	9630	9176	9602	7888	9469	1.2	0.263	0.0165415	WP_000100668.1	polyprenyl synthetase family protein
GBS_RS09310	6259	6153	5082	8682	6543	6766	5341	4946	4670	9935	7997	7711	4986	8548	1.706	0.771	2.97524e-12	WP_000472832.1	thiol reductant ABC exporter subunit CydC
GBS_RS09315	5788	5802	4561	8669	6088	5897	4939	4664	4191	9920	7441	6720	4598	8027	1.726	0.787	4.20698e-10	WP_000884535.1	thiol reductant ABC exporter subunit CydD
GBS_RS09320	9808	10284	8282	14847	10412	11064	8370	8267	7611	16990	12725	12609	8083	14108	1.73	0.791	5.31728e-10	WP_001275291.1	cytochrome d ubiquinol oxidase subunit II
GBS_RS09325	8733	9672	8019	14426	10132	11172	7452	7775	7369	16509	12383	12732	7532	13875	1.827	0.869	1.5553e-10	WP_000151500.1	cytochrome ubiquinol oxidase subunit I
GBS_RS09330	8126	8693	7471	12380	9469	10418	6934	6988	6865	14167	11573	11873	6929	12538	1.802	0.85	4.51764e-13	WP_000659000.1	NAD(P)/FAD-dependent oxidoreductase
GBS_RS09335	6487	7301	6021	11605	8117	9082	5536	5869	5533	13280	9920	10350	5646	11183	1.965	0.974	1.90183e-12	WP_000174549.1	prenyltransferase
GBS_RS09340	186	191	164	1601	528	1535	159	154	151	1832	645	1749	155	1409	8.316	3.056	4.79644e-27	WP_000733970.1	hypothetical protein
GBS_RS09345	7661	7831	6813	5155	4577	5955	6538	6295	6261	5899	5594	6786	6365	6093	0.954	-0.067	0.645985	WP_000981511.1	YbaB/EbfC family nucleoid-associated protein
GBS_RS09350	4582	4082	3396	3843	3316	4113	3910	3281	3121	4398	4053	4687	3437	4379	1.278	0.353	0.0128291	WP_000244918.1	cyclopropane-fatty-acyl-phospholipid synthase family protein
GBS_RS09355	1160	1067	1039	798	757	1035	990	858	955	913	925	1180	934	1006	1.072	0.1	0.594166	WP_001292008.1	MerR family transcriptional regulator
GBS_RS09360	699	588	638	580	533	650	597	473	586	664	651	741	552	685	1.246	0.317	0.0741036	WP_000811664.1	3'-5' exonuclease
GBS_RS09365	5017	3316	5035	5478	3062	5398	4281	2666	4627	6269	3742	6152	3858	5388	1.398	0.483	1.26508e-05	WP_000215421.1	DUF536 domain-containing protein
GBS_RS09370	3360	4195	2677	2702	2930	2572	2867	3372	2460	3092	3581	2931	2900	3201	1.109	0.149	0.259451	WP_000683564.1	NAD(P)/FAD-dependent oxidoreductase
GBS_RS09375	393	640	488	516	574	429	335	514	448	590	702	489	432	594	1.378	0.462	0.032782	WP_000338252.1	DUF4931 domain-containing protein
GBS_RS09380	2609	2486	3280	2710	2290	2483	2226	1998	3014	3101	2799	2830	2413	2910	1.224	0.291	0.103632	WP_001085659.1	30S ribosomal protein S14
GBS_RS09385	4495	3723	3687	4061	2119	3910	3836	2993	3388	4647	2590	4456	3406	3898	1.114	0.156	0.389929	WP_000902184.1	aminotransferase class V-fold PLP-dependent enzyme
GBS_RS09390	3304	3429	3331	2777	2440	2446	2820	2757	3061	3178	2982	2788	2879	2983	1.036	0.051	0.749817	WP_000655092.1	tRNA (adenosine(37)-N6)-threonylcarbamoyltransferase complex transferase subunit TsaD
GBS_RS09395	1878	2301	1650	1432	1470	1450	1603	1850	1516	1639	1797	1652	1656	1696	1.027	0.038	0.810242	WP_000445944.1	ribosomal protein S18-alanine N-acetyltransferase
GBS_RS09400	2038	1861	2275	1621	1343	1434	1739	1496	2091	1855	1641	1634	1775	1710	0.971	-0.043	0.828388	WP_000978603.1	tRNA (adenosine(37)-N6)-threonylcarbamoyltransferase complex dimerization subunit type 1 TsaB
GBS_RS09405	4093	4684	3884	3573	4445	3421	3493	3765	3569	4089	5433	3899	3609	4474	1.227	0.295	0.0401262	WP_000639570.1	DNA-dependent RNA polymerase subunit epsilon
GBS_RS09410	47889	53456	41856	33603	40373	37386	40867	42972	38462	38454	49343	42606	40767	43468	1.062	0.086	0.52498	WP_000065499.1	ribonuclease J
GBS_RS09415	1640	1664	1783	1396	1673	1278	1400	1338	1638	1598	2045	1456	1459	1700	1.158	0.211	0.312808	WP_000392201.1	CHAP domain-containing protein
GBS_RS09420	85632	84625	76764	47585	54773	48345	73076	68029	70540	54454	66942	55095	70548	58830	0.83	-0.268	0.0515027	WP_000156223.1	type I glutamate--ammonia ligase
GBS_RS09425	16301	16431	14532	10636	11521	8957	13911	13209	13354	12171	14081	10208	13491	12153	0.893	-0.163	0.294354	WP_000664341.1	MerR family transcriptional regulator
GBS_RS09430	926	1433	892	767	922	639	790	1152	820	878	1127	728	921	911	0.989	-0.017	0.935253	WP_000854121.1	aromatic acid exporter family protein
GBS_RS09435	122771	121829	131136	96188	62479	93817	104769	97936	120504	110074	76360	106916	107736	97783	0.899	-0.153	0.294472	WP_001096752.1	phosphoglycerate kinase
GBS_RS09440	1969	1990	1823	1647	1158	1682	1680	1600	1675	1885	1415	1917	1652	1739	1.044	0.062	0.728766	WP_000858923.1	5'-nucleotidase, lipoprotein e(P4) family
GBS_RS09445	554214	585831	515468	427248	348624	467092	472949	470939	473676	488926	426078	532307	472521	482437	1.017	0.024	0.872631	WP_000260656.1	type I glyceraldehyde-3-phosphate dehydrogenase
GBS_RS09450	269757	262829	256501	219528	190734	244260	230202	211284	235705	251219	233109	278363	225730	254230	1.125	0.169	0.124145	WP_000090325.1	elongation factor G
GBS_RS09455	54826	51485	59364	50947	48107	55719	46787	41388	54551	58302	58795	63498	47575	60198	1.272	0.348	0.00327972	WP_000087842.1	30S ribosomal protein S7
GBS_RS09460	80315	87748	77250	81732	85291	89503	68538	70539	70987	93531	104240	101999	70021	99923	1.426	0.512	3.12521e-07	WP_001142328.1	30S ribosomal protein S12
GBS_RS09465	10322	10963	10841	10184	10790	10116	8808	8813	9962	11654	13187	11528	9194	12123	1.318	0.399	0.00191233	WP_000776881.1	pur operon repressor
GBS_RS09470	5305	5935	4964	3906	3971	4295	4527	4771	4562	4470	4853	4895	4620	4739	1.025	0.036	0.788375	WP_000700696.1	3'-5' exoribonuclease YhaM family protein
GBS_RS09475	7344	8336	6216	5615	5934	6096	6267	6701	5712	6426	7252	6947	6227	6875	1.105	0.144	0.272699	WP_000960185.1	DNA recombination protein RmuC
GBS_RS09480	1515	1579	1420	1263	1279	1188	1293	1269	1305	1445	1563	1354	1289	1454	1.126	0.172	0.260862	WP_000160923.1	thiamine diphosphokinase
GBS_RS09485	5625	7030	5117	4813	5759	4602	4800	5651	4702	5508	7038	5245	5051	5930	1.168	0.224	0.0587203	WP_000106179.1	ribulose-phosphate 3-epimerase
GBS_RS09490	7752	10717	6700	6151	8260	6627	6615	8615	6157	7039	10095	7552	7129	8229	1.152	0.204	0.0912401	WP_001162033.1	ribosome small subunit-dependent GTPase A
GBS_RS09495	4390	5392	3846	3423	3949	3557	3746	4335	3534	3917	4826	4054	3872	4266	1.101	0.139	0.270229	WP_000959494.1	methyltransferase domain-containing protein
GBS_RS09500	5164	5614	4467	3252	3758	3526	4407	4513	4105	3721	4593	4018	4342	4111	0.944	-0.083	0.562229	WP_001216815.1	16S rRNA (adenine(1518)-N(6)/adenine(1519)-N(6))- dimethyltransferase RsmA
GBS_RS09505	1123	1209	1040	911	939	887	958	972	956	1043	1148	1011	962	1067	1.108	0.148	0.3495	WP_000335627.1	HIT family protein
GBS_RS09510	2777	3117	2340	1595	1975	1733	2370	2506	2150	1825	2414	1975	2342	2071	0.88	-0.184	0.218982	WP_000717741.1	ribonuclease M5
GBS_RS09515	2366	2781	2170	1989	2003	1689	2019	2236	1994	2276	2448	1925	2083	2216	1.06	0.085	0.567542	WP_000590336.1	TatD family hydrolase
GBS_RS09520	4268	4283	3660	3663	3183	3852	3642	3443	3363	4192	3890	4390	3483	4157	1.193	0.254	0.0428516	WP_000055644.1	hypothetical protein
GBS_RS09525	3038	3182	2837	2883	2330	2801	2593	2558	2607	3299	2848	3192	2586	3113	1.202	0.265	0.03586	WP_001173857.1	hypothetical protein
GBS_RS09530	8920	9320	7454	7770	7215	8086	7612	7492	6850	8892	8818	9215	7318	8975	1.227	0.296	0.0122026	WP_000416817.1	DUF2974 domain-containing protein
GBS_RS09535	2121	2257	1600	1969	1959	1927	1810	1814	1470	2253	2394	2196	1698	2281	1.348	0.431	0.00108924	WP_000835882.1	DUF1310 domain-containing protein
GBS_RS09540	37648	43201	31386	29592	30988	30942	32128	34729	28841	33864	37873	35262	31899	35666	1.12	0.164	0.176717	WP_000919744.1	D-alanyl-lipoteichoic acid biosynthesis protein DltD
GBS_RS09545	2392	2640	2530	2127	2121	2163	2041	2122	2325	2434	2592	2465	2163	2497	1.156	0.209	0.119883	WP_000351975.1	D-alanine--poly(phosphoribitol) ligase subunit DltC
GBS_RS09550	29475	34446	25467	25154	27217	24417	25153	27691	23402	28785	33264	27826	25415	29958	1.178	0.236	0.0246315	WP_000613595.1	D-alanyl-lipoteichoic acid biosynthesis protein DltB
GBS_RS09555	36755	40690	30480	28131	32439	27851	31366	32710	28009	32192	39646	31740	30695	34526	1.121	0.165	0.178219	WP_000581013.1	D-alanine--poly(phosphoribitol) ligase subunit DltA
GBS_RS09560	989	1413	850	864	1195	731	844	1136	781	989	1460	833	920	1094	1.173	0.23	0.150638	WP_000806141.1	teichoic acid D-Ala incorporation-associated protein DltX
GBS_RS09565	14680	20736	13534	14679	18150	13150	12527	16669	12437	16798	22182	14986	13878	17989	1.291	0.368	0.000669796	WP_000490537.1	HAMP domain-containing sensor histidine kinase
GBS_RS09570	7751	11769	7436	9318	9878	7827	6614	9461	6833	10663	12073	8920	7636	10552	1.39	0.475	0.000195403	WP_001238594.1	response regulator transcription factor
GBS_RS09575	27289	23496	25549	20417	16423	19653	23288	18888	23478	23364	20072	22397	21885	21944	1.006	0.008	0.951996	WP_000831903.1	50S ribosomal protein L34
GBS_RS09580	7116	6386	6120	5736	5042	5336	6073	5134	5624	6564	6162	6081	5610	6269	1.119	0.163	0.185269	WP_000712235.1	YjiH family protein
GBS_RS09585	12227	9916	11300	5371	5490	6386	10434	7971	10384	6146	6710	7278	9596	6711	0.703	-0.508	0.00039794	WP_000429367.1	ABC transporter permease/substrate binding protein
GBS_RS09590	7393	6760	6707	2799	4193	4100	6309	5434	6163	3203	5125	4672	5969	4333	0.714	-0.486	0.0124838	WP_000181801.1	glycine betaine/L-proline ABC transporter ATP-binding protein
GBS_RS09595	368	279	318	191	150	225	314	224	292	219	183	256	277	219	0.793	-0.334	0.174637	WP_001288409.1	phosphoketolase family protein
GBS_RS09600	246	221	200	209	141	206	210	178	184	239	172	235	191	215	1.123	0.168	0.552695	WP_001134211.1	L-ascorbate 6-phosphate lactonase
GBS_RS09605	3472	3843	3142	6056	4961	6017	2963	3089	2887	6930	6063	6857	2980	6617	2.217	1.149	2.22094e-22	WP_000584678.1	transcription antiterminator
GBS_RS09610	47	41	51	35	20	23	40	33	47	40	24	26	40	30	0.748	-0.419	0.495161	WP_000806824.1	hypothetical protein
GBS_RS09615	93	48	101	48	31	42	79	39	93	55	38	48	70	47	0.699	-0.517	0.290707	WP_000222918.1	carbohydrate kinase
GBS_RS09620	61	43	61	31	19	44	52	35	56	35	23	50	48	36	0.746	-0.422	0.440844	WP_000717730.1	amidohydrolase family protein
GBS_RS09625	84	42	65	28	23	35	72	34	60	32	28	40	55	33	0.625	-0.678	0.210041	WP_000888344.1	PTS galactitol transporter subunit IIC
GBS_RS09630	706	555	609	276	262	291	602	446	560	316	320	332	536	323	0.606	-0.723	0.000224149	WP_000358398.1	NAD(P)-dependent oxidoreductase
GBS_RS09635	436	331	368	143	98	154	372	266	338	164	120	176	325	153	0.469	-1.093	1.04469e-06	WP_000700534.1	hypothetical protein
GBS_RS09640	975	1211	1009	1157	1354	1205	832	974	927	1324	1655	1373	911	1451	1.589	0.668	7.95942e-07	WP_000462134.1	LacI family DNA-binding transcriptional regulator
GBS_RS09645	350	160	278	73	56	75	299	129	255	84	68	85	228	79	0.365	-1.455	3.19397e-06	WP_000873297.1	fructose-6-phosphate aldolase
GBS_RS09650	342	186	284	78	57	81	292	150	261	89	70	92	234	84	0.367	-1.445	3.18213e-07	WP_001129982.1	L-ribulose-5-phosphate 4-epimerase
GBS_RS09655	264	148	221	74	48	61	225	119	203	85	59	70	182	71	0.397	-1.333	1.27058e-05	WP_000197821.1	L-ribulose-5-phosphate 3-epimerase
GBS_RS09660	253	122	207	50	33	33	216	98	190	57	40	38	168	45	0.277	-1.853	3.42258e-07	WP_000166859.1	3-keto-L-gulonate-6-phosphate decarboxylase UlaD
GBS_RS09665	157	100	113	31	24	27	134	80	104	35	29	31	106	32	0.305	-1.714	1.65417e-05	WP_001049921.1	PTS sugar transporter subunit IIA
GBS_RS09670	64	30	57	9	11	19	55	24	52	10	13	22	44	15	0.353	-1.501	0.0238189	WP_000241475.1	PTS sugar transporter subunit IIB
GBS_RS09675	938	557	713	128	152	159	800	448	655	146	186	181	634	171	0.276	-1.857	1.02565e-12	WP_000427087.1	PTS sugar transporter subunit IIC
GBS_RS09680	3684	4924	3332	2214	2834	2122	3144	3958	3062	2534	3464	2418	3388	2805	0.823	-0.281	0.021032	WP_001224528.1	hypothetical protein
GBS_RS09690	25497	24819	22667	13470	8149	11938	21758	19952	20829	15415	9959	13605	20846	12993	0.614	-0.704	4.90305e-07	WP_000205037.1	adenylosuccinate synthase
GBS_RS09695	6563	6505	5493	3720	2452	3264	5601	5229	5048	4257	2997	3720	5293	3658	0.685	-0.546	7.92337e-05	WP_001021300.1	PTS fructose transporter subunit IIC
GBS_RS09700	1801	1878	1518	2325	1893	2366	1537	1510	1395	2661	2314	2696	1481	2557	1.724	0.786	3.25961e-09	WP_000356661.1	PAS domain-containing protein
GBS_RS09705	18966	23156	18624	10021	10038	11242	16185	18615	17114	11468	12268	12812	17305	12183	0.704	-0.505	2.38845e-06	WP_000582678.1	bifunctional glutamate--cysteine ligase GshA/glutathione synthetase GshB
GBS_RS09710	3249	2854	2679	1785	1152	2091	2773	2294	2462	2043	1408	2383	2510	1945	0.76	-0.397	0.0236447	WP_000239572.1	hypothetical protein
GBS_RS09715	7439	5913	6196	3731	2533	4372	6348	4753	5694	4270	3096	4982	5598	4116	0.727	-0.461	0.0011554	WP_001285395.1	toxic anion resistance protein
GBS_RS09720	3949	4247	3731	3654	3590	3240	3370	3414	3429	4181	4388	3692	3404	4087	1.198	0.26	0.0445584	WP_000357824.1	Hsp33 family molecular chaperone HslO
GBS_RS09725	7303	7616	6295	5714	5589	5912	6232	6122	5785	6539	6831	6737	6046	6702	1.109	0.149	0.219712	WP_000192730.1	tRNA dihydrouridine synthase DusB
GBS_RS09730	1982	2315	1947	1964	1947	1903	1691	1861	1789	2248	2380	2169	1780	2266	1.272	0.347	0.00531223	WP_000909522.1	deoxynucleoside kinase
GBS_RS09735	1894	2275	1750	1652	1724	1751	1616	1829	1608	1890	2107	1995	1684	1997	1.187	0.247	0.0578298	WP_000586895.1	GNAT family N-acetyltransferase
GBS_RS09740	16654	18370	14749	12234	13125	12126	14212	14767	13553	14000	16041	13819	14177	14620	1.029	0.042	0.743408	WP_000020289.1	ATP-dependent Clp protease ATP-binding subunit
GBS_RS09745	1418	1830	1261	1012	1337	990	1210	1471	1159	1158	1634	1128	1280	1307	1.012	0.017	0.923585	WP_000985641.1	CtsR family transcriptional regulator
GBS_RS09750	3793	3737	4227	2314	2604	2190	3237	3004	3884	2648	3183	2496	3375	2776	0.823	-0.281	0.129917	WP_001106578.1	small multi-drug export protein
GBS_RS09755	65598	67405	69572	56230	49344	61968	55979	54186	63931	64347	60307	70620	58032	65091	1.122	0.166	0.122074	WP_000808080.1	translation elongation factor Ts
GBS_RS09760	95312	90018	108810	88398	69442	81662	81336	72364	99988	101159	84870	93064	84563	93031	1.107	0.147	0.320951	WP_000268454.1	30S ribosomal protein S2
GBS_RS09765	27587	30267	22586	3161	1794	3801	23542	24331	20755	3617	2193	4332	22876	3381	0.143	-2.809	8.66342e-42	WP_000060538.1	alkyl hydroperoxide reductase subunit C
GBS_RS09770	60506	64809	51212	8480	4773	9114	51634	52099	47060	9704	5833	10386	50264	8641	0.167	-2.581	3.91481e-44	WP_000242129.1	alkyl hydroperoxide reductase subunit F
GBS_RS09780	5303	7611	4714	6687	9041	6879	4525	6118	4332	7652	11050	7839	4992	8847	1.768	0.822	1.26999e-15	WP_000393084.1	sodium:proton antiporter
GBS_RS09785	71	126	88	117	202	84	61	101	81	134	247	96	81	159	1.869	0.902	0.0130843	WP_000080854.1	hypothetical protein
GBS_RS09790	7781	6447	5724	2452	2269	2998	6640	5183	5260	2806	2773	3417	5694	2999	0.528	-0.922	2.01954e-09	WP_000737084.1	LD-carboxypeptidase
GBS_RS09795	7382	9844	5995	29702	29643	34222	6300	7913	5509	33990	36229	39000	6574	36406	5.591	2.483	1.8502e-66	WP_000599038.1	endopeptidase
GBS_RS09800	9635	10838	7812	1872	1903	2050	8222	8712	7179	2142	2326	2336	8038	2268	0.283	-1.822	1.86999e-51	WP_000570859.1	Gfo/Idh/MocA family oxidoreductase
GBS_RS09805	3026	5200	3020	5211	10144	4140	2582	4180	2775	5963	12398	4718	3179	7693	2.268	1.182	4.77433e-12	WP_000689135.1	MFS transporter
GBS_RS09810	3339	3347	2652	1989	2124	2043	2849	2691	2437	2276	2596	2328	2659	2400	0.903	-0.147	0.314959	WP_000350703.1	cyclic nucleotide-binding domain-containing protein
GBS_RS09815	6662	6582	6224	4834	4344	5040	5685	5291	5719	5532	5309	5744	5565	5528	0.993	-0.009	0.94424	WP_001272875.1	peptide deformylase
GBS_RS09820	1842	2259	1781	2035	1933	1899	1572	1816	1637	2329	2362	2164	1675	2285	1.366	0.45	0.000389296	WP_000038817.1	LacI family DNA-binding transcriptional regulator
GBS_RS09825	120	78	126	51	52	80	102	63	116	58	64	91	94	71	0.768	-0.382	0.36618	WP_000654953.1	heparinase II/III family protein
GBS_RS09830	174	80	106	70	45	68	148	64	97	80	55	77	103	71	0.712	-0.491	0.219565	WP_000147951.1	PTS system mannose/fructose/sorbose family transporter subunit IID
GBS_RS09835	95	55	99	41	32	62	81	44	91	47	39	71	72	52	0.733	-0.448	0.331761	WP_000355267.1	PTS mannose/fructose/sorbose/N-acetylgalactosamine transporter subunit IIC
GBS_RS09840	43	24	36	20	11	26	37	19	33	23	13	30	30	22	0.732	-0.449	0.51983	WP_000718802.1	PTS system mannose/fructose/N-acetylgalactosamine-transporter subunit IIB
GBS_RS09845	106	62	104	41	40	41	90	50	96	47	49	47	79	48	0.625	-0.678	0.154455	WP_000975716.1	glycoside hydrolase family 88 protein
GBS_RS09850	11	6	16	5	8	6	9	5	15	6	10	7	10	8	0.818	-0.289	0.827091	WP_000590444.1	PTS sugar transporter subunit IIA
GBS_RS09855	900	325	742	124	94	142	768	261	682	142	115	162	570	140	0.266	-1.912	5.6537e-12	WP_000139169.1	monomeric 2-dehydro-3-deoxy-D-gluconate 5-dehydrogenase DhuD
GBS_RS09860	139	61	134	35	13	30	119	49	123	40	16	34	97	30	0.311	-1.683	5.31728e-05	WP_000684791.1	5-dehydro-4-deoxy-D-glucuronate isomerase DhuI
GBS_RS09865	253	100	210	64	39	88	216	80	193	73	48	100	163	74	0.468	-1.097	0.00120105	WP_000034943.1	sugar kinase
GBS_RS09870	156	50	143	46	33	58	133	40	131	53	40	66	101	53	0.573	-0.803	0.0797863	WP_000597408.1	bifunctional 4-hydroxy-2-oxoglutarate aldolase/2-dehydro-3-deoxy-phosphogluconate aldolase
GBS_RS09875	437	286	345	247267	203406	259827	373	230	317	282962	248597	296104	307	275888	912.725	9.834	0	WP_000440333.1	hypothetical protein
GBS_RS09880	3218	3102	3459	1915	1473	1962	2746	2494	3179	2191	1800	2236	2806	2076	0.74	-0.434	0.000408088	WP_000008878.1	nitroreductase family protein
GBS_RS09885	1097	1334	1246	793	670	733	936	1072	1145	907	819	835	1051	854	0.814	-0.296	0.0874005	WP_000526288.1	MarR family transcriptional regulator
GBS_RS09890	23014	23750	22223	13873	12739	14030	19639	19092	20421	15876	15569	15989	19717	15811	0.802	-0.318	0.00199777	WP_001292137.1	DNA polymerase III subunit alpha
GBS_RS09895	2978	3546	2340	712	904	772	2541	2851	2150	815	1105	880	2514	933	0.371	-1.432	3.94326e-26	WP_000842268.1	glycoside hydrolase family 73 protein
GBS_RS09900	28683	30017	26406	20246	18487	21779	24477	24130	24265	23169	22594	24820	24291	23528	0.968	-0.047	0.708523	WP_000814046.1	proline--tRNA ligase
GBS_RS09905	9326	9376	8378	6640	6212	7035	7959	7537	7699	7599	7592	8017	7732	7736	1	0.001	0.994926	WP_000900647.1	RIP metalloprotease RseP
GBS_RS09910	6855	7912	6219	5003	5766	5293	5850	6360	5715	5725	7047	6032	5975	6268	1.046	0.065	0.621855	WP_000664686.1	phosphatidate cytidylyltransferase
GBS_RS09915	5620	6707	5132	4203	4416	3988	4796	5392	4716	4810	5397	4545	4968	4917	0.989	-0.016	0.911354	WP_000469562.1	isoprenyl transferase
GBS_RS09920	33594	35953	37349	35897	29141	32496	28668	28902	34321	41079	35615	37033	30630	37909	1.24	0.31	0.0203035	WP_000056607.1	preprotein translocase subunit YajC
GBS_RS09925	3039	3741	3127	1699	1493	1919	2593	3007	2873	1944	1825	2187	2824	1985	0.702	-0.51	0.000195399	WP_000286792.1	thioredoxin domain-containing protein
GBS_RS09930	258	199	198	86	77	88	220	160	182	98	94	100	187	97	0.525	-0.93	0.00115967	WP_001293702.1	NADP-dependent malic enzyme
GBS_RS09935	191	138	162	67	56	64	163	111	149	77	68	73	141	73	0.521	-0.941	0.0038586	WP_000786044.1	2-hydroxycarboxylate transporter family protein
GBS_RS09940	1112	1401	988	1071	973	1124	949	1126	908	1226	1189	1281	994	1232	1.244	0.314	0.0586293	WP_000728118.1	sensor histidine kinase
GBS_RS09945	425	543	435	443	438	498	363	437	400	507	535	568	400	537	1.345	0.427	0.0191345	WP_000382776.1	response regulator
GBS_RS09950	10426	11157	9431	6377	6424	6518	8897	8969	8666	7298	7851	7428	8844	7526	0.851	-0.233	0.034994	WP_000279626.1	UDP-glucose 4-epimerase GalE
GBS_RS09955	3663	4063	2985	2627	2170	2984	3126	3266	2743	3006	2652	3401	3045	3020	0.989	-0.016	0.938997	WP_000716723.1	alpha-glucosidase
GBS_RS09960	5853	6174	5508	4503	3130	5039	4995	4963	5061	5153	3825	5743	5006	4907	0.967	-0.049	0.792162	WP_000229966.1	sn-glycerol-3-phosphate ABC transporter ATP-binding protein UgpC
GBS_RS09965	2295	2699	1934	1616	1521	1720	1958	2170	1777	1849	1859	1960	1968	1889	0.963	-0.055	0.745444	WP_000345946.1	helix-turn-helix domain-containing protein
GBS_RS09970	428	360	379	241	157	215	365	289	348	276	192	245	334	238	0.707	-0.5	0.0200556	WP_001018631.1	aldose 1-epimerase family protein
GBS_RS09975	368	310	395	226	139	207	314	249	363	259	170	236	309	222	0.715	-0.484	0.0371219	WP_000524689.1	tagatose-bisphosphate aldolase
GBS_RS09980	361	286	384	208	141	203	308	230	353	238	172	231	297	214	0.724	-0.467	0.0427081	WP_000604238.1	tagatose-6-phosphate kinase
GBS_RS09985	177	164	175	105	78	103	151	132	161	120	95	117	148	111	0.749	-0.417	0.179774	WP_000686152.1	galactose-6-phosphate isomerase subunit LacB
GBS_RS09990	46	29	54	24	23	16	39	23	50	27	28	18	37	24	0.678	-0.562	0.422556	WP_000152527.1	galactose-6-phosphate isomerase subunit LacA
GBS_RS09995	2698	2469	2488	1798	995	1722	2302	1985	2286	2058	1216	1962	2191	1745	0.779	-0.361	0.0342464	WP_000176333.1	sialidase family protein
GBS_RS10000	298	276	283	230	203	243	254	222	260	263	248	277	245	263	1.072	0.1	0.695736	WP_001195834.1	PTS glucose transporter subunit IIC
GBS_RS10005	41	38	34	41	21	37	35	31	31	47	26	42	32	38	1.157	0.211	0.741518	WP_000590543.1	PTS sugar transporter subunit IIB
GBS_RS10010	50	36	49	36	35	49	43	29	45	41	43	56	39	47	1.207	0.272	0.628734	WP_000458431.1	PTS sugar transporter subunit IIA
GBS_RS10015	1278	1641	1140	1003	1081	1061	1091	1319	1048	1148	1321	1209	1153	1226	1.067	0.094	0.557605	WP_000919197.1	DeoR/GlpR family DNA-binding transcription regulator
GBS_RS10025	199	193	192	180	155	214	170	155	176	206	189	244	167	213	1.27	0.345	0.194611	#N/A	#N/A
GBS_RS10030	116	109	124	126	118	114	99	88	114	144	144	130	100	139	1.398	0.483	0.147181	WP_000822457.1	zinc ABC transporter substrate-binding protein
GBS_RS10035	1926	1797	2047	1876	1311	1824	1644	1445	1881	2147	1602	2079	1657	1943	1.17	0.227	0.1147	WP_000691430.1	D-aminoacyl-tRNA deacylase
GBS_RS10040	7267	7428	7403	7229	5684	7294	6201	5971	6803	8273	6947	8312	6325	7844	1.238	0.308	0.00783434	WP_000237872.1	bifunctional (p)ppGpp synthetase/guanosine-3',5'-bis(diphosphate) 3'-pyrophosphohydrolase
GBS_RS10045	989	768	761	1232	919	1282	844	617	699	1410	1123	1461	720	1331	1.851	0.888	1.27571e-09	WP_000033934.1	bifunctional 2',3'-cyclic-nucleotide 2'-phosphodiesterase/3'-nucleotidase
GBS_RS10050	3036	2315	2380	1715	1144	1888	2591	1861	2187	1963	1398	2152	2213	1838	0.824	-0.279	0.0767286	WP_001125401.1	class Ib ribonucleoside-diphosphate reductase assembly flavoprotein NrdI
GBS_RS10055	5360	4488	4486	3100	2303	3439	4574	3608	4122	3548	2815	3919	4101	3427	0.832	-0.266	0.050977	WP_000450417.1	M42 family metallopeptidase
GBS_RS10060	2938	3041	2416	2045	1467	2147	2507	2445	2220	2340	1793	2447	2391	2193	0.911	-0.135	0.458797	WP_000226637.1	kinase
GBS_RS10070	832	831	830	712	586	734	710	668	763	815	716	836	714	789	1.105	0.144	0.387647	WP_000660662.1	extracellular solute-binding protein
GBS_RS10075	710	695	660	512	474	532	606	559	606	586	579	606	590	590	1.001	0.001	0.994926	WP_000286074.1	response regulator
GBS_RS10080	893	988	939	820	774	821	762	794	863	938	946	936	806	940	1.167	0.223	0.162882	WP_001215128.1	sensor histidine kinase
GBS_RS10085	96	51	79	33	19	44	82	41	73	38	23	50	65	37	0.566	-0.822	0.0886588	WP_000841957.1	PTS system mannose/fructose/sorbose family transporter subunit IID
GBS_RS10090	46	24	39	18	19	20	39	19	36	21	23	23	31	22	0.732	-0.449	0.530788	WP_000605775.1	PTS mannose/fructose/sorbose/N-acetylgalactosamine transporter subunit IIC
GBS_RS10095	36	50	23	18	25	20	31	40	21	21	31	23	31	25	0.816	-0.293	0.676515	WP_000632643.1	PTS sugar transporter subunit IIB
GBS_RS10100	22	41	18	11	18	19	19	33	17	13	22	22	23	19	0.835	-0.259	0.754516	WP_000823120.1	PTS mannose transporter subunit IIA
GBS_RS10105	403	522	466	1150	977	995	344	420	428	1316	1194	1134	397	1215	3.065	1.616	3.17273e-21	WP_000369171.1	hypothetical protein
GBS_RS10110	1264	1341	1243	1876	1366	1530	1079	1078	1142	2147	1669	1744	1100	1853	1.676	0.745	4.8865e-07	WP_000623418.1	ABC transporter permease subunit
GBS_RS10115	835	1077	816	1222	1052	1206	713	866	750	1398	1286	1374	776	1353	1.748	0.805	1.72126e-07	WP_000926588.1	ABC transporter ATP-binding protein
GBS_RS10120	394	667	330	626	658	531	336	536	303	716	804	605	392	708	1.851	0.888	2.51955e-06	WP_000002567.1	GHKL domain-containing protein
GBS_RS10125	539	965	504	917	901	705	460	776	463	1049	1101	803	566	984	1.775	0.828	1.42977e-05	WP_001019932.1	response regulator transcription factor
GBS_RS10130	326	223	263	159	110	172	278	179	242	182	134	196	233	171	0.735	-0.444	0.0859105	WP_000679583.1	endonuclease/exonuclease/phosphatase family protein
GBS_RS10135	776	807	506	318	254	404	662	649	465	364	310	460	592	378	0.638	-0.648	0.0133828	WP_000795063.1	PTS transporter subunit IIBC
GBS_RS10140	3036	3362	2704	2031	2065	2084	2591	2703	2485	2324	2524	2375	2593	2408	0.929	-0.107	0.42015	WP_000162280.1	ATP-binding protein
GBS_RS10145	847	1018	822	572	646	594	723	818	755	655	790	677	765	707	0.922	-0.117	0.495161	WP_000638639.1	response regulator transcription factor
GBS_RS10150	189	157	175	97	74	75	161	126	161	111	90	85	149	95	0.64	-0.643	0.043363	WP_000621376.1	phosphate signaling complex protein PhoU
GBS_RS10155	219	183	170	89	83	90	187	147	156	102	101	103	163	102	0.627	-0.674	0.0246315	WP_000041121.1	phosphate ABC transporter ATP-binding protein PstB
GBS_RS10160	336	258	287	139	125	125	287	207	264	159	153	142	253	151	0.604	-0.728	0.00454854	WP_000427927.1	phosphate ABC transporter permease PstA
GBS_RS10165	247	144	218	79	89	73	211	116	200	90	109	83	176	94	0.549	-0.864	0.0207184	WP_000814831.1	phosphate ABC transporter permease subunit PstC
GBS_RS10170	221	133	172	69	65	66	189	107	158	79	79	75	151	78	0.527	-0.923	0.00762847	WP_000716331.1	substrate-binding domain-containing protein
GBS_RS10175	1988	2199	1826	1592	1479	1586	1696	1768	1678	1822	1808	1807	1714	1812	1.058	0.081	0.571496	WP_000582354.1	AAA family ATPase
GBS_RS10180	1474	1289	1474	1234	1107	1163	1258	1036	1354	1412	1353	1325	1216	1363	1.127	0.173	0.310544	WP_001188235.1	16S rRNA (uracil(1498)-N(3))-methyltransferase
GBS_RS10185	2337	2085	2030	1700	1661	1567	1994	1676	1865	1945	2030	1786	1845	1920	1.042	0.059	0.730269	WP_001099294.1	50S ribosomal protein L11 methyltransferase
GBS_RS10190	417	412	481	465	358	415	356	331	442	532	438	473	376	481	1.283	0.36	0.088839	WP_223295891.1	MepB family protein
GBS_RS10195	1156	1262	964	412	459	455	986	1015	886	471	561	519	962	517	0.537	-0.897	9.21986e-09	WP_000859572.1	MerR family transcriptional regulator
GBS_RS10200	425	384	433	430	345	427	363	309	398	492	422	487	357	467	1.313	0.393	0.0384157	WP_000631751.1	GNAT family N-acetyltransferase
GBS_RS10205	654	656	690	677	621	746	558	527	634	775	759	850	573	795	1.389	0.474	0.00219259	WP_000350744.1	NUDIX hydrolase
GBS_RS10210	1385	1205	1241	1249	1230	1381	1182	969	1140	1429	1503	1574	1097	1502	1.373	0.457	0.00214171	WP_001051348.1	DUF3013 family protein
GBS_RS10215	911	932	865	739	863	759	777	749	795	846	1055	865	774	922	1.186	0.246	0.172133	WP_000586891.1	GNAT family N-acetyltransferase
GBS_RS10220	2693	2830	2500	2343	2484	2321	2298	2275	2297	2681	3036	2645	2290	2787	1.215	0.281	0.031306	WP_000774761.1	replication-associated recombination protein A
GBS_RS10230	133	134	126	96	72	74	113	108	116	110	88	84	112	94	0.833	-0.263	0.470595	WP_000511799.1	hypothetical protein
GBS_RS10235	90	104	78	68	65	70	77	84	72	78	79	80	78	79	1.023	0.033	0.94258	WP_000517013.1	hypothetical protein
GBS_RS10240	444	599	365	270	283	312	379	482	335	309	346	356	399	337	0.852	-0.23	0.335874	WP_000622530.1	hypothetical protein
GBS_RS10245	45	77	46	16	21	40	38	62	42	18	26	46	47	30	0.603	-0.731	0.239166	WP_000792763.1	hypothetical protein
GBS_RS10255	653	658	602	580	396	510	557	529	553	664	484	581	546	576	1.047	0.066	0.754545	WP_000141654.1	helix-turn-helix transcriptional regulator
GBS_RS10260	411	514	428	613	473	407	351	413	393	701	578	464	386	581	1.49	0.575	0.0106173	WP_000957123.1	hypothetical protein
GBS_RS10265	1173	1345	993	1443	1149	1424	1001	1081	912	1651	1404	1623	998	1559	1.562	0.643	4.07565e-05	WP_000594594.1	hypothetical protein
GBS_RS10270	212	414	248	192	113	149	181	333	228	220	138	170	247	176	0.723	-0.468	0.218836	WP_000241024.1	WYL domain-containing protein
GBS_RS10275	43	128	47	35	20	25	37	103	43	40	24	28	61	31	0.559	-0.84	0.195559	WP_000792766.1	hypothetical protein
GBS_RS10280	85	99	67	67	71	59	73	80	62	77	87	67	72	77	1.08	0.111	0.802371	WP_000134168.1	hypothetical protein
GBS_RS10285	31	42	39	25	24	14	26	34	36	29	29	16	32	25	0.755	-0.405	0.568924	WP_000078285.1	WXG100 family type VII secretion target
GBS_RS10290	81	81	70	71	55	67	69	65	64	81	67	76	66	75	1.13	0.176	0.692575	WP_000731527.1	DUF1310 family protein
GBS_RS10295	1079	1318	1020	1517	1348	1634	921	1060	937	1736	1647	1862	973	1748	1.799	0.847	3.37988e-09	WP_001043247.1	hypothetical protein
GBS_RS10300	5	6	7	2	6	3	4	5	6	2	7	3	5	4	0.773	-0.371	0.822525	0	type II toxin-antitoxin system RelB/DinJ family antitoxin
GBS_RS10305	144	188	171	126	161	153	123	151	157	144	197	174	144	172	1.193	0.254	0.386965	WP_001875850.1	hypothetical protein
GBS_RS10310	577	810	582	608	647	601	492	651	535	696	791	685	559	724	1.3	0.378	0.0231203	WP_000731465.1	hypothetical protein
GBS_RS10315	561	829	604	504	519	386	479	666	555	577	634	440	567	550	0.969	-0.045	0.854765	WP_000901038.1	ABC transporter permease
GBS_RS10320	604	1037	596	671	616	539	515	834	548	768	753	614	632	712	1.146	0.196	0.384322	WP_000470461.1	ABC transporter ATP-binding protein
GBS_RS10325	762	719	735	632	488	516	650	578	675	723	596	588	634	636	1	0	0.999047	WP_001204133.1	aminoglycoside 6-adenylyltransferase
GBS_RS10330	430	312	427	377	214	306	367	251	392	431	262	349	337	347	1.029	0.042	0.872563	WP_001191784.1	DUF2785 domain-containing protein
GBS_RS10335	636	440	558	457	303	520	543	354	513	523	370	593	470	495	1.053	0.074	0.730061	WP_000589229.1	DUF2812 domain-containing protein
GBS_RS10340	98	63	138	63	53	102	84	51	127	72	65	116	87	84	0.997	-0.004	0.994225	WP_000827865.1	helix-turn-helix transcriptional regulator
GBS_RS10345	134	171	150	138	121	128	114	137	138	158	148	146	130	151	1.162	0.217	0.502568	WP_000403109.1	GNAT family N-acetyltransferase
GBS_RS10350	148	118	122	77	90	72	126	95	112	88	110	82	111	93	0.84	-0.252	0.52641	WP_000838139.1	ABC transporter permease
GBS_RS10355	139	144	150	106	97	98	119	116	138	121	119	112	124	117	0.947	-0.079	0.831493	WP_000644459.1	ABC transporter ATP-binding protein
GBS_RS10360	25	32	28	18	15	12	21	26	26	21	18	14	24	18	0.718	-0.478	0.538307	WP_001090962.1	PLDc N-terminal domain-containing protein
GBS_RS10365	197	160	162	134	112	156	168	129	149	153	137	178	149	156	1.05	0.071	0.833718	WP_000900239.1	helix-turn-helix transcriptional regulator
GBS_RS10370	1604	1900	1369	1140	1291	1155	1369	1527	1258	1305	1578	1316	1385	1400	1.01	0.014	0.934535	WP_001036318.1	phosphatase PAP2 family protein
GBS_RS10375	240	259	172	509	428	432	205	208	158	582	523	492	190	532	2.809	1.49	4.11716e-15	WP_000355473.1	MazG-like family protein
GBS_RS10380	563	538	454	1326	1077	1095	480	432	417	1517	1316	1248	443	1360	3.064	1.616	6.27042e-33	WP_001223119.1	TIGR00730 family Rossman fold protein
GBS_RS10385	1367	1551	1110	6984	6058	7264	1167	1247	1020	7992	7404	8278	1145	7891	6.908	2.788	3.02653e-101	WP_001071071.1	type II CAAX endopeptidase family protein
GBS_RS10390	3770	3970	3699	83	74	85	3217	3191	3399	95	90	97	3269	94	0.029	-5.118	2.95847e-247	WP_000162435.1	rhodanese-like domain-containing protein
GBS_RS10395	12079	15929	10698	290	253	315	10308	12805	9831	332	309	359	10981	333	0.031	-5.032	3.4894e-252	WP_001101136.1	CAMP factor pore-forming toxin Cfb
GBS_RS10400	226	352	207	815	975	978	193	283	190	933	1192	1115	222	1080	4.911	2.296	4.89458e-41	WP_000684238.1	DNA topology modulation protein
GBS_RS10405	1419	1681	1004	1452	1969	1688	1211	1351	923	1662	2406	1924	1162	1997	1.72	0.783	2.1251e-06	WP_000210838.1	iron-containing alcohol dehydrogenase family protein
GBS_RS10410	4982	5540	3667	2774	3649	2632	4251	4454	3370	3174	4460	2999	4025	3544	0.873	-0.195	0.198742	WP_000227144.1	DUF1003 domain-containing protein
GBS_RS10415	332	303	292	241	151	246	283	244	268	276	185	280	265	247	0.919	-0.122	0.656138	WP_000032989.1	bifunctional homocysteine S-methyltransferase/methylenetetrahydrofolate reductase
GBS_RS10420	307	263	347	205	139	242	262	211	319	235	170	276	264	227	0.855	-0.227	0.356091	WP_000241563.1	5-methyltetrahydropteroyltriglutamate-- homocysteine S-methyltransferase
GBS_RS10425	393	438	340	119	78	75	335	352	312	136	95	85	333	105	0.312	-1.679	9.31846e-11	WP_000610953.1	AzlD domain-containing protein
GBS_RS10430	1235	1404	1011	257	224	265	1054	1129	929	294	274	302	1037	290	0.28	-1.835	3.7242e-28	WP_000410681.1	AzlC family ABC transporter permease
GBS_RS10435	13115	14589	7953	220	199	257	11192	11728	7308	252	243	293	10076	263	0.027	-5.234	4.24437e-165	WP_001093386.1	S8 family serine peptidase
GBS_RS10440	911	1208	808	515	591	548	777	971	742	589	722	625	830	645	0.78	-0.359	0.0242941	WP_000161338.1	response regulator transcription factor
GBS_RS10445	2456	2804	2009	1232	1206	1428	2096	2254	1846	1410	1474	1627	2065	1504	0.729	-0.456	0.00317737	WP_000730417.1	HAMP domain-containing sensor histidine kinase
GBS_RS10450	1717	1797	1339	876	728	1021	1465	1445	1230	1002	890	1164	1380	1019	0.736	-0.442	0.0154724	WP_000903268.1	hypothetical protein
GBS_RS10455	37409	33630	34518	33599	28959	36583	31924	27035	31719	38449	35393	41691	30226	38511	1.275	0.35	0.000839041	WP_000145178.1	leucine--tRNA ligase
GBS_RS10460	1556	1205	1163	605	602	669	1328	969	1069	692	736	762	1122	730	0.656	-0.608	0.000617885	WP_000074744.1	MFS transporter
GBS_RS10465	2790	2950	2671	1581	1563	1617	2381	2371	2454	1809	1910	1843	2402	1854	0.772	-0.374	0.00218464	WP_000953624.1	patatin family protein
GBS_RS10470	3813	4666	3051	3516	3092	3813	3254	3751	2804	4024	3779	4345	3270	4049	1.245	0.316	0.0612095	WP_000222146.1	glycosyltransferase family 8 protein
GBS_RS10475	4306	4874	3722	3883	3244	4183	3675	3918	3420	4444	3965	4767	3671	4392	1.195	0.257	0.0893877	WP_000409544.1	glycosyltransferase family 8 protein
GBS_RS10480	9415	8728	9062	10601	7867	9671	8034	7016	8327	12131	9615	11021	7792	10922	1.399	0.485	1.0652e-05	WP_000887149.1	transcription termination/antitermination protein NusG
GBS_RS10485	1487	998	1047	218027	159367	217996	1269	802	962	249501	194773	248433	1011	230902	230.837	7.851	0	WP_001063256.1	YSIRK signal domain/LPXTG anchor domain surface protein
GBS_RS10490	3111	3319	3314	3091	3548	3012	2655	2668	3045	3537	4336	3433	2789	3769	1.347	0.429	0.00510724	WP_000497678.1	preprotein translocase subunit SecE
GBS_RS10495	14554	15570	12184	10948	10131	11789	12420	12516	11196	12528	12382	13435	12044	12782	1.062	0.087	0.531611	WP_000764803.1	penicillin-binding protein PBP2A
GBS_RS10500	1531	1995	1360	1744	2035	1760	1307	1604	1250	1996	2487	2006	1387	2163	1.561	0.642	8.58395e-08	WP_000010476.1	RluA family pseudouridine synthase
GBS_RS10505	8644	8009	7692	6844	5735	6159	7377	6438	7068	7832	7009	7019	6961	7287	1.047	0.066	0.600516	WP_000459240.1	hypothetical protein
GBS_RS10510	1276	983	909	581	484	626	1089	790	835	665	592	713	905	657	0.731	-0.453	0.0110072	WP_000077187.1	phosphopentomutase
GBS_RS10515	8396	6812	7294	5600	3803	5978	7165	5476	6703	6408	4648	6813	6448	5956	0.917	-0.124	0.353648	WP_000453154.1	deoxyribose-phosphate aldolase
GBS_RS10520	11008	8761	10121	7550	5106	7996	9394	7043	9300	8640	6240	9112	8579	7997	0.928	-0.108	0.374754	WP_001159693.1	NupC/NupG family nucleoside CNT transporter
GBS_RS10525	7298	4296	6394	4716	2499	5235	6228	3453	5876	5397	3054	5966	5186	4806	0.92	-0.12	0.369362	WP_001182060.1	uridine phosphorylase
GBS_RS10530	1065	1200	822	602	528	663	909	965	755	689	645	756	876	697	0.797	-0.327	0.0945234	WP_001125581.1	GntR family transcriptional regulator
GBS_RS10535	955	1138	718	819	635	711	815	915	660	937	776	810	797	841	1.062	0.087	0.686246	WP_001181229.1	hypothetical protein
GBS_RS10540	33194	24789	28786	30139	17602	28881	28327	19927	26452	34490	21513	32913	24902	29639	1.178	0.237	0.0415433	WP_001029980.1	chaperonin GroEL
GBS_RS10545	3800	2106	3905	3972	1852	3772	3243	1693	3588	4545	2263	4299	2841	3702	1.309	0.389	0.00159652	WP_000917302.1	co-chaperone GroES
GBS_RS10550	4921	3548	5205	15746	6208	14146	4199	2852	4783	18019	7587	16121	3945	13909	3.377	1.756	1.95041e-30	WP_000054430.1	ATP-binding cassette domain-containing protein
GBS_RS10565	841	971	778	583	477	647	718	781	715	667	583	737	738	662	0.895	-0.16	0.420469	WP_000251908.1	Cof-type HAD-IIB family hydrolase
GBS_RS10570	244	162	238	178	109	193	208	130	219	204	133	220	186	186	1.002	0.002	0.994225	WP_000121548.1	VOC family protein
GBS_RS10575	1944	1763	1671	1786	1191	1665	1659	1417	1536	2044	1456	1897	1537	1799	1.161	0.216	0.148179	WP_000590608.1	peroxide stress protein YaaA
GBS_RS10580	1015	970	1374	505	425	718	866	780	1263	578	519	818	970	638	0.66	-0.599	3.5854e-05	WP_001287943.1	anaerobic ribonucleoside-triphosphate reductase activating protein
GBS_RS10585	2726	3260	3230	1982	1734	2953	2326	2621	2968	2268	2119	3365	2638	2584	0.964	-0.053	0.765208	WP_000776874.1	GNAT family N-acetyltransferase
GBS_RS10590	6295	7070	7072	4151	3602	6362	5372	5683	6499	4750	4402	7250	5851	5467	0.914	-0.129	0.439692	WP_000939688.1	Gfo/Idh/MocA family oxidoreductase
GBS_RS10595	910	982	1182	850	574	1316	777	789	1086	973	702	1500	884	1058	1.157	0.21	0.309137	#N/A	#N/A
GBS_RS10600	9435	8499	11699	5916	4450	11819	8052	6832	10750	6770	5439	13469	8545	8559	0.943	-0.085	0.667113	WP_000989500.1	anaerobic ribonucleoside-triphosphate reductase
GBS_RS10605	12771	13987	10913	12436	12461	12441	10898	11244	10028	14231	15229	14178	10723	14546	1.357	0.441	2.16854e-05	WP_000230040.1	membrane protein
GBS_RS10610	159	84	127	37	75	31	136	68	117	42	92	35	107	56	0.501	-0.996	0.0781883	#N/A	#N/A
GBS_RS10615	11840	14582	10770	7102	8063	7197	10104	11722	9897	8127	9854	8202	10574	8728	0.824	-0.278	0.00912704	WP_000940932.1	DUF1292 domain-containing protein
GBS_RS10620	13624	21719	10473	7417	9691	8085	11626	17460	9624	8488	11844	9214	12903	9849	0.78	-0.359	0.0150254	WP_001222109.1	Holliday junction resolvase RuvX
GBS_RS10625	8651	12162	7701	4533	5700	4578	7382	9777	7077	5187	6966	5217	8079	5790	0.717	-0.479	4.42676e-06	WP_000507056.1	IreB family regulatory phosphoprotein
GBS_RS10630	86295	91675	75017	20061	25731	19985	73641	73696	68935	22957	31448	22775	72091	25727	0.353	-1.503	1.53943e-31	WP_000591161.1	transcriptional regulator Spx
GBS_RS10635	12085	12322	11984	8878	8062	9017	10313	9905	11012	10160	9853	10276	10410	10096	0.971	-0.043	0.735074	WP_001085741.1	recombinase RecA
GBS_RS10640	7543	8319	6549	3506	3553	3743	6437	6688	6018	4012	4342	4266	6381	4207	0.66	-0.601	7.4424e-08	WP_001200977.1	competence/damage-inducible protein A
GBS_RS10645	2509	2794	2330	1940	1742	2018	2141	2246	2141	2220	2129	2300	2176	2216	1.018	0.026	0.866924	WP_000817341.1	DNA-3-methyladenine glycosylase I
GBS_RS10650	1569	1759	1582	1080	1144	1407	1339	1414	1454	1236	1398	1603	1402	1412	1.002	0.004	0.984606	WP_000272487.1	Holliday junction branch migration protein RuvA
GBS_RS10655	4604	4945	4558	3572	3551	3743	3929	3975	4188	4088	4340	4266	4031	4231	1.05	0.07	0.589312	WP_000657476.1	MFS transporter
GBS_RS10660	6697	8239	6462	5163	5739	5965	5715	6623	5938	5908	7014	6798	6092	6573	1.078	0.109	0.381291	WP_001054074.1	DNA mismatch repair endonuclease MutL
GBS_RS10665	10759	39624	10060	18189	54519	12196	9181	31853	9244	20815	66631	13899	16759	33782	1.926	0.945	1.91741e-10	WP_000191849.1	cold shock domain-containing protein
GBS_RS10670	3560	4234	3537	7524	6308	7559	3038	3404	3250	8610	7709	8614	3231	8311	2.572	1.363	1.55507e-30	WP_001118377.1	DNA mismatch repair protein MutS
GBS_RS10675	748	1209	721	1622	1358	1626	638	972	663	1856	1660	1853	758	1790	2.403	1.265	4.83956e-11	WP_001060644.1	arginine repressor
GBS_RS10680	21841	20562	19348	17074	13840	18934	18638	16529	17779	19539	16915	21578	17649	19344	1.092	0.127	0.326737	WP_000379867.1	arginine--tRNA ligase
GBS_RS10685	3072	4230	2673	3787	4207	3683	2622	3400	2456	4334	5142	4197	2826	4558	1.622	0.698	7.45788e-10	WP_001138859.1	bacteriocin immunity protein
GBS_RS10690	4242	4192	3954	3307	3108	3365	3620	3370	3633	3784	3799	3835	3541	3806	1.075	0.105	0.412197	WP_000915474.1	YitT family protein
GBS_RS10695	9576	10455	8713	8829	8035	9270	8172	8405	8007	10104	9820	10564	8195	10163	1.24	0.31	0.00572749	WP_000857770.1	YitT family protein
GBS_RS10700	21996	19610	20013	18484	15015	19781	18771	15764	18390	21152	18351	22543	17642	20682	1.172	0.228	0.0360653	WP_000830928.1	aspartate--tRNA ligase
GBS_RS10705	6777	7480	5844	5999	5308	6155	5783	6013	5370	6865	6487	7014	5722	6789	1.187	0.247	0.0505129	WP_000775901.1	histidine--tRNA ligase
GBS_RS10710	4515	4431	6301	6016	4617	5196	3853	3562	5790	6884	5643	5921	4402	6149	1.426	0.512	0.00605736	WP_000290414.1	50S ribosomal protein L32
GBS_RS10715	7740	8755	8869	8815	9391	9351	6605	7038	8150	10088	11477	10657	7264	10741	1.482	0.568	2.79542e-06	WP_001265622.1	50S ribosomal protein L33
GBS_RS10720	1317	1574	1182	733	1611	746	1124	1265	1086	839	1969	850	1158	1219	0.969	-0.046	0.878582	WP_008809992.1	CadD family cadmium resistance transporter
GBS_RS10725	1120	1272	825	606	953	649	956	1023	758	693	1165	740	912	866	0.932	-0.102	0.643714	WP_000711078.1	Cd(II)/Zn(II)-sensing metalloregulatory transcriptional regulator CadX
GBS_RS10730	4866	4692	4056	2811	3318	2844	4152	3772	3727	3217	4055	3241	3884	3504	0.898	-0.155	0.337194	WP_000667635.1	helix-turn-helix transcriptional regulator
GBS_RS10735	42	24	33	11	8	13	36	19	30	13	10	15	28	13	0.441	-1.18	0.111324	WP_000066889.1	sigma factor-like helix-turn-helix DNA-binding protein
GBS_RS10740	138	104	141	49	31	68	118	84	130	56	38	77	111	57	0.508	-0.977	0.00784041	WP_000874694.1	hypothetical protein
GBS_RS10745	322	286	328	113	105	154	275	230	301	129	128	176	269	144	0.535	-0.902	0.000196816	WP_000203865.1	type IV secretion system DNA-binding domain-containing protein
GBS_RS10750	157	149	164	76	71	97	134	120	151	87	87	111	135	95	0.702	-0.511	0.113935	WP_000182709.1	hypothetical protein
GBS_RS10755	45	43	46	21	17	11	38	35	42	24	21	13	38	19	0.487	-1.037	0.114403	WP_001040935.1	replication protein
GBS_RS10760	17	13	12	5	4	7	15	10	11	6	5	8	12	6	0.513	-0.963	0.388942	WP_001058391.1	MerR family transcriptional regulator
GBS_RS10765	17619	30715	14054	10102	13975	10473	15035	24691	12915	11560	17080	11935	17547	13525	0.789	-0.342	0.0116526	WP_000447185.1	site-specific integrase
GBS_RS10770	1337	1967	1199	978	1098	719	1141	1581	1102	1119	1342	819	1275	1093	0.853	-0.23	0.169178	WP_001889866.1	TerB N-terminal domain-containing protein
GBS_RS10775	1803	1908	1577	1426	990	1303	1539	1534	1449	1632	1210	1485	1507	1442	0.951	-0.073	0.692859	WP_000588843.1	hypothetical protein
GBS_RS10780	473	673	515	486	408	346	404	541	473	556	499	394	473	483	1.019	0.027	0.923585	WP_000634189.1	hypothetical protein
GBS_RS10790	289	276	262	181	151	191	247	222	241	207	185	218	237	203	0.858	-0.221	0.386353	0	site-specific integrase
GBS_RS10795	27	16	29	20	14	19	23	13	27	23	17	22	21	21	1.016	0.024	0.977853	WP_000186293.1	PepSY domain-containing protein
GBS_RS10800	1009	1200	887	805	921	897	861	965	815	921	1126	1022	880	1023	1.161	0.216	0.176936	WP_000699614.1	response regulator transcription factor
GBS_RS10805	2205	2562	2012	2143	2200	2129	1882	2060	1849	2452	2689	2426	1930	2522	1.307	0.386	0.00106617	WP_000898854.1	HAMP domain-containing sensor histidine kinase
GBS_RS10810	291	239	294	95	106	126	248	192	270	109	130	144	237	128	0.539	-0.891	0.00106617	WP_001114298.1	YfcC family protein
GBS_RS10815	149	119	156	72	74	93	127	96	143	82	90	106	122	93	0.767	-0.383	0.289729	WP_001074357.1	carbamate kinase
GBS_RS10820	184	132	201	64	72	84	157	106	185	73	88	96	149	86	0.584	-0.776	0.0257924	WP_000793622.1	ornithine carbamoyltransferase
GBS_RS10825	912	1158	830	615	481	711	778	931	763	704	588	810	824	701	0.847	-0.239	0.289729	WP_000884296.1	ATP-binding protein
GBS_RS10830	1326	1235	1120	860	494	864	1132	993	1029	984	604	985	1051	858	0.798	-0.325	0.104853	WP_000675241.1	DNA-binding domain-containing protein
GBS_RS10835	4933	4907	4381	2891	2901	2818	4210	3945	4026	3308	3546	3211	4060	3355	0.826	-0.276	0.0255593	WP_000622721.1	ABC transporter ATP-binding protein
GBS_RS10840	11215	11674	9539	7340	7411	7771	9571	9385	8766	8400	9057	8856	9241	8771	0.949	-0.075	0.565571	WP_000209288.1	ABC transporter permease/substrate-binding protein
GBS_RS10845	26528	33868	22835	19991	25056	20150	22638	27226	20984	22877	30623	22963	23616	25488	1.075	0.105	0.377864	WP_000733242.1	bifunctional lysylphosphatidylglycerol flippase/synthetase MprF
GBS_RS10850	3449	6971	3233	3067	5419	2616	2943	5604	2971	3510	6623	2981	3839	4371	1.123	0.167	0.218991	WP_000138570.1	alpha/beta fold hydrolase
GBS_RS10855	699	390	570	289	162	176	597	314	524	331	198	201	478	243	0.512	-0.966	2.41764e-05	WP_000105939.1	DUF1304 domain-containing protein
GBS_RS10860	3375	1858	2999	1005	663	963	2880	1494	2756	1150	810	1097	2377	1019	0.441	-1.181	3.61074e-15	WP_000883423.1	YhgE/Pip domain-containing protein
GBS_RS10865	282	221	257	295	189	294	241	178	236	338	231	335	218	301	1.374	0.458	0.0399176	WP_000245860.1	TetR/AcrR family transcriptional regulator
GBS_RS10870	530	448	411	225	187	184	452	360	378	257	229	210	397	232	0.585	-0.773	0.000125805	WP_001052251.1	DUF4298 domain-containing protein
GBS_RS10875	99040	79641	95765	87335	73749	96782	84518	64022	88001	99943	90134	110295	78847	100124	1.278	0.354	0.00192954	WP_000092759.1	30S ribosomal protein S4
GBS_RS10880	707	676	831	743	702	637	603	543	764	850	858	726	637	811	1.284	0.361	0.0970735	WP_001278152.1	Veg family protein
GBS_RS10885	13421	15388	12216	11535	13260	11759	11453	12370	11226	13200	16206	13401	11683	14269	1.217	0.283	0.012171	WP_000230635.1	replicative DNA helicase
GBS_RS10890	4216	5581	3453	3442	4543	3856	3598	4486	3173	3939	5552	4394	3752	4628	1.233	0.303	0.0234161	WP_000864242.1	50S ribosomal protein L9
GBS_RS10895	11191	15399	10649	12030	14896	11532	9550	12379	9786	13767	18205	13142	10572	15038	1.417	0.503	1.39176e-06	WP_000819777.1	DHH family phosphoesterase
GBS_RS10900	9945	9466	8876	7274	6384	7232	8487	7610	8156	8324	7802	8242	8084	8123	1.005	0.008	0.954059	WP_000149487.1	tRNA uridine-5-carboxymethylaminomethyl(34) synthesis enzyme MnmG
GBS_RS10905	4069	4578	4151	4225	4472	4452	3472	3680	3814	4835	5466	5074	3655	5125	1.401	0.487	1.45669e-05	WP_000623752.1	MarC family protein
GBS_RS10910	4912	5446	5942	5811	6099	5735	4192	4378	5460	6650	7454	6536	4677	6880	1.479	0.564	0.00012247	WP_000131746.1	tRNA 2-thiouridine(34) synthase MnmA
GBS_RS10915	4687	7791	3979	4027	4683	3943	4000	6263	3656	4608	5723	4494	4640	4942	1.089	0.124	0.433208	WP_000681579.1	L-serine ammonia-lyase, iron-sulfur-dependent subunit beta
GBS_RS10920	8210	9472	7369	7284	6549	6104	7006	7614	6772	8336	8004	6956	7131	7765	1.087	0.121	0.350557	WP_000500146.1	L-serine ammonia-lyase, iron-sulfur-dependent, subunit alpha
GBS_RS10925	11856	11760	11414	11753	14352	11482	10118	9454	10489	13450	17541	13085	10020	14692	1.454	0.54	0.000432901	WP_001042655.1	transglycosylase SLT domain-containing protein
GBS_RS10930	3022	3148	2896	3617	4142	3684	2579	2531	2661	4139	5062	4198	2590	4466	1.717	0.78	2.26629e-09	WP_000029066.1	LysM peptidoglycan-binding domain-containing protein
GBS_RS10935	2260	2448	2341	2757	2948	2321	1929	1968	2151	3155	3603	2645	2016	3134	1.545	0.627	7.65002e-05	WP_000359358.1	energy-coupling factor transporter transmembraneprotein EcfT
GBS_RS10940	1105	1184	1312	1350	1513	1299	943	952	1206	1545	1849	1480	1034	1625	1.575	0.656	0.00021912	WP_000510606.1	energy-coupling factor transporter ATPase
GBS_RS10945	5273	5563	5424	5583	5451	5101	4500	4472	4984	6389	6662	5813	4652	6288	1.351	0.434	0.000910801	WP_000181757.1	energy-coupling factor ABC transporter ATP-binding protein
GBS_RS10950	5564	6736	5123	5457	5875	5249	4748	5415	4708	6245	7180	5982	4957	6469	1.304	0.383	0.000354045	WP_000976003.1	CDP-diacylglycerol--glycerol-3-phosphate 3-phosphatidyltransferase
GBS_RS10955	4511	5010	3876	4068	4216	4292	3850	4027	3562	4655	5153	4891	3813	4900	1.286	0.362	0.0018692	WP_000217754.1	pitrilysin family protein
GBS_RS10960	3323	4572	2884	3247	3462	3091	2836	3675	2650	3716	4231	3523	3054	3823	1.261	0.334	0.00685624	WP_000706188.1	pitrilysin family protein
GBS_RS10965	915	1340	928	634	703	620	781	1077	853	726	859	707	904	764	0.85	-0.235	0.151042	WP_000384871.1	S4 domain-containing protein YaaA
GBS_RS10970	6503	8290	5262	4386	4770	4158	5549	6664	4835	5019	5830	4739	5683	5196	0.919	-0.123	0.331868	WP_000264863.1	DNA replication/repair protein RecF
GBS_RS10975	13643	12894	14128	6668	6772	6025	11643	10365	12983	7631	8277	6866	11664	7591	0.652	-0.618	3.97266e-05	WP_000398683.1	GRP family sugar transporter
GBS_RS10980	2542	2723	3006	1794	1934	1494	2169	2189	2762	2053	2364	1703	2373	2040	0.858	-0.221	0.296761	WP_001865840.1	helix-turn-helix transcriptional regulator
GBS_RS10985	39914	36123	39434	42379	38761	42905	34061	29039	36237	48497	47373	48895	33112	48255	1.463	0.549	1.33508e-06	WP_000073440.1	IMP dehydrogenase
GBS_RS10990	1837	2228	1757	1286	1456	1193	1568	1791	1615	1472	1779	1360	1658	1537	0.923	-0.116	0.444739	WP_001034427.1	arginine repressor
GBS_RS10995	1193	2179	1200	906	1405	951	1018	1752	1103	1037	1717	1084	1291	1279	0.994	-0.009	0.954158	WP_000628851.1	Crp/Fnr family transcriptional regulator
GBS_RS11000	632	791	601	542	432	587	539	636	552	620	528	669	576	606	1.05	0.071	0.760237	WP_000159976.1	B3/4 domain-containing protein
GBS_RS11005	911	1290	782	303	417	401	777	1037	719	347	510	457	844	438	0.519	-0.947	1.4536e-07	WP_000194841.1	arginine deiminase
GBS_RS11010	332	405	287	113	129	135	283	326	264	129	158	154	291	147	0.505	-0.985	3.40279e-05	WP_000772114.1	GNAT family N-acetyltransferase
GBS_RS11015	794	756	733	247	279	334	678	608	674	283	341	381	653	335	0.51	-0.971	2.66996e-07	WP_000195397.1	ornithine carbamoyltransferase
GBS_RS11020	915	901	710	298	367	370	781	724	652	341	449	422	719	404	0.56	-0.837	1.81341e-05	WP_000410015.1	arginine-ornithine antiporter
GBS_RS11025	740	764	693	258	220	305	631	614	637	295	269	348	627	304	0.482	-1.053	4.9604e-09	WP_000237848.1	carbamate kinase
GBS_RS11030	7770	6435	7146	6678	5088	6582	6631	5173	6567	7642	6218	7501	6124	7120	1.165	0.221	0.0490223	WP_000165475.1	tryptophan--tRNA ligase
GBS_RS11035	1405	1004	1344	598	584	504	1199	807	1235	684	714	574	1080	657	0.616	-0.698	0.00143964	WP_001250491.1	YoaK family protein
GBS_RS11040	4259	4744	3627	3248	3625	3058	3634	3814	3333	3717	4430	3485	3594	3877	1.075	0.104	0.433208	WP_000037681.1	YitT family protein
GBS_RS11045	31770	33728	27166	25864	23235	24317	27112	27113	24963	29598	28397	27712	26396	28569	1.083	0.115	0.314102	WP_000958804.1	ATP-binding cassette domain-containing protein
GBS_RS11050	5468	6393	4485	4007	3999	3839	4666	5139	4121	4585	4887	4375	4642	4616	0.997	-0.004	0.977853	WP_000154437.1	YfhO family protein
GBS_RS11070	918	1101	922	870	818	818	783	885	847	996	1000	932	838	976	1.165	0.22	0.171242	WP_000768335.1	23S rRNA (pseudouridine(1915)-N(3))-methyltransferase RlmH
GBS_RS11075	17750	16785	16579	13283	13034	13926	15147	13493	15235	15201	15930	15870	14625	15667	1.073	0.101	0.433208	WP_000728358.1	trypsin-like peptidase domain-containing protein
GBS_RS11080	3004	2720	2597	1348	1520	1467	2564	2187	2386	1543	1858	1672	2379	1691	0.71	-0.494	0.00131767	WP_000456087.1	ParB/RepB/Spo0J family partition protein
GBS_RS11090	45	39	37	25	12	29	38	31	34	29	15	33	34	26	0.707	-0.501	0.450862	WP_000250808.1	competence type IV pilus ATPase ComGA
GBS_RS11115	9	9	6	7	10	7	8	7	6	8	12	8	7	9	1.368	0.453	0.714525	#N/A	#N/A
GBS_RS11120	17041	19377	16296	20864	19648	22179	14542	15577	14975	23876	24013	25276	15031	24388	1.623	0.698	4.57215e-12	WP_000868345.1	50S ribosomal protein L36
GBS_RS11125	5	5	6	3	2	2	4	4	6	3	2	2	5	2	0.59	-0.762	0.665063	#N/A	#N/A
GBS_RS11130	391	527	299	1136	854	607	334	424	275	1300	1044	692	344	1012	2.893	1.532	4.11716e-15	#N/A	#N/A
GBS_RS11135	209	130	199	95	82	105	178	105	183	109	100	120	155	110	0.723	-0.468	0.161184	#N/A	#N/A
GBS_RS11140	10	5	1	1	1	1	9	4	1	1	1	1	5	1	0.337	-1.568	0.450862	#N/A	#N/A
GBS_RS11145	161	193	132	143	126	136	137	155	121	164	154	155	138	158	1.147	0.197	0.532404	#N/A	#N/A
GBS_RS11150	354	462	380	312	410	294	302	371	349	357	501	335	341	398	1.154	0.207	0.373373	#N/A	#N/A
GBS_RS11155	104	156	84	115	145	78	89	125	77	132	177	89	97	133	1.346	0.429	0.202439	#N/A	#N/A
GBS_RS11160	67	44	53	73	69	93	57	35	49	84	84	106	47	91	1.959	0.97	0.0186445	#N/A	#N/A
GBS_RS11165	6	15	13	9	14	11	5	12	12	10	17	13	10	13	1.424	0.51	0.621855	#N/A	#N/A
GBS_RS11175	5	3	2	1	4	2	4	2	2	1	5	2	3	3	0.923	-0.116	0.956084	#N/A	#N/A
GBS_RS11180	14	4	24	3	3	11	12	3	22	3	4	13	12	7	0.554	-0.851	0.476118	#N/A	#N/A
GBS_RS11195	13805	13592	12499	26745	17071	29797	11781	10926	11486	30606	20864	33957	11398	28476	2.448	1.292	3.30359e-18	WP_000489962.1	alpha-like surface protein
GBS_RS11200	18	12	18	5	6	10	15	10	17	6	7	11	14	8	0.583	-0.778	0.454026	0	IS256 family transposase
GBS_RS11205	14594	13123	16476	14208	10975	14241	12454	10549	15140	16259	13413	16229	12714	15300	1.212	0.277	0.0264193	#N/A	#N/A
GBS_RS11210	5	8	12	9	8	3	4	6	11	10	10	3	7	8	1.085	0.118	0.93806	WP_001865706.1	site-specific integrase
GBS_RS11215	6357	7061	5076	2452	5541	2640	5425	5676	4664	2806	6772	3009	5255	4196	0.735	-0.445	0.0656743	#N/A	#N/A
GBS_RS11220	15	22	15	8	10	3	13	18	14	9	12	3	15	8	0.519	-0.947	0.364932	WP_000508795.1	NINE protein
GBS_RS11225	644	990	591	324	512	281	550	796	543	371	626	320	630	439	0.681	-0.555	0.00293433	WP_000027835.1	hypothetical protein
GBS_RS11230	64	80	54	58	67	53	55	64	50	66	82	60	56	69	1.235	0.305	0.494227	#N/A	#N/A
GBS_RS11235	33	28	30	17	17	16	28	23	28	19	21	18	26	19	0.75	-0.416	0.572801	0	plasmid mobilization relaxosome protein MobC
GBS_RS11240	17	10	12	4	3	5	15	8	11	5	4	6	11	5	0.42	-1.252	0.296761	#N/A	#N/A
GBS_RS11245	674	1165	572	666	771	650	575	937	526	762	942	741	679	815	1.232	0.301	0.1147	#N/A	#N/A
GBS_RS11250	784	1147	694	643	825	561	669	922	638	736	1008	639	743	794	1.065	0.091	0.602744	#N/A	#N/A
GBS_RS11255	198	45	156	141	107	123	169	36	143	161	131	140	116	144	1.455	0.541	0.277328	#N/A	#N/A
GBS_RS11265	41	184	73	28	54	27	35	148	67	32	66	31	83	43	0.563	-0.829	0.0822783	#N/A	#N/A
GBS_RS11270	3075	3670	2978	3103	2907	3122	2624	2950	2737	3551	3553	3558	2770	3554	1.284	0.361	0.00245441	#N/A	#N/A
GBS_RS11275	8	7	7	1	1	5	7	6	6	1	1	6	6	3	0.344	-1.538	0.356091	#N/A	#N/A
GBS_RS11280	7	7	2	5	7	2	6	6	2	6	9	2	5	6	1.219	0.285	0.861855	0	hypothetical protein
GBS_RS11285	63	60	52	51	66	59	54	48	48	58	81	67	50	69	1.369	0.453	0.331761	#N/A	#N/A
GBS_RS11295	3	6	8	1	1	0	3	5	7	1	1	0	5	1	0.159	-2.652	0.23547	#N/A	#N/A
GBS_RS11300	192	273	216	87	102	81	164	219	198	100	125	92	194	106	0.544	-0.879	0.00176863	WP_000472358.1	lipoprotein
GBS_RS11305	218	258	187	104	103	99	186	207	172	119	126	113	188	119	0.634	-0.658	0.0159776	#N/A	#N/A
GBS_RS11310	758	904	561	274	331	320	647	727	516	314	405	365	630	361	0.576	-0.797	4.44191e-05	#N/A	#N/A
GBS_RS11315	597	770	492	225	313	263	509	619	452	257	383	300	527	313	0.592	-0.756	8.68605e-05	#N/A	#N/A
GBS_RS11320	2	1	2	2	0	0	2	1	2	2	0	0	2	1	0.347	-1.525	0.667317	#N/A	#N/A
GBS_RS11325	0	3	1	0	0	0	0	2	1	0	0	0	1	0	0.284	-1.815	0.730269	#N/A	#N/A
GBS_RS11330	28	12	34	18	17	28	24	10	31	21	21	32	22	25	1.213	0.279	0.731226	0	IS3 family transposase
GBS_RS11335	10	15	4	5	5	6	9	12	4	6	6	7	8	6	0.837	-0.257	0.856975	0	IS3 family transposase
GBS_RS11340	15	22	20	8	9	11	13	18	18	9	11	13	16	11	0.671	-0.575	0.537436	#N/A	#N/A
GBS_RS11345	45	23	42	4	7	10	38	18	39	5	9	11	32	8	0.259	-1.947	0.0157991	#N/A	#N/A
GBS_RS11350	454	698	471	411	517	446	387	561	433	470	632	508	460	537	1.17	0.227	0.221252	#N/A	#N/A
GBS_RS11355	30	80	34	10	56	10	26	64	31	11	68	11	40	30	0.582	-0.781	0.259293	#N/A	#N/A
GBS_RS11360	13916	11695	11461	17842	15195	18147	11875	9401	10532	20418	18571	20681	10603	19890	1.882	0.912	1.33971e-17	WP_011074747.1	serine-rich repeat glycoprotein adhesin Srr1
GBS_RS11365	246	387	264	197	223	144	210	311	243	225	273	164	255	221	0.862	-0.215	0.44838	WP_001873241.1	50S ribosomal protein L33
GBS_RS11370	20	47	29	20	22	10	17	38	27	23	27	11	27	20	0.747	-0.42	0.595667	#N/A	#N/A
GBS_RS11375	525	1056	496	407	852	295	448	849	456	466	1041	336	584	614	0.985	-0.022	0.936088	WP_228761751.1	CPBP family intramembrane metalloprotease
[truncated: 32 more rows]

## Sheet: 2603
Supplementary Data S2B : RNA-seq analysis of ∆covR mutant in 2603V/R
Orange sheding: cas genes (SAG_RS07245-SAG_RS07260)
NCBI NC_004116			Raw counts - biological replica						Normalized reads - biological replica				Mean normalized read			Statistic			Annotation
Id	2603V/R_R1	2603V/R_R2	2603V/R_R3	2603V/R ∆covR_R1	2603V/R ∆covR_R2	2603V/R ∆covR_R3	2603V/R_R1	2603V/R_R2	2603V/R_R3	2603V/R ∆covR_R1	2603V/R ∆covR_R2	2603V/R ∆covR_R3	2603V/R	2603V/R ∆covR	Fold change (FC)	log2 FC	p-adj	NCBI protein ID	Function
SAG_RS02245	369	316	261	542	240	540	331	284	228	586	269	637	281	497	1.681	0.749	0.0639671	WP_000763909.1	nucleotide modification associated domain-containing protein
SAG_RS02360	534	454	476	364	367	453	479	408	415	394	412	535	434	447	1.023	0.032	0.934493	WP_000806889.1	copper chaperone TcrZ
SAG_RS02460	1086	1162	824	739	678	683	973	1043	719	799	760	806	912	788	0.875	-0.193	0.468132	WP_001181229.1	hypothetical protein
SAG_RS02465	12151	11688	12301	9846	9965	9890	10889	10496	10734	10646	11176	11672	10706	11165	1.042	0.06	0.727067	WP_000138202.1	chromosomal replication initiator protein DnaA
SAG_RS02470	17405	15219	16738	13478	12796	13603	15598	13666	14605	14573	14351	16054	14623	14993	1.025	0.036	0.850066	WP_000581132.1	DNA polymerase III subunit beta
SAG_RS02475	2891	3280	2525	2323	2316	2322	2591	2945	2203	2512	2597	2740	2580	2616	1.02	0.029	0.915315	WP_000987446.1	diacylglycerol kinase family protein
SAG_RS02480	324	345	346	326	294	299	290	310	302	352	330	353	301	345	1.147	0.198	0.469426	WP_000285199.1	DUF951 family protein
SAG_RS02485	648	666	598	468	511	565	581	598	522	506	573	667	567	582	1.022	0.031	0.92914	WP_079254669.1	helix-turn-helix transcriptional regulator
SAG_RS02490	27796	28504	24740	22288	22189	17391	24910	25596	21588	24099	24886	20524	24031	23170	0.963	-0.054	0.733253	WP_001218687.1	redox-regulated ATPase YchF
SAG_RS02495	838	963	898	964	927	795	751	865	784	1042	1040	938	800	1007	1.26	0.333	0.0750992	WP_000240196.1	aminoacyl-tRNA hydrolase
SAG_RS02500	13467	14211	14536	13623	13079	11314	12069	12761	12684	14730	14669	13352	12505	14250	1.139	0.188	0.200574	WP_001021202.1	transcription-repair coupling factor
SAG_RS02505	3735	4380	3860	2653	2848	2704	3347	3933	3368	2869	3194	3191	3549	3085	0.87	-0.2	0.206325	WP_001234967.1	RNA-binding S4 domain-containing protein
SAG_RS02510	3142	3302	2667	2102	1590	1745	2816	2965	2327	2273	1783	2059	2703	2038	0.755	-0.406	0.0457978	WP_000042845.1	septum formation initiator family protein
SAG_RS02515	79	46	50	40	49	55	71	41	44	43	55	65	52	54	1.067	0.093	0.914034	WP_001061058.1	SP_0009 family protein
SAG_RS02520	9727	9488	9664	7326	6273	6603	8717	8520	8433	7921	7035	7793	8557	7583	0.885	-0.176	0.228693	WP_000757205.1	serine hydrolase
SAG_RS02525	7821	8268	6690	6950	5969	6249	7009	7425	5838	7515	6694	7375	6757	7195	1.069	0.096	0.661	WP_000282856.1	tRNA lysidine(34) synthetase TilS
SAG_RS02530	7964	8783	8477	11506	10933	8893	7137	7887	7397	12441	12262	10495	7474	11733	1.567	0.648	2.27025e-06	WP_000892188.1	hypoxanthine phosphoribosyltransferase
SAG_RS02535	89407	89294	88732	92363	86763	73065	80123	80185	77426	99867	97308	86229	79245	94468	1.19	0.251	0.0600816	WP_000794527.1	ATP-dependent zinc metalloprotease FtsH
SAG_RS02540	85768	79569	63850	25354	87158	98451	76862	71452	55714	27414	97751	116189	68009	80451	1.025	0.036	0.957595	#N/A	16S ribosomal RNA
SAG_RS02545	297	362	280	270	473	278	266	325	244	292	530	328	278	383	1.342	0.425	0.134585	#N/A	tRNA-Ala
SAG_RS02550	263055	209625	138730	71708	258438	250931	235741	188241	121053	77534	289847	296141	181678	221174	1.106	0.145	0.835041	#N/A	23S ribosomal RNA
SAG_RS02555	13	39	19	17	34	47	12	35	17	18	38	55	21	37	1.786	0.836	0.326996	#N/A	5S ribosomal RNA
SAG_RS02560	200	200	200	228	174	115	179	180	175	247	195	136	178	193	1.055	0.077	0.875627	#N/A	tRNA-Val
SAG_RS02565	64	54	41	62	29	25	57	48	36	67	33	30	47	43	0.87	-0.2	0.794487	#N/A	tRNA-Asp
SAG_RS02570	272	179	151	281	184	97	244	161	132	304	206	114	179	208	1.123	0.167	0.678583	#N/A	tRNA-Lys
SAG_RS02575	220	353	219	251	530	323	197	317	191	271	594	381	235	415	1.73	0.791	0.00245169	#N/A	tRNA-Leu
SAG_RS02580	265	210	229	342	238	205	237	189	200	370	267	242	209	293	1.389	0.474	0.0946043	#N/A	tRNA-Thr
SAG_RS02585	191	134	110	174	226	132	171	120	96	188	253	156	129	199	1.553	0.635	0.106695	#N/A	tRNA-Gly
SAG_RS02590	1805	2021	1971	2004	1792	1346	1618	1815	1720	2167	2010	1589	1718	1922	1.111	0.152	0.513941	#N/A	tRNA-Leu
SAG_RS02595	372	385	307	380	538	341	333	346	268	411	603	402	316	472	1.479	0.565	0.0243871	#N/A	tRNA-Arg
SAG_RS02600	439	585	443	556	904	544	393	525	387	601	1014	642	435	752	1.7	0.766	9.87705e-05	#N/A	tRNA-Pro
SAG_RS02605	85295	80018	63511	25264	86181	98842	76438	71855	55419	27317	96655	116650	67904	80207	1.023	0.032	0.960413	#N/A	16S ribosomal RNA
SAG_RS02610	252	344	258	270	484	283	226	309	225	292	543	334	253	390	1.502	0.587	0.0233683	#N/A	tRNA-Ala
SAG_RS02615	262947	208490	138864	72108	257574	251173	235644	187221	121170	77966	288878	296427	181345	221090	1.108	0.148	0.832747	#N/A	23S ribosomal RNA
SAG_RS02620	19	39	22	9	24	27	17	35	19	10	27	32	24	23	0.911	-0.134	0.910344	#N/A	5S ribosomal RNA
SAG_RS02625	243	191	180	212	175	105	218	172	157	229	196	124	182	183	0.986	-0.02	0.963225	#N/A	tRNA-Val
SAG_RS02630	76	41	45	57	41	26	68	37	39	62	46	31	48	46	0.96	-0.058	0.943453	#N/A	tRNA-Asp
SAG_RS02635	279	162	140	273	208	79	250	145	122	295	233	93	172	207	1.14	0.189	0.691153	#N/A	tRNA-Lys
SAG_RS02640	250	368	232	263	543	317	224	330	202	284	609	374	252	422	1.632	0.707	0.00862015	#N/A	tRNA-Leu
SAG_RS02645	239	238	250	328	238	227	214	214	218	355	267	268	215	297	1.365	0.449	0.126489	#N/A	tRNA-Thr
SAG_RS02650	188	162	119	186	204	132	168	145	104	201	229	156	139	195	1.411	0.496	0.139634	#N/A	tRNA-Gly
SAG_RS02655	1824	2021	1835	1994	1814	1353	1635	1815	1601	2156	2034	1597	1684	1929	1.139	0.187	0.351194	#N/A	tRNA-Leu
SAG_RS02660	350	412	358	354	530	333	314	370	312	383	594	393	332	457	1.353	0.436	0.0840444	#N/A	tRNA-Arg
SAG_RS02665	18	23	19	26	22	9	16	21	17	28	25	11	18	21	1.119	0.162	0.895144	#N/A	tRNA-Pro
SAG_RS02670	1077	1188	727	915	1962	880	965	1067	634	989	2200	1039	889	1409	1.515	0.599	0.0328244	#N/A	tRNA-Met
SAG_RS02675	178	201	91	117	211	117	160	180	79	127	237	138	140	167	1.216	0.282	0.566001	#N/A	tRNA-Ile
SAG_RS02680	2332	2222	2542	3133	2433	1822	2090	1995	2218	3388	2729	2150	2101	2756	1.291	0.369	0.116572	#N/A	tRNA-Ser
SAG_RS02685	593	630	621	566	619	450	531	566	542	612	694	531	546	612	1.115	0.157	0.525274	#N/A	tRNA-Met
SAG_RS02690	536	387	377	519	283	219	480	348	329	561	317	258	386	379	0.946	-0.08	0.82133	#N/A	tRNA-Phe
SAG_RS02695	244	221	131	200	315	199	219	198	114	216	353	235	177	268	1.534	0.617	0.109762	#N/A	tRNA-Gly
SAG_RS02700	322	401	305	261	519	316	289	360	266	282	582	373	305	412	1.307	0.386	0.204244	#N/A	tRNA-Ile
SAG_RS02705	286	297	276	293	257	221	256	267	241	317	288	261	255	289	1.131	0.178	0.561015	#N/A	tRNA-Ser
SAG_RS02710	159400	186976	194953	142069	174989	179470	142849	167902	170112	153611	196256	211805	160288	187224	1.161	0.215	0.125774	WP_000746078.1	CHAP domain-containing protein
SAG_RS02715	53235	49349	42391	38613	35837	30155	47707	44315	36990	41750	40192	35588	43004	39177	0.914	-0.13	0.364356	WP_000122450.1	ribose-phosphate diphosphokinase
SAG_RS02720	25297	24653	19573	12026	11109	10810	22670	22138	17079	13003	12459	12758	20629	12740	0.622	-0.684	1.25099e-05	WP_000171453.1	pyridoxal phosphate-dependent aminotransferase
SAG_RS02725	10389	9356	7820	5584	4880	4781	9310	8402	6824	6038	5473	5642	8179	5718	0.704	-0.506	0.00132854	WP_001266275.1	DNA repair protein RecO
SAG_RS02730	83	98	30	280	182	124	74	88	26	303	204	146	63	218	3.698	1.887	3.23295e-06	WP_000420128.1	type II CAAX endopeptidase family protein
SAG_RS02735	12222	12120	10943	7897	7652	6432	10953	10884	9549	8539	8582	7591	10462	8237	0.788	-0.344	0.00491134	WP_000716823.1	phosphate acyltransferase PlsX
SAG_RS02740	4582	4325	4395	3003	2985	2600	4106	3884	3835	3247	3348	3068	3942	3221	0.817	-0.292	0.0396719	WP_000085641.1	phosphopantetheine-binding protein
SAG_RS02745	127	106	208	144	137	200	114	95	181	156	154	236	130	182	1.418	0.504	0.135602	WP_000184494.1	phosphoribosylaminoimidazolesuccinocarboxamide synthase
SAG_RS02750	1197	1063	2846	1687	1420	2118	1073	955	2483	1824	1593	2500	1504	1972	1.418	0.504	0.0432202	WP_001042256.1	phosphoribosylformylglycinamidine synthase
SAG_RS02755	504	478	1353	680	563	934	452	429	1181	735	631	1102	687	823	1.305	0.384	0.172147	WP_000220683.1	amidophosphoribosyltransferase
SAG_RS02760	387	378	1022	541	476	799	347	339	892	585	534	943	526	687	1.406	0.492	0.0624559	WP_001291337.1	phosphoribosylformylglycinamidine cyclo-ligase
SAG_RS02765	215	219	479	287	271	361	193	197	418	310	304	426	269	347	1.36	0.443	0.154473	WP_000686114.1	phosphoribosylglycinamide formyltransferase
SAG_RS02770	831	713	978	816	595	643	745	640	853	882	667	759	746	769	1.032	0.045	0.875743	WP_000780022.1	GNAT family N-acetyltransferase
SAG_RS02775	3977	3719	4452	3452	2869	3237	3564	3340	3885	3732	3218	3820	3596	3590	0.997	-0.004	0.983723	WP_000166549.1	bifunctional phosphoribosylaminoimidazolecarboxamide formyltransferase/IMP cyclohydrolase
SAG_RS02780	537	725	533	620	858	664	481	651	465	670	962	784	532	805	1.514	0.598	0.00160059	WP_001045908.1	peptidoglycan DD-metalloendopeptidase family protein
SAG_RS02785	26373	31716	30196	24380	31528	32317	23635	28481	26348	26361	35360	38140	26155	33287	1.261	0.334	0.0353604	WP_000783419.1	LysM domain-containing protein
SAG_RS02790	81	115	169	60	119	130	73	103	147	65	133	153	108	117	1.068	0.094	0.858525	WP_001120330.1	N-acetylmannosamine-6-phosphate 2-epimerase
SAG_RS02795	207	203	272	135	200	223	186	182	237	146	224	263	202	211	1.027	0.038	0.937783	WP_000023462.1	ABC transporter substrate-binding protein
SAG_RS02800	111	116	135	50	88	92	99	104	118	54	99	109	107	87	0.785	-0.349	0.492199	WP_001260027.1	ABC transporter permease subunit
SAG_RS02805	97	92	128	82	100	104	87	83	112	89	112	123	94	108	1.15	0.202	0.678583	WP_000730582.1	carbohydrate ABC transporter permease
SAG_RS02810	42	32	41	21	27	21	38	29	36	23	30	25	34	26	0.761	-0.394	0.638302	WP_000638661.1	YhcH/YjgK/YiaL family protein
SAG_RS02815	70	83	98	58	77	89	63	75	86	63	86	105	75	85	1.127	0.172	0.75495	WP_000710135.1	YesL family protein
SAG_RS02820	109	101	135	89	101	100	98	91	118	96	113	118	102	109	1.072	0.1	0.84524	WP_000654092.1	dihydrodipicolinate synthase family protein
SAG_RS02825	112	90	131	62	96	101	100	81	114	67	108	119	98	98	0.978	-0.032	0.958945	WP_000198864.1	ROK family protein
SAG_RS02830	212	198	230	169	173	182	190	178	201	183	194	215	190	197	1.04	0.056	0.891208	WP_000573446.1	alpha/beta fold hydrolase
SAG_RS02835	723	684	614	633	544	581	648	614	536	684	610	686	599	660	1.103	0.141	0.578814	WP_000158187.1	MurR/RpiR family transcriptional regulator
SAG_RS02840	434	438	661	584	404	438	389	393	577	631	453	517	453	534	1.187	0.248	0.445762	WP_000772169.1	phosphoribosylamine--glycine ligase
SAG_RS02845	176	188	237	199	135	165	158	169	207	215	151	195	178	187	1.049	0.069	0.881708	WP_001182532.1	5-(carboxyamino)imidazole ribonucleotide mutase
SAG_RS02850	604	660	969	751	578	643	541	593	846	812	648	759	660	740	1.137	0.185	0.537736	WP_001084004.1	5-(carboxyamino)imidazole ribonucleotide synthase
SAG_RS02855	1242	1253	625	941	864	744	1113	1125	545	1017	969	878	928	955	1.079	0.11	0.76297	WP_001079802.1	hypothetical protein
SAG_RS02860	6900	7664	8961	6829	6732	6955	6184	6882	7819	7384	7550	8208	6962	7714	1.112	0.153	0.314596	WP_000572887.1	adenylosuccinate lyase
SAG_RS02865	1178	1041	1128	4117	3876	3479	1056	935	984	4451	4347	4106	992	4301	4.341	2.118	1.242e-61	WP_000912100.1	helix-turn-helix domain-containing protein
SAG_RS02870	7576	7173	7186	9711	9727	9042	6789	6441	6270	10500	10909	10671	6500	10693	1.646	0.719	2.24443e-09	WP_000196634.1	Holliday junction branch migration DNA helicase RuvB
SAG_RS02875	5510	5262	5015	5170	4820	3565	4938	4725	4376	5590	5406	4207	4680	5068	1.076	0.106	0.561015	WP_000754813.1	low molecular weight phosphotyrosine protein phosphatase
SAG_RS02880	6216	5655	4777	4951	3730	2845	5571	5078	4168	5353	4183	3358	4939	4298	0.861	-0.216	0.176707	WP_000787700.1	membrane protein
SAG_RS02885	33748	32976	32127	29838	23640	20004	30244	29612	28033	32262	26513	23608	29296	27461	0.93	-0.105	0.57451	WP_001220909.1	acyltransferase family protein
SAG_RS02890	4901	5744	2320	6629	4052	2594	4392	5158	2024	7168	4544	3061	3858	4924	1.297	0.375	0.154791	WP_000137036.1	bifunctional acetaldehyde-CoA/alcohol dehydrogenase
SAG_RS02895	466	457	373	435	318	314	418	410	325	470	357	371	384	399	1.037	0.052	0.877293	WP_000649193.1	alcohol dehydrogenase AdhP
SAG_RS02900	8699	9090	7807	6354	6090	6336	7796	8163	6812	6870	6830	7478	7590	7059	0.932	-0.102	0.618677	WP_001029133.1	threonine synthase
SAG_RS02905	5880	5877	6070	5028	5327	5594	5269	5277	5297	5436	5974	6602	5281	6004	1.133	0.181	0.263149	WP_001270711.1	MATE family efflux transporter
SAG_RS02910	67093	71570	108371	79892	89412	90517	60126	64269	94563	86383	100279	106825	72986	97829	1.363	0.447	0.00771677	WP_001284518.1	30S ribosomal protein S10
SAG_RS02915	114835	112391	157251	123642	134678	129040	102911	100926	137214	133687	151046	152289	113684	145674	1.292	0.37	0.0242316	WP_000160205.1	50S ribosomal protein L3
SAG_RS02920	150492	149944	201081	153536	150153	142928	134866	134648	175460	166010	168402	168679	148325	167697	1.14	0.189	0.289015	WP_000024418.1	50S ribosomal protein L4
SAG_RS02925	19731	18692	30214	26015	19541	21326	17682	16785	26364	28129	21916	25168	20277	25071	1.257	0.329	0.136533	WP_001055343.1	50S ribosomal protein L23
SAG_RS02930	146653	161845	244361	171222	174881	184969	131425	145335	213225	185133	196135	218295	163328	199854	1.249	0.32	0.0734156	WP_000511737.1	50S ribosomal protein L2
SAG_RS02935	74106	67829	107659	81208	74263	70923	66411	60910	93941	87806	83288	83701	73754	84932	1.173	0.23	0.298844	WP_000533765.1	30S ribosomal protein S19
SAG_RS02940	139794	137908	196898	150424	121832	120822	125279	123840	171810	162645	136639	142591	140310	147292	1.06	0.083	0.741242	WP_000818141.1	50S ribosomal protein L22
SAG_RS02945	128798	124581	207393	154704	146372	148160	115424	111872	180967	167273	164161	174854	136088	168763	1.272	0.347	0.097789	WP_000529929.1	30S ribosomal protein S3
SAG_RS02950	117106	144830	212039	148017	154157	152697	104946	130055	185021	160042	172892	180208	140007	171047	1.255	0.328	0.112976	WP_000960950.1	50S ribosomal protein L16
SAG_RS02955	6720	6979	12589	6393	7706	9507	6022	6267	10985	6912	8643	11220	7758	8925	1.173	0.231	0.197936	WP_000775731.1	50S ribosomal protein L29
SAG_RS02960	84255	83211	127955	79251	87607	88487	75506	74722	111651	85690	98254	104430	87293	96125	1.118	0.16	0.41347	WP_000440811.1	30S ribosomal protein S17
SAG_RS02965	83474	93190	154904	114206	106505	104855	74806	83683	135166	123484	119449	123747	97885	122227	1.293	0.371	0.124679	WP_000615920.1	50S ribosomal protein L14
SAG_RS02970	78911	74967	125720	80127	84384	88260	70717	67319	109701	86637	94639	104162	82579	95146	1.178	0.237	0.234235	WP_000497687.1	50S ribosomal protein L24
SAG_RS02975	138607	137191	206698	139633	132107	141581	124215	123196	180361	150977	148162	167090	142591	155410	1.106	0.146	0.439906	WP_000013545.1	50S ribosomal protein L5
SAG_RS02980	46185	47034	62808	36466	35655	42017	41389	42236	54805	39429	39988	49587	46143	43001	0.934	-0.098	0.498324	WP_001085698.1	type Z 30S ribosomal protein S14
SAG_RS02985	124728	112995	179895	121465	94916	105359	111777	101468	156973	131333	106451	124342	123406	120709	0.992	-0.011	0.963419	WP_000245500.1	30S ribosomal protein S8
SAG_RS02990	113070	110497	186596	113735	118222	130524	101329	99225	162820	122975	132590	154041	121125	136535	1.153	0.206	0.282468	WP_000086621.1	50S ribosomal protein L6
SAG_RS02995	78168	75005	108523	83380	76781	81433	70051	67354	94695	90154	86112	96105	77367	90790	1.186	0.247	0.136777	WP_001865622.1	50S ribosomal protein L18
SAG_RS03000	42312	43618	69990	43786	58635	61508	37919	39168	61072	47343	65761	72590	46053	61898	1.355	0.439	0.0136476	WP_000874200.1	30S ribosomal protein S5
SAG_RS03005	28481	27574	46632	30672	36098	39114	25524	24761	40690	33164	40485	46161	30325	39937	1.341	0.423	0.0178225	WP_000057245.1	50S ribosomal protein L30
SAG_RS03010	54101	46651	85115	61543	60571	66358	48483	41892	74270	66543	67932	78314	54882	70930	1.329	0.41	0.0352137	WP_000766093.1	50S ribosomal protein L15
SAG_RS03015	273786	257590	402426	268932	212321	238158	245357	231312	351149	290781	238125	281067	275939	269991	0.992	-0.011	0.963225	WP_000478891.1	preprotein translocase subunit SecY
SAG_RS03020	12651	10117	18043	14403	14874	16447	11337	9085	15744	15573	16682	19410	12055	17222	1.459	0.545	0.00291039	WP_001050420.1	adenylate kinase
SAG_RS03025	86456	102072	119508	99107	93331	77427	77479	91659	104280	107159	104674	91377	91139	101070	1.115	0.156	0.498134	WP_001040189.1	translation initiation factor IF-1
SAG_RS03030	38667	37452	43973	38626	36914	28433	34652	33631	38370	41764	41400	33556	35551	38907	1.091	0.126	0.567573	WP_000868345.1	50S ribosomal protein L36
SAG_RS03035	73540	73699	85873	74908	74467	64541	65904	66181	74931	80994	83517	76169	69005	80227	1.164	0.219	0.169906	WP_000090785.1	30S ribosomal protein S13
SAG_RS03040	98873	113293	126275	97658	111296	101307	88607	101736	110185	105592	124822	119559	100176	116658	1.166	0.222	0.106252	WP_001118387.1	30S ribosomal protein S11
SAG_RS03045	243651	246327	284363	258405	225777	199545	218352	221198	248130	279398	253216	235497	229227	256037	1.116	0.159	0.392068	WP_000568977.1	DNA-directed RNA polymerase subunit alpha
SAG_RS03050	95172	108247	120998	83850	96050	90714	85290	97204	105581	90662	107723	107058	96025	101814	1.061	0.085	0.576004	WP_000331497.1	50S ribosomal protein L17
SAG_RS03055	85376	79357	63383	25195	86873	98572	76511	71262	55307	27242	97431	116332	67693	80335	1.028	0.039	0.956142	#N/A	16S ribosomal RNA
SAG_RS03060	308	358	259	288	505	276	276	321	226	311	566	326	274	401	1.423	0.509	0.0760507	#N/A	tRNA-Ala
SAG_RS03065	264138	208959	139033	72532	258360	250769	236711	187642	121318	78425	289759	295950	181890	221378	1.108	0.148	0.832747	#N/A	23S ribosomal RNA
SAG_RS03070	16	36	21	9	33	36	14	32	18	10	37	42	21	30	1.245	0.316	0.764934	#N/A	5S ribosomal RNA
SAG_RS03075	230	188	184	209	158	113	206	169	161	226	177	133	179	179	0.987	-0.018	0.963627	#N/A	tRNA-Val
SAG_RS03080	64	42	34	58	47	18	57	38	30	63	53	21	42	46	1.044	0.062	0.94401	#N/A	tRNA-Asp
SAG_RS03085	282	208	117	290	178	97	253	187	102	314	200	114	181	209	1.143	0.193	0.58561	#N/A	tRNA-Lys
SAG_RS03090	226	381	234	225	522	310	203	342	204	243	585	366	250	398	1.549	0.631	0.0232989	#N/A	tRNA-Leu
SAG_RS03095	209	160	168	293	130	94	187	144	147	317	146	111	159	191	1.098	0.135	0.800623	#N/A	tRNA-Thr
SAG_RS03100	301	399	301	275	496	315	270	358	263	297	556	372	297	408	1.346	0.428	0.112976	#N/A	tRNA-Ile
SAG_RS03105	209	254	200	175	406	253	187	228	175	189	455	299	197	314	1.518	0.602	0.0954344	#N/A	tRNA-Glu
SAG_RS03110	2374	2150	2563	3161	2423	1801	2127	1931	2236	3418	2717	2125	2098	2753	1.291	0.369	0.124371	#N/A	tRNA-Ser
SAG_RS03115	617	681	608	629	579	461	553	612	531	680	649	544	565	624	1.103	0.141	0.564911	#N/A	tRNA-Met
SAG_RS03120	521	389	425	540	324	216	467	349	371	584	363	255	396	401	0.967	-0.048	0.910382	#N/A	tRNA-Phe
SAG_RS03125	225	167	127	221	127	84	202	150	111	239	142	99	154	160	1.007	0.01	0.983334	#N/A	tRNA-Tyr
SAG_RS03130	79	56	43	101	40	19	71	50	38	109	45	22	53	59	0.957	-0.063	0.941841	#N/A	tRNA-Trp
SAG_RS03135	622	1067	811	969	1078	666	557	958	708	1048	1209	786	741	1014	1.38	0.465	0.0722747	#N/A	tRNA-His
SAG_RS03140	621	755	829	937	1012	693	557	678	723	1013	1135	818	653	989	1.511	0.596	0.0140013	#N/A	tRNA-Gln
SAG_RS03145	140	135	102	122	162	89	125	121	89	132	182	105	112	140	1.231	0.3	0.475427	#N/A	tRNA-Leu
SAG_RS03155	841	947	722	583	678	627	754	850	630	630	760	740	745	710	0.957	-0.063	0.834287	WP_000161851.1	nucleotidyltransferase family protein
SAG_RS03160	7460	6494	4566	4988	3488	2941	6685	5832	3984	5393	3912	3471	5500	4259	0.778	-0.362	0.0292507	WP_000784700.1	YjdF family protein
SAG_RS03165	74	48	58	61	90	71	66	43	51	66	101	84	53	84	1.568	0.649	0.258328	WP_001204194.1	sigma-70 family RNA polymerase sigma factor
SAG_RS03170	3916	4186	3334	2573	2553	2186	3509	3759	2909	2782	2863	2580	3392	2742	0.812	-0.301	0.0496985	WP_000049272.1	phosphoglycerate mutase family protein
SAG_RS03175	8236	8410	7710	5358	5092	4479	7381	7552	6728	5793	5711	5286	7220	5597	0.775	-0.367	0.00340771	WP_000739660.1	D-alanyl-D-alanine carboxypeptidase family protein
SAG_RS03180	3593	3393	3288	2292	2041	1943	3220	3047	2869	2478	2289	2293	3045	2353	0.773	-0.371	0.00712354	WP_001231504.1	glucosaminidase domain-containing protein
SAG_RS03185	21458	16243	19293	34319	24272	21351	19230	14586	16835	37107	27222	25198	16884	29842	1.754	0.81	2.30706e-08	WP_000335319.1	heat-inducible transcriptional repressor HrcA
SAG_RS03190	21492	17451	19483	33954	19099	17850	19260	15671	17001	36713	21420	21066	17311	26400	1.478	0.563	0.00311922	WP_001865751.1	nucleotide exchange factor GrpE
SAG_RS03195	98555	86880	84339	126212	73244	72233	88322	78017	73593	136466	82146	85247	79977	101286	1.235	0.304	0.115601	WP_000034648.1	molecular chaperone DnaK
SAG_RS03200	30439	27026	25733	35569	27886	26043	27278	24269	22454	38459	31275	30735	24667	33490	1.355	0.438	0.000282585	WP_001066287.1	molecular chaperone DnaJ
SAG_RS03205	1496	1376	1420	1187	1133	1147	1341	1236	1239	1283	1271	1354	1272	1303	1.025	0.035	0.878572	WP_000256871.1	PLP-dependent aminotransferase family protein
SAG_RS03210	6949	5414	4506	5456	3403	3304	6227	4862	3932	5899	3817	3899	5007	4538	0.904	-0.146	0.425778	WP_000199167.1	tRNA pseudouridine(38-40) synthase TruA
SAG_RS03215	4878	3552	3403	3559	2500	2511	4371	3190	2969	3848	2804	2963	3510	3205	0.917	-0.125	0.46124	WP_000857670.1	bifunctional hydroxymethylpyrimidine kinase/phosphomethylpyrimidine kinase
SAG_RS03220	3128	2342	2248	2528	1666	1590	2803	2103	1962	2733	1868	1876	2289	2159	0.939	-0.09	0.619826	WP_001224406.1	ECF transporter S component
SAG_RS03225	5480	3839	3676	4375	2829	2711	4911	3447	3208	4730	3173	3199	3855	3701	0.96	-0.059	0.73876	WP_000599671.1	TIGR01440 family protein
SAG_RS03230	4653	4617	3987	3836	2991	2412	4170	4146	3479	4148	3355	2847	3932	3450	0.87	-0.201	0.246895	WP_000631144.1	mechanosensitive ion channel family protein
SAG_RS03235	114000	114510	113761	83566	74673	62491	102163	102829	99266	90355	83748	73750	101419	82618	0.812	-0.301	0.0325658	WP_000107750.1	trigger factor
SAG_RS03240	21895	18448	20747	17020	17233	13334	19622	16566	18103	18403	19327	15736	18097	17822	0.983	-0.024	0.922553	WP_000418426.1	DNA-directed RNA polymerase subunit delta
SAG_RS03245	48823	54773	44913	33098	33074	26946	43753	49185	39190	35787	37094	31801	44043	34894	0.794	-0.333	0.00733808	WP_000170435.1	CTP synthase
SAG_RS03250	9549	9971	8606	6778	8065	6417	8557	8954	7509	7329	9045	7573	8340	7982	0.956	-0.066	0.728063	WP_000723859.1	alpha/beta hydrolase
SAG_RS03255	1244	1670	1592	1050	980	876	1115	1500	1389	1135	1099	1034	1335	1089	0.822	-0.283	0.196523	#N/A	tRNA-Leu
SAG_RS03260	4543	4970	3549	3755	4219	3357	4071	4463	3097	4060	4732	3962	3877	4251	1.106	0.145	0.44107	WP_000049186.1	dUTP diphosphatase
SAG_RS03265	8169	8690	8422	8602	8021	6615	7321	7804	7349	9301	8996	7807	7491	8701	1.159	0.213	0.164036	WP_001085195.1	DNA repair protein RadA
SAG_RS03270	6878	7775	12029	13737	9324	6967	6164	6982	10496	14853	10457	8222	7881	11177	1.416	0.502	0.159195	WP_000214742.1	carbonic anhydrase
SAG_RS03275	19821	21089	14395	9234	7821	7606	17763	18938	12561	9984	8772	8976	16421	9244	0.571	-0.809	6.84909e-06	WP_000759706.1	FAD-containing oxidoreductase
SAG_RS03280	33520	32116	32017	27025	25132	22443	30039	28840	27937	29221	28186	26487	28939	27965	0.966	-0.05	0.75495	WP_001284500.1	glutamate--tRNA ligase
SAG_RS03285	80	98	88	120	72	93	72	88	77	130	81	110	79	107	1.337	0.419	0.414934	WP_000668256.1	substrate-binding domain-containing protein
SAG_RS03290	120	161	137	183	79	106	108	145	120	198	89	125	124	137	1.06	0.085	0.904108	WP_000794185.1	ribose ABC transporter permease
SAG_RS03295	76	72	80	116	97	89	68	65	70	125	109	105	68	113	1.671	0.741	0.0730751	WP_000687230.1	sugar ABC transporter ATP-binding protein
SAG_RS03300	17	13	18	28	17	10	15	12	16	30	19	12	14	20	1.363	0.447	0.695931	WP_000750743.1	D-ribose pyranase
SAG_RS03305	32	34	44	49	33	42	29	31	38	53	37	50	33	47	1.425	0.511	0.45284	WP_000065863.1	ribokinase
SAG_RS03310	66	73	65	76	79	67	59	66	57	82	89	79	61	83	1.378	0.463	0.339803	WP_000104359.1	LacI family DNA-binding transcriptional regulator
SAG_RS03315	129	134	123	126	106	110	116	120	107	136	119	130	114	128	1.121	0.165	0.713249	WP_000017575.1	FtsX-like permease family protein
SAG_RS03320	52	42	62	36	55	64	47	38	54	39	62	76	46	59	1.245	0.316	0.64406	WP_001274148.1	ABC transporter ATP-binding protein
SAG_RS03325	1465	1459	1434	1110	970	938	1313	1310	1251	1200	1088	1107	1291	1132	0.876	-0.191	0.282295	WP_000590686.1	response regulator transcription factor
SAG_RS03330	3958	3935	3697	2633	2467	2413	3547	3534	3226	2847	2767	2848	3436	2821	0.822	-0.283	0.0572458	WP_001874772.1	HAMP domain-containing sensor histidine kinase
SAG_RS03335	1234	1526	1097	1178	1266	1383	1106	1370	957	1274	1420	1632	1144	1442	1.266	0.341	0.171592	WP_000514047.1	argininosuccinate synthase
SAG_RS03340	1840	2159	1721	1743	1683	1852	1649	1939	1502	1885	1888	2186	1697	1986	1.174	0.232	0.301641	WP_000164582.1	argininosuccinate lyase
SAG_RS03345	261401	281035	245858	171219	167598	126748	234258	252366	214531	185129	187967	149584	233718	174227	0.743	-0.428	0.000574353	WP_001018987.1	fructose-bisphosphate aldolase
SAG_RS03350	11837	13055	7471	4812	4752	4560	10608	11723	6519	5203	5330	5382	9617	5305	0.568	-0.816	0.000378133	WP_000197060.1	L-lactate dehydrogenase
SAG_RS03355	31380	33897	32083	30163	35247	29254	28122	30439	27995	32614	39531	34525	28852	35557	1.229	0.298	0.0223674	WP_001140949.1	50S ribosomal protein L28
SAG_RS03360	9958	10048	9447	6882	8515	6336	8924	9023	8243	7441	9550	7478	8730	8156	0.929	-0.107	0.572733	WP_000216445.1	Asp23/Gls24 family envelope stress response protein
SAG_RS03365	78018	82223	80466	61706	61286	51313	69917	73835	70213	66719	68734	60558	71322	65337	0.915	-0.128	0.375099	WP_000036700.1	DAK2 domain-containing protein
SAG_RS03370	12784	14360	10581	4707	4284	4124	11457	12895	9233	5089	4805	4867	11195	4920	0.444	-1.173	9.09247e-14	WP_000052520.1	SPFH domain-containing protein
SAG_RS03375	2017	1912	1962	1613	1459	1080	1808	1717	1712	1744	1636	1275	1746	1552	0.882	-0.181	0.380333	WP_000818733.1	putative metal homeostasis protein
SAG_RS03380	1003	1045	963	81263	97586	64606	899	938	840	87865	109446	76246	892	91186	101.148	6.66	0	WP_000768361.1	hypothetical protein
SAG_RS03385	15240	14356	16416	12996	13028	13414	13658	12892	14324	14052	14611	15831	13625	14831	1.088	0.122	0.409887	WP_000189496.1	amino acid ABC transporter ATP-binding protein
SAG_RS03390	34562	34349	35093	27879	24431	23591	30973	30845	30621	30144	27400	27841	30813	28462	0.923	-0.116	0.427876	WP_000722379.1	ABC transporter substrate-binding protein/permease
SAG_RS03395	8110	7878	7740	5969	4992	5338	7268	7074	6754	6454	5599	6300	7032	6118	0.869	-0.203	0.184405	WP_000710515.1	DUF2207 domain-containing protein
SAG_RS03400	17026	18956	16150	16214	13498	11171	15258	17022	14092	17531	15138	13184	15457	15284	0.985	-0.022	0.927068	WP_000905327.1	undecaprenyl-diphosphate phosphatase
SAG_RS03405	6130	6449	7564	5114	4852	5174	5493	5791	6600	5529	5442	6106	5961	5692	0.956	-0.064	0.704209	WP_000425371.1	adaptor protein MecA
SAG_RS03410	19358	19844	20916	15567	15014	14476	17348	17820	18251	16832	16839	17084	17806	16918	0.95	-0.074	0.629037	WP_000612108.1	MraY family glycosyltransferase
SAG_RS03415	8663	8539	12186	13556	9941	6357	7763	7668	10633	14657	11149	7502	8688	11103	1.25	0.322	0.36376	WP_000114502.1	Fe-S cluster assembly ATPase SufC
SAG_RS03420	13579	12435	19106	17136	13298	10006	12169	11166	16672	18528	14914	11809	13336	15084	1.132	0.178	0.596321	WP_000031280.1	Fe-S cluster assembly protein SufD
SAG_RS03425	14059	12395	15722	14950	9873	8218	12599	11131	13719	16165	11073	9699	12483	12312	0.967	-0.049	0.877735	WP_000173341.1	cysteine desulfurase
SAG_RS03430	4743	3934	6015	5192	3716	3182	4251	3533	5249	5614	4168	3755	4344	4512	1.038	0.054	0.875743	WP_001218456.1	SUF system NifU family Fe-S cluster assembly protein
SAG_RS03435	18650	18545	22169	15419	12678	11800	16713	16653	19344	16672	14219	13926	17570	14939	0.85	-0.235	0.196535	WP_001289834.1	Fe-S cluster assembly protein SufB
SAG_RS03440	3402	3038	3304	13968	13511	12100	3049	2728	2883	15103	15153	14280	2887	14845	5.146	2.363	2.16679e-89	WP_001125236.1	serine hydrolase
SAG_RS03445	5834	6036	5973	4727	3935	3512	5228	5420	5212	5111	4413	4145	5287	4556	0.859	-0.22	0.185256	WP_000720940.1	D-alanyl-D-alanine carboxypeptidase PBP3
SAG_RS03450	44896	56142	45277	54769	52919	43614	40234	50415	39508	59219	59350	51472	43386	56680	1.312	0.392	0.00712354	WP_001118749.1	peptide ABC transporter substrate-binding protein
SAG_RS03455	10016	11457	10965	11498	11545	10939	8976	10288	9568	12432	12948	12910	9611	12763	1.33	0.411	0.00104645	WP_000598965.1	ABC transporter permease
SAG_RS03460	15172	18305	17218	16722	17788	16544	13597	16438	15024	18081	19950	19525	15020	19185	1.28	0.356	0.0045441	WP_000764052.1	ABC transporter permease
SAG_RS03465	16446	20061	18758	18604	20108	18751	14738	18015	16368	20115	22552	22129	16374	21599	1.322	0.403	0.00109706	WP_000410286.1	ABC transporter ATP-binding protein
SAG_RS03470	16859	18624	19461	19085	19684	18633	15108	16724	16981	20636	22076	21990	16271	21567	1.327	0.408	0.000599916	WP_000138506.1	ATP-binding cassette domain-containing protein
SAG_RS03475	85206	79224	63594	25156	86271	98825	76359	71142	55491	27200	96756	116630	67664	80195	1.025	0.036	0.957595	#N/A	16S ribosomal RNA
SAG_RS03480	287	345	265	253	535	251	257	310	231	274	600	296	266	390	1.386	0.47	0.150804	#N/A	tRNA-Ala
SAG_RS03485	263175	209429	138931	71870	257972	250423	235848	188065	121229	77709	289324	295542	181714	220858	1.104	0.143	0.835663	#N/A	23S ribosomal RNA
SAG_RS03490	11	44	18	18	30	36	10	40	16	19	34	42	22	32	1.639	0.713	0.43753	#N/A	5S ribosomal RNA
SAG_RS03495	55	36	29	69	50	32	49	32	25	75	56	38	35	56	1.577	0.657	0.263475	#N/A	tRNA-Asn
SAG_RS03500	6363	5503	5817	10990	9025	7792	5702	4942	5076	11883	10122	9196	5240	10400	1.978	0.984	2.22965e-15	WP_000688172.1	4-(cytidine 5'-diphospho)-2-C-methyl-D-erythritol kinase
SAG_RS03505	6124	5424	6158	9512	6291	5960	5488	4871	5373	10285	7056	7034	5244	8125	1.526	0.61	0.000464809	WP_000217076.1	zinc-dependent MarR family transcriptional regulator
SAG_RS03510	6356	6891	7963	10087	9447	8922	5696	6188	6948	10906	10595	10529	6277	10677	1.706	0.771	3.97063e-08	WP_001269501.1	metal ABC transporter ATP-binding protein
SAG_RS03515	9736	9689	10296	15437	13039	11615	8725	8701	8984	16691	14624	13708	8803	15008	1.699	0.765	2.79982e-08	WP_000923270.1	metal ABC transporter permease
SAG_RS03520	693	891	747	562	468	433	621	800	652	608	525	511	691	548	0.795	-0.33	0.184405	0	DNA/RNA non-specific endonuclease
SAG_RS03525	23312	23132	22768	18885	16605	14373	20891	20772	19867	20419	18623	16963	20510	18668	0.908	-0.139	0.353712	WP_001019853.1	tyrosine--tRNA ligase
SAG_RS03530	28450	29789	29977	26006	23386	20951	25496	26750	26157	28119	26228	24726	26134	26358	1.007	0.011	0.957595	WP_000472388.1	penicillin-binding protein PBP1B
SAG_RS03535	164918	169238	189403	164153	152746	135369	147794	151974	165270	177489	171310	159758	155013	169519	1.094	0.129	0.44623	WP_000907191.1	DNA-directed RNA polymerase subunit beta
SAG_RS03540	228166	224014	286919	226654	216113	198498	204474	201162	250360	245068	242378	234261	218665	240569	1.106	0.145	0.431041	WP_000228729.1	DNA-directed RNA polymerase subunit beta'
SAG_RS03545	2615	2821	6828	14833	10325	5616	2343	2533	5958	16038	11580	6628	3611	11415	3.338	1.739	0.0429868	WP_000285373.1	DUF1033 family protein
SAG_RS03550	72	52	65	128	108	93	65	47	57	138	121	110	56	123	2.206	1.141	0.0043204	WP_000250805.1	competence type IV pilus ATPase ComGA
SAG_RS03555	68	58	93	161	119	128	61	52	81	174	133	151	65	153	2.385	1.254	0.00102471	WP_223295889.1	competence type IV pilus assembly protein ComGB
SAG_RS03560	28	21	32	66	38	45	25	19	28	71	43	53	24	56	2.306	1.205	0.0473025	WP_000793378.1	competence type IV pilus minor pilin ComGF
SAG_RS03565	61	44	67	88	64	78	55	40	58	95	72	92	51	86	1.706	0.77	0.100783	WP_000601104.1	competence type IV pilus minor pilin ComGG
SAG_RS03570	9409	8518	10157	9277	7665	6575	8432	7649	8863	10031	8597	7760	8315	8796	1.054	0.076	0.733253	WP_001008574.1	N-6 DNA methylase
SAG_RS03575	34174	35306	35120	29580	23498	18866	30626	31704	30645	31983	26354	22265	30992	26867	0.858	-0.222	0.251167	WP_000047534.1	acetate kinase
SAG_RS03580	212	238	235	254	352	379	190	214	205	275	395	447	203	372	1.802	0.85	0.00178039	WP_000798241.1	helix-turn-helix transcriptional regulator
SAG_RS03585	1304	1243	694	1335	1313	1355	1169	1116	606	1443	1473	1599	964	1505	1.621	0.697	0.0211418	WP_000905673.1	hypothetical protein
SAG_RS03590	10574	10417	7451	5910	5880	5338	9476	9354	6502	6390	6595	6300	8444	6428	0.772	-0.373	0.052864	WP_000008113.1	type II CAAX endopeptidase family protein
SAG_RS03595	13096	13880	9818	7423	6255	5196	11736	12464	8567	8026	7015	6132	10922	7058	0.651	-0.62	2.66919e-05	WP_001865901.1	pyrroline-5-carboxylate reductase
SAG_RS03600	12915	14465	9873	8675	7618	5981	11574	12989	8615	9380	8544	7059	11059	8328	0.759	-0.398	0.00980079	WP_001281323.1	glutamyl aminopeptidase
SAG_RS03605	900	1113	582	599	545	430	807	999	508	648	611	507	771	589	0.788	-0.345	0.191063	WP_000660180.1	hypothetical protein
SAG_RS03610	1147	1004	930	865	779	547	1028	902	812	935	874	646	914	818	0.889	-0.17	0.427876	WP_000791272.1	DUF4651 domain-containing protein
SAG_RS03615	2627	2645	2770	2448	1791	1610	2354	2375	2417	2647	2009	1900	2382	2185	0.908	-0.14	0.55071	WP_000602781.1	thioredoxin family protein
SAG_RS03620	8136	8310	8608	7353	6137	5602	7291	7462	7511	7950	6883	6611	7421	7148	0.96	-0.059	0.770753	WP_000578327.1	DUF4479 and tRNA-binding domain-containing protein
SAG_RS03625	2904	3559	2463	2207	1810	1603	2602	3196	2149	2386	2030	1892	2649	2103	0.8	-0.321	0.124597	WP_000186185.1	class I SAM-dependent methyltransferase
SAG_RS03630	94	85	110	110	135	146	84	76	96	119	151	172	85	147	1.714	0.778	0.0398348	WP_000282447.1	single-stranded DNA-binding protein
SAG_RS03635	1600	1752	1688	1697	1217	933	1434	1573	1473	1835	1365	1101	1493	1434	0.94	-0.089	0.776695	WP_000416612.1	HAD family hydrolase
SAG_RS03640	4561	4419	4577	4090	3033	2520	4087	3968	3994	4422	3402	2974	4016	3599	0.884	-0.178	0.407162	WP_000930334.1	histidine kinase
SAG_RS03645	2863	3050	3024	2206	1707	1522	2566	2739	2639	2385	1914	1796	2648	2032	0.762	-0.392	0.0401614	WP_000697630.1	LytTR family transcriptional regulator DNA-binding domain-containing protein
SAG_RS03650	23	24	23	22	18	29	21	22	20	24	20	34	21	26	1.23	0.298	0.76343	WP_000683316.1	CidA/LrgA family protein
SAG_RS03655	50	40	46	39	36	32	45	36	40	42	40	38	40	40	0.998	-0.003	0.996953	WP_000421724.1	antiholin-like protein LrgB
SAG_RS03660	5983	6675	5823	1007	966	966	5362	5994	5081	1089	1083	1140	5479	1104	0.202	-2.308	1.10456e-62	WP_000170507.1	ABC transporter substrate-binding protein
SAG_RS03665	2045	2317	1844	321	304	261	1833	2081	1609	347	341	308	1841	332	0.181	-2.465	1.43938e-55	WP_000680645.1	ABC transporter permease
SAG_RS03670	1741	2069	1649	280	232	235	1560	1858	1439	303	260	277	1619	280	0.174	-2.525	6.09516e-41	WP_000603394.1	ABC transporter permease
SAG_RS03675	1863	1973	1702	294	234	258	1670	1772	1485	318	262	304	1642	295	0.18	-2.477	5.94907e-42	WP_000140984.1	ABC transporter ATP-binding protein
SAG_RS03680	1168	1357	1246	199	189	206	1047	1219	1087	215	212	243	1118	223	0.2	-2.322	3.49538e-36	WP_000171309.1	ABC transporter ATP-binding protein
SAG_RS03685	363	318	549	990	617	453	325	286	479	1070	692	535	363	766	2.079	1.056	0.00450332	WP_000434616.1	PTS system trehalose-specific EIIBC component
SAG_RS03690	1331	1322	1615	1652	1116	1020	1193	1187	1409	1786	1252	1204	1263	1414	1.105	0.144	0.630184	WP_000151017.1	alpha,alpha-phosphotrehalase
SAG_RS03695	467	423	400	401	415	447	419	380	349	434	465	528	383	476	1.242	0.313	0.244725	WP_000228185.1	BglG family transcription antiterminator
SAG_RS03700	366	338	415	274	321	314	328	304	362	296	360	371	331	342	1.031	0.044	0.902056	WP_000564846.1	ISAs1-like element IS1548 family transposase
SAG_RS03705	28	27	18	20	21	30	25	24	16	22	24	35	22	27	1.231	0.3	0.772688	0	PTS sugar transporter subunit IIA
SAG_RS03710	6	5	8	5	9	13	5	4	7	5	10	15	5	10	1.729	0.79	NA	WP_000944235.1	PTS sugar transporter subunit IIB
SAG_RS03715	139	180	192	124	182	182	125	162	168	134	204	215	152	184	1.205	0.269	0.44623	WP_000677358.1	PTS ascorbate transporter subunit IIC
SAG_RS03720	327	349	350	322	341	315	293	313	305	348	382	372	304	367	1.208	0.273	0.274353	WP_000203489.1	transketolase
SAG_RS03725	409	386	492	438	428	447	367	347	429	474	480	528	381	494	1.3	0.378	0.0894496	WP_001203821.1	transketolase
SAG_RS03730	376	477	280	10463	10405	7477	337	428	244	11313	11670	8824	336	10602	32.022	5.001	3.09043e-245	WP_001203068.1	ferric reductase-like transmembrane domain-containing protein
SAG_RS03735	124799	131870	157271	133399	106621	91047	111841	118418	137232	144237	119579	107451	122497	123756	1.007	0.009	0.971941	WP_001018249.1	30S ribosomal protein S15
SAG_RS03740	32442	38425	35979	23051	23928	22562	29073	34505	31395	24924	26836	26627	31658	26129	0.827	-0.274	0.0369328	WP_000043847.1	polyribonucleotide nucleotidyltransferase
SAG_RS03745	15509	16033	17714	9794	9583	9631	13899	14397	15457	10590	10748	11366	14584	10901	0.748	-0.419	0.000405328	WP_000204782.1	SseB family protein
SAG_RS03750	13564	14541	16357	10549	10394	10201	12156	13058	14273	11406	11657	12039	13162	11701	0.891	-0.167	0.239823	WP_000539954.1	serine O-acetyltransferase
SAG_RS03755	138	110	227	111	103	162	124	99	198	120	116	191	140	142	1.029	0.041	0.935343	WP_000656476.1	lipoprotein
SAG_RS03760	32528	32435	35793	23306	22120	21694	29150	29126	31232	25199	24808	25603	29836	25203	0.845	-0.243	0.0563482	WP_000591131.1	cysteine--tRNA ligase
SAG_RS03765	8739	7469	9033	6745	6925	5942	7832	6707	7882	7293	7767	7013	7474	7358	0.986	-0.02	0.935765	WP_000568029.1	Mini-ribonuclease 3
SAG_RS03770	5751	6289	5725	3783	3521	3112	5154	5647	4996	4090	3949	3673	5266	3904	0.742	-0.431	0.00142978	WP_000178026.1	23S rRNA (guanosine(2251)-2'-O)-methyltransferase RlmB
SAG_RS03775	4562	4527	4650	3340	2836	2511	4088	4065	4058	3611	3181	2963	4070	3252	0.796	-0.329	0.0344046	WP_000716636.1	NYN domain-containing protein
SAG_RS03780	24214	27815	29008	28536	27938	20679	21700	24978	25312	30854	31333	24405	23997	28864	1.198	0.261	0.183854	WP_000143135.1	DegV family protein
SAG_RS03785	177823	191311	195704	174006	151282	130934	159359	171795	170768	188143	169668	154524	167307	170778	1.018	0.026	0.910382	WP_001865567.1	50S ribosomal protein L13
SAG_RS03790	82979	93226	92304	76184	76831	73017	74363	83716	80543	82373	86168	86172	79541	84904	1.068	0.096	0.514671	WP_000035940.1	30S ribosomal protein S9
SAG_RS03795	3121	2703	2774	1917	1748	1918	2797	2427	2421	2073	1960	2264	2548	2099	0.824	-0.279	0.109965	WP_000022160.1	site-specific integrase
SAG_RS03800	421	403	454	300	332	372	377	362	396	324	372	439	378	378	0.994	-0.009	0.977487	WP_000282761.1	helix-turn-helix transcriptional regulator
SAG_RS03805	39	49	42	27	27	23	35	44	37	29	30	27	39	29	0.752	-0.411	0.58561	WP_000331954.1	hypothetical protein
SAG_RS03810	33	34	27	17	20	15	30	31	24	18	22	18	28	19	0.7	-0.515	0.55866	WP_000134670.1	hypothetical protein
SAG_RS03815	23	28	18	18	15	24	21	25	16	19	17	28	21	21	1.044	0.062	0.958011	WP_000360142.1	hypothetical protein
SAG_RS03820	70	94	50	23	31	37	63	84	44	25	35	44	64	35	0.546	-0.874	0.187389	WP_000384270.1	replication initiator protein A
SAG_RS03825	172	179	143	80	93	87	154	161	125	86	104	103	147	98	0.669	-0.58	0.137631	WP_000591149.1	hypothetical protein
SAG_RS03830	181	222	141	86	108	128	162	199	123	93	121	151	161	122	0.752	-0.41	0.393926	WP_000770113.1	hypothetical protein
SAG_RS03835	78	81	72	47	64	59	70	73	63	51	72	70	69	64	0.928	-0.108	0.872749	WP_001220479.1	hypothetical protein
SAG_RS03840	501	560	497	273	286	259	449	503	434	295	321	306	462	307	0.666	-0.586	0.00719	WP_000122833.1	plasmid recombination protein
SAG_RS03845	221	280	223	144	112	112	198	251	195	156	126	132	215	138	0.644	-0.635	0.0671846	WP_000130119.1	hypothetical protein
SAG_RS03850	4242	4141	5259	4106	4567	4635	3802	3719	4589	4440	5122	5470	4037	5011	1.242	0.313	0.0385303	WP_000384858.1	type II toxin-antitoxin system RelE/ParE family toxin
SAG_RS03855	1413	1246	1763	1551	1867	1796	1266	1119	1538	1677	2094	2120	1308	1964	1.505	0.59	0.00225492	WP_000255538.1	hypothetical protein
SAG_RS03860	290	354	360	673	583	513	260	318	314	728	654	605	297	662	2.23	1.157	2.9538e-07	WP_000078283.1	WXG100 family type VII secretion target
SAG_RS03865	302	314	334	592	521	460	271	282	291	640	584	543	281	589	2.09	1.064	3.21119e-07	WP_000749954.1	hypothetical protein
SAG_RS03870	624	720	655	1033	779	913	559	647	572	1117	874	1077	593	1023	1.721	0.783	0.000285156	WP_001865562.1	hypothetical protein
SAG_RS03875	460	545	609	898	803	846	412	489	531	971	901	998	477	957	2.011	1.008	7.49942e-08	WP_001865565.1	hypothetical protein
SAG_RS03880	390	353	458	706	638	531	350	317	400	763	716	627	356	702	1.977	0.984	1.22471e-05	WP_000259069.1	hypothetical protein
SAG_RS03885	378	451	606	820	812	783	339	405	529	887	911	924	424	907	2.173	1.119	1.37981e-07	WP_000052406.1	hypothetical protein
SAG_RS03890	1794	1628	1456	1266	1189	1055	1608	1462	1270	1369	1334	1245	1447	1316	0.913	-0.132	0.49023	WP_000477654.1	Rgg/GadR/MutR family transcriptional regulator
SAG_RS03895	620	639	490	402	463	407	556	574	428	435	519	480	519	478	0.926	-0.111	0.713249	WP_001024508.1	MFS transporter
SAG_RS03900	8744	9129	7973	13415	10394	10146	7836	8198	6957	14505	11657	11974	7664	12712	1.655	0.727	9.18433e-07	WP_000812157.1	ABC transporter permease
SAG_RS03905	8422	7556	7776	14502	10948	10293	7548	6785	6785	15680	12279	12147	7039	13369	1.888	0.917	2.62875e-13	WP_000914798.1	osmoprotectant ABC transporter substrate-bindingprotein
SAG_RS03910	5307	5236	5106	9473	6599	6089	4756	4702	4455	10243	7401	7186	4638	8277	1.762	0.817	6.35298e-07	WP_000247051.1	ABC transporter permease
SAG_RS03915	8466	8689	7980	14251	11351	10197	7587	7803	6963	15409	12731	12034	7451	13391	1.789	0.839	8.9854e-10	WP_000529592.1	betaine/proline/choline family ABC transporter ATP-binding protein
SAG_RS03920	85861	79681	63367	25498	86543	98400	76946	71553	55293	27570	97061	116129	67931	80253	1.026	0.037	0.957595	#N/A	16S ribosomal RNA
SAG_RS03925	311	367	275	247	449	273	279	330	240	267	504	322	283	364	1.255	0.328	0.295884	#N/A	tRNA-Ala
SAG_RS03930	263896	209650	138668	71651	257630	250338	236494	188263	120999	77472	288941	295441	181919	220618	1.102	0.141	0.838012	#N/A	23S ribosomal RNA
SAG_RS03935	12	47	25	16	21	35	11	42	22	17	24	41	25	27	1.188	0.249	0.823284	#N/A	5S ribosomal RNA
SAG_RS03940	230	193	192	251	173	99	206	173	168	271	194	117	182	194	1.015	0.022	0.963225	#N/A	tRNA-Val
SAG_RS03945	159	188	133	169	285	141	142	169	116	183	320	166	142	223	1.52	0.604	0.0709032	#N/A	tRNA-Gly
SAG_RS03950	406	468	335	310	662	398	364	420	292	335	742	470	359	516	1.382	0.466	0.154018	#N/A	tRNA-Ile
SAG_RS03955	183	245	203	167	416	215	164	220	177	181	467	254	187	301	1.502	0.587	0.098933	#N/A	tRNA-Glu
SAG_RS03960	2379	2213	2569	3181	2424	1776	2132	1987	2242	3439	2719	2096	2120	2751	1.274	0.349	0.153287	#N/A	tRNA-Ser
SAG_RS03965	643	674	583	544	589	417	576	605	509	588	661	492	563	580	1.026	0.037	0.897125	#N/A	tRNA-Met
SAG_RS03970	571	415	378	493	337	209	512	373	330	533	378	247	405	386	0.927	-0.109	0.73876	#N/A	tRNA-Phe
SAG_RS03975	242	155	119	219	148	95	217	139	104	237	166	112	153	172	1.121	0.164	0.671421	#N/A	tRNA-Tyr
SAG_RS03980	86	64	43	90	29	22	77	57	38	97	33	26	57	52	0.802	-0.319	0.656334	#N/A	tRNA-Trp
SAG_RS03985	610	1035	836	965	1029	693	547	929	729	1043	1154	818	735	1005	1.384	0.469	0.0740401	#N/A	tRNA-His
SAG_RS03990	645	745	834	937	1003	724	578	669	728	1013	1125	854	658	997	1.513	0.598	0.00832648	#N/A	tRNA-Gln
SAG_RS03995	154	188	121	153	169	96	138	169	106	165	190	113	138	156	1.131	0.178	0.655866	#N/A	tRNA-Leu
SAG_RS04000	685	741	736	1112	778	626	614	665	642	1202	873	739	640	938	1.435	0.521	0.0449552	WP_001233826.1	hypothetical protein
SAG_RS04005	6964	7000	9174	8810	6760	5665	6241	6286	8005	9526	7582	6686	6844	7931	1.155	0.207	0.435984	0	alpha/beta hydrolase
SAG_RS04010	1642	1650	2060	1750	1196	1148	1472	1482	1798	1892	1341	1355	1584	1529	0.957	-0.063	0.843981	WP_000032101.1	hypothetical protein
SAG_RS04015	820	776	1072	1014	779	753	735	697	935	1096	874	889	789	953	1.211	0.277	0.274233	WP_000567431.1	hypothetical protein
SAG_RS04020	672	570	190	435	377	411	602	512	166	470	423	485	427	459	1.216	0.282	0.623809	WP_001060648.1	DUF3796 domain-containing protein
SAG_RS04025	309	279	491	290	336	387	277	251	428	314	377	457	319	383	1.218	0.285	0.324395	WP_000514223.1	helix-turn-helix transcriptional regulator
SAG_RS04030	4205	4055	4231	4131	2773	2237	3768	3641	3692	4467	3110	2640	3700	3406	0.898	-0.155	0.553851	WP_001031781.1	GNAT family protein
SAG_RS04035	2211	2145	2241	1823	1226	1280	1981	1926	1955	1971	1375	1511	1954	1619	0.819	-0.288	0.156124	WP_001061004.1	GNAT family protein
SAG_RS04040	4437	4219	5055	3901	3030	2762	3976	3789	4411	4218	3398	3260	4059	3625	0.889	-0.169	0.424714	WP_000503137.1	GNAT family protein
SAG_RS04045	1254	1168	980	973	845	870	1124	1049	855	1052	948	1027	1009	1009	1.005	0.007	0.978934	WP_000598067.1	sigma factor regulator N-terminal domain-containing protein
SAG_RS04050	502	600	540	464	490	436	450	539	471	502	550	515	487	522	1.075	0.104	0.683501	WP_000025251.1	RNA polymerase sigma factor
SAG_RS04055	7	8	10	9	7	7	6	7	9	10	8	8	7	9	1.17	0.227	NA	WP_001872907.1	lipoprotein
SAG_RS04060	619	614	405	327	354	405	555	551	353	354	397	478	486	410	0.851	-0.232	0.55866	WP_000794361.1	TetR/AcrR family transcriptional regulator
SAG_RS04065	778	805	697	465	511	552	697	723	608	503	573	651	676	576	0.849	-0.236	0.375099	WP_001219926.1	ABC transporter permease
SAG_RS04070	416	417	390	237	334	323	373	374	340	256	375	381	362	337	0.918	-0.123	0.737479	WP_000755578.1	ABC transporter ATP-binding protein
SAG_RS04075	1412	1230	1555	639	652	583	1265	1105	1357	691	731	688	1242	703	0.568	-0.816	5.93979e-06	WP_088181596.1	IS5-like element IS1381A family transposase
SAG_RS04080	1426	1541	1437	1018	1075	1327	1278	1384	1254	1101	1206	1566	1305	1291	0.979	-0.031	0.922553	WP_000359379.1	hypothetical protein
SAG_RS04085	677	659	680	444	528	715	607	592	593	480	592	844	597	639	1.041	0.058	0.877293	WP_000613124.1	PadR family transcriptional regulator
SAG_RS04090	17771	17622	17764	12194	12357	11070	15926	15824	15501	13185	13859	13064	15750	13369	0.849	-0.237	0.0678654	WP_000687001.1	hypothetical protein
SAG_RS04095	4374	4221	4250	4164	4533	5176	3920	3790	3708	4502	5084	6109	3806	5232	1.364	0.448	0.0141929	WP_000170470.1	N-acetylglucosamine-6-phosphate deacetylase
SAG_RS04100	1777	1668	1687	29513	25664	20762	1592	1498	1472	31911	28783	24503	1521	28399	18.577	4.215	1.21245e-247	WP_000022339.1	isoprenylcysteine carboxyl methyltransferase family protein
SAG_RS04105	15616	18616	13080	12711	12215	9514	13995	16717	11413	13744	13700	11228	14042	12891	0.925	-0.112	0.523163	WP_000038755.1	glycine--tRNA ligase subunit alpha
SAG_RS04110	7553	7453	5251	5643	5487	4194	6769	6693	4582	6101	6154	4950	6015	5735	0.964	-0.053	0.788571	WP_001094117.1	NAD(P)H-dependent oxidoreductase
SAG_RS04115	30615	32077	30661	26641	26206	22121	27436	28805	26754	28805	29391	26107	27665	28101	1.015	0.021	0.907054	WP_000159081.1	glycine--tRNA ligase subunit beta
SAG_RS04120	3370	3566	3669	2494	2980	2810	3020	3202	3202	2697	3342	3316	3141	3118	0.988	-0.017	0.941767	WP_000371297.1	DUF896 family protein
SAG_RS04125	184	172	153	143	169	151	165	154	134	155	190	178	151	174	1.154	0.206	0.613138	WP_000571501.1	DUF1294 domain-containing protein
SAG_RS04130	1062	1127	1021	918	938	916	952	1012	891	993	1052	1081	952	1042	1.096	0.132	0.534658	WP_000093527.1	glycerol kinase GlpK
SAG_RS04135	1479	1507	1392	1224	1183	1186	1325	1353	1215	1323	1327	1400	1298	1350	1.041	0.058	0.798861	WP_000396084.1	type 1 glycerol-3-phosphate oxidase
SAG_RS04140	618	654	623	510	618	570	554	587	544	551	693	673	562	639	1.133	0.18	0.446784	WP_000350763.1	aquaporin family protein
SAG_RS04145	1619	1625	1798	1529	1290	1359	1451	1459	1569	1653	1447	1604	1493	1568	1.049	0.069	0.73876	WP_000137253.1	FAD/NAD(P)-binding oxidoreductase
SAG_RS04150	2293	2215	2187	1807	1574	1606	2055	1989	1908	1954	1765	1895	1984	1871	0.943	-0.085	0.653528	WP_001217276.1	helix-turn-helix domain-containing protein
SAG_RS04155	40730	42180	35584	32107	31595	24641	36501	37877	31050	34715	35435	29081	35143	33077	0.941	-0.088	0.547584	WP_000141872.1	transketolase
SAG_RS04160	646	608	622	416	422	363	579	546	543	450	473	428	556	450	0.81	-0.304	0.159879	WP_000711207.1	bacteriocin immunity protein
SAG_RS04165	6678	7534	6996	4116	3351	2795	5985	6765	6105	4450	3758	3299	6285	3836	0.607	-0.721	1.98258e-05	WP_000589162.1	ABC transporter ATP-binding protein
SAG_RS04170	9460	10679	8544	5810	4729	4313	8478	9590	7455	6282	5304	5090	8508	5559	0.654	-0.612	0.000116737	WP_001104587.1	ABC transporter permease
SAG_RS04175	3152	2492	5595	8773	4723	2702	2825	2238	4882	9486	5297	3189	3315	5991	1.761	0.816	0.355114	WP_001865878.1	PTS transporter subunit EIIC
SAG_RS04180	5768	5924	7294	6013	5079	4339	5169	5320	6365	6502	5696	5121	5618	5773	1.027	0.039	0.892414	WP_000820352.1	glutamate 5-kinase
SAG_RS04185	26254	26319	28741	21314	18671	16153	23528	23634	25079	23046	20940	19063	24080	21016	0.871	-0.2	0.234257	WP_000221014.1	glutamate-5-semialdehyde dehydrogenase
SAG_RS04190	16246	16998	15671	11791	11019	10218	14559	15264	13674	12749	12358	12059	14499	12389	0.855	-0.226	0.0954344	WP_000180266.1	16S rRNA (cytosine(1402)-N(4))-methyltransferaseRsmH
SAG_RS04195	4404	4855	4038	3427	3229	3123	3947	4360	3523	3705	3621	3686	3943	3671	0.934	-0.098	0.618461	WP_000180568.1	cell division protein FtsL
SAG_RS04200	32119	33566	30190	23900	24752	21534	28784	30142	26343	25842	27760	25414	28423	26339	0.927	-0.109	0.451594	WP_000142542.1	penicillin-binding protein PBP2X
SAG_RS04205	12425	12880	11422	9108	10178	9669	11135	11566	9967	9848	11415	11411	10889	10891	1	0	0.9985	WP_000480020.1	phospho-N-acetylmuramoyl-pentapeptide- transferase
SAG_RS04210	20023	22275	20531	14919	14309	12512	17944	20003	17915	16131	16048	14766	18621	15648	0.841	-0.25	0.0665066	WP_000008549.1	DEAD/DEAH box helicase
SAG_RS04215	36920	35329	35735	27400	26426	21159	33086	31725	31182	29626	29638	24971	31998	28078	0.875	-0.193	0.186181	WP_000473468.1	amino acid ABC transporter substrate-binding protein
SAG_RS04220	56861	60123	64854	49319	40026	33590	50957	53990	56590	53326	44890	39642	53846	45953	0.848	-0.238	0.234376	WP_001071299.1	amino acid ABC transporter permease
SAG_RS04225	52069	46607	54609	38881	36606	32282	46662	41852	47651	42040	41055	38098	45388	40398	0.891	-0.167	0.295448	WP_000593862.1	amino acid ABC transporter ATP-binding protein
SAG_RS04230	2337	1883	1775	1710	1504	1272	2094	1691	1549	1849	1687	1501	1778	1679	0.948	-0.076	0.698848	WP_000478229.1	DUF4059 family protein
SAG_RS04235	13581	10904	14168	12046	10604	8091	12171	9792	12363	13025	11893	9549	11442	11489	1.002	0.002	0.9924	WP_000272353.1	thioredoxin-disulfide reductase
SAG_RS04240	8401	8335	9132	7797	7463	6324	7529	7485	7968	8430	8370	7463	7661	8088	1.055	0.077	0.683501	WP_000276183.1	nicotinate phosphoribosyltransferase
SAG_RS04245	5490	5418	5877	4510	4418	3894	4920	4865	5128	4876	4955	4596	4971	4809	0.967	-0.048	0.798861	WP_000174854.1	ammonia-dependent NAD(+) synthetase
SAG_RS04250	29196	32043	21428	1181	1077	1112	26164	28774	18698	1277	1208	1312	24545	1266	0.052	-4.255	3.96692e-118	WP_000041114.1	aminopeptidase C
SAG_RS04255	47961	47477	52968	42863	35472	33230	42981	42634	46219	46345	39783	39217	43945	41782	0.949	-0.076	0.692536	WP_000628368.1	penicillin-binding protein PBP1A
SAG_RS04260	11742	12066	11278	10665	7948	6538	10523	10835	9841	11531	8914	7716	10400	9387	0.891	-0.167	0.415081	WP_000248792.1	Holliday junction resolvase RecU
SAG_RS04265	493	482	458	450	427	334	442	433	400	487	479	394	425	453	1.064	0.089	0.748898	WP_000843096.1	DUF1273 domain-containing protein
SAG_RS04270	9776	9463	10589	8579	6471	5701	8761	8498	9240	9276	7257	6728	8833	7754	0.87	-0.201	0.324395	WP_000146544.1	cell division regulator GpsB
SAG_RS04275	586419	715777	594439	474676	531226	450605	525528	642759	518696	513240	595787	531791	562328	546939	0.975	-0.036	0.835041	#N/A	#N/A
SAG_RS04280	7216	7972	11571	8623	9874	10452	6467	7159	10097	9324	11074	12335	7908	10911	1.397	0.482	0.00126126	WP_000664849.1	class I SAM-dependent RNA methyltransferase
SAG_RS04285	30665	30715	40932	27832	25564	27950	27481	27582	35717	30093	28671	32986	30260	30583	1.017	0.024	0.906147	WP_001287870.1	cell division site-positioning protein MapZ family protein
SAG_RS04290	14428	16521	15369	14996	15427	13224	12930	14836	13411	16214	17302	15607	13726	16374	1.194	0.256	0.0517551	WP_000159885.1	S-ribosylhomocysteine lyase
SAG_RS04295	27091	29944	34107	29034	28893	25854	24278	26889	29761	31393	32404	30512	26976	31436	1.169	0.225	0.159879	WP_000481839.1	ribonuclease Y
SAG_RS04300	403	415	406	338	323	332	361	373	354	365	362	392	363	373	1.028	0.041	0.902056	WP_001029973.1	ABC transporter ATP-binding protein
SAG_RS04305	337	360	339	342	287	263	302	323	296	370	322	310	307	334	1.086	0.119	0.702078	WP_001217938.1	ABC transporter permease
SAG_RS04310	2781	3165	2099	1809	1999	1877	2492	2842	1832	1956	2242	2215	2389	2138	0.907	-0.14	0.602812	WP_000791349.1	sensor histidine kinase
SAG_RS04315	2603	2775	2670	1937	2109	1935	2333	2492	2330	2094	2365	2284	2385	2248	0.942	-0.087	0.629037	0	response regulator transcription factor
SAG_RS04320	2438	2457	2115	1910	1760	1695	2185	2206	1846	2065	1974	2000	2079	2013	0.971	-0.042	0.850066	WP_001168922.1	TMEM175 family protein
SAG_RS04325	22356	24348	27230	19766	22193	20858	20035	21864	23760	21372	24890	24616	21886	23626	1.08	0.11	0.454398	WP_000003861.1	guanylate kinase
SAG_RS04330	6631	6882	7850	5149	6896	7215	5942	6180	6850	5567	7734	8515	6324	7272	1.134	0.182	0.353576	WP_000979239.1	DNA-directed RNA polymerase subunit omega
SAG_RS04335	9735	9728	9815	7754	8922	8796	8724	8736	8564	8384	10006	10381	8675	9590	1.101	0.139	0.435549	WP_000101528.1	primosomal protein N'
SAG_RS04340	3905	4039	4984	4154	4432	4048	3500	3627	4349	4491	4971	4777	3825	4746	1.245	0.317	0.0497334	WP_000163893.1	methionyl-tRNA formyltransferase
SAG_RS04345	13104	13928	14983	12022	12079	10389	11743	12507	13074	12999	13547	12261	12441	12936	1.04	0.056	0.763768	WP_001262599.1	16S rRNA (cytosine(967)-C(5))-methyltransferase RsmB
SAG_RS04350	15312	15388	16196	11443	12037	11516	13722	13818	14132	12373	13500	13591	13891	13155	0.946	-0.08	0.615629	WP_000406233.1	Stp1/IreP family PP2C-type Ser/Thr phosphatase
SAG_RS04355	71701	71832	70890	52677	48302	46905	64256	64504	61857	56957	54172	55356	63539	55495	0.873	-0.195	0.134585	WP_000614568.1	Stk1 family PASTA domain-containing Ser/Thr kinase
SAG_RS04360	1345	1207	918	969	821	864	1205	1084	801	1048	921	1020	1030	996	0.979	-0.031	0.927068	WP_000714456.1	cell wall-active antibiotics response protein LiaF
SAG_RS04365	4309	4084	4335	3159	2974	3204	3862	3667	3783	3416	3335	3781	3771	3511	0.93	-0.105	0.539552	WP_000716170.1	sensor histidine kinase
SAG_RS04370	3274	3181	3768	2277	2601	2730	2934	2856	3288	2462	2917	3222	3026	2867	0.944	-0.084	0.672378	WP_000357892.1	response regulator transcription factor
SAG_RS04375	16630	16021	18909	14567	13095	11325	14903	14387	16500	15750	14686	13365	15263	14600	0.956	-0.065	0.76343	WP_000339133.1	bifunctional Cof-type HAD-IIB family hydrolase/peptidylprolyl isomerase
SAG_RS04380	7025	6866	7939	5656	5220	4627	6296	6166	6927	6116	5854	5461	6463	5810	0.899	-0.153	0.382431	WP_000689608.1	S1 RNA-binding domain-containing protein
SAG_RS04385	287	317	316	342	349	413	257	285	276	370	391	487	273	416	1.518	0.602	0.0139457	WP_000180537.1	glycyl-radical enzyme activating protein
SAG_RS04390	5178	4842	5162	4059	4122	4319	4640	4348	4504	4389	4623	5097	4497	4703	1.044	0.062	0.748209	WP_001080746.1	DeoR family transcriptional regulator
SAG_RS04395	4821	4561	5650	3720	4310	4932	4320	4096	4930	4022	4834	5821	4449	4892	1.091	0.125	0.524479	WP_000764455.1	sugar-binding transcriptional regulator
SAG_RS04400	62	86	77	45	68	159	56	77	67	49	76	188	67	104	1.346	0.429	0.527272	WP_000402898.1	PTS lactose/cellobiose transporter subunit IIA
SAG_RS04405	21	53	84	25	50	116	19	48	73	27	56	137	47	73	1.478	0.564	0.325137	WP_000590363.1	PTS sugar transporter subunit IIB
SAG_RS04410	343	426	543	284	396	707	307	383	474	307	444	834	388	528	1.273	0.348	0.261643	WP_000032676.1	PTS sugar transporter subunit IIC
SAG_RS04415	1072	1479	2091	852	1190	2216	961	1328	1825	921	1335	2615	1371	1624	1.115	0.157	0.539969	WP_000166134.1	glycyl radical protein
SAG_RS04420	504	668	995	473	427	896	452	600	868	511	479	1057	640	682	1.034	0.049	0.886147	WP_000394891.1	fructose-6-phosphate aldolase
SAG_RS04425	629	736	1249	555	671	1152	564	661	1090	600	753	1360	772	904	1.149	0.201	0.324395	WP_000862118.1	glycerol dehydrogenase
SAG_RS04430	100543	112004	104244	67903	66155	53249	90103	100578	90961	73420	74195	62843	93881	70153	0.746	-0.423	0.00137926	WP_000036948.1	cysteine synthase A
SAG_RS04435	3137	3286	3296	2203	2230	1895	2811	2951	2876	2382	2501	2236	2879	2373	0.824	-0.28	0.0596996	WP_001108147.1	YigZ family protein
SAG_RS04440	69	71	82	55	76	105	62	64	72	59	85	124	66	89	1.312	0.392	0.4657	WP_000432961.1	DEAD/DEAH box helicase
SAG_RS04445	23	22	26	26	32	31	21	20	23	28	36	37	21	34	1.588	0.667	0.388879	WP_000128291.1	ComF family protein
SAG_RS04450	6250	5957	7327	5585	3911	3573	5601	5349	6393	6039	4386	4217	5781	4881	0.835	-0.259	0.255772	WP_000599094.1	ribosome-associated translation inhibitor RaiA
SAG_RS04455	85347	79241	63630	25047	87190	98323	76485	71157	55522	27082	97786	116038	67721	80302	1.026	0.037	0.957595	#N/A	16S ribosomal RNA
SAG_RS04460	294	363	270	276	499	276	263	326	236	298	560	326	275	395	1.393	0.479	0.091918	#N/A	tRNA-Ala
SAG_RS04465	262809	209205	139675	71847	257465	251025	235520	187863	121878	77684	288755	296252	181754	220897	1.103	0.142	0.837011	#N/A	23S ribosomal RNA
SAG_RS04470	15	37	13	10	27	45	13	33	11	11	30	53	19	31	1.489	0.574	0.616497	#N/A	5S ribosomal RNA
SAG_RS04475	58	44	43	70	50	30	52	40	38	76	56	35	43	56	1.257	0.33	0.622045	#N/A	tRNA-Asn
SAG_RS04480	3524	2963	3609	7101	6780	6701	3158	2661	3149	7678	7604	7908	2989	7730	2.593	1.375	4.54653e-27	WP_000869695.1	aspartate kinase
SAG_RS04485	3299	3028	3124	3542	2941	2287	2956	2719	2726	3830	3298	2699	2800	3276	1.159	0.213	0.251091	WP_000335411.1	HAD family phosphatase
SAG_RS04490	109986	137806	91431	58882	73380	53842	98566	123748	79781	63666	82298	63543	100698	69836	0.699	-0.516	0.000250568	WP_000667365.1	enoyl-CoA hydratase
SAG_RS04495	55638	60631	40340	37188	39522	28785	49861	54446	35200	40209	44325	33971	46502	39502	0.859	-0.22	0.150579	WP_000455488.1	MarR family transcriptional regulator
SAG_RS04500	173053	201813	155844	123991	136170	96494	155084	181225	135987	134064	152719	113879	157432	133554	0.848	-0.238	0.0555716	WP_000230695.1	ketoacyl-ACP synthase III
SAG_RS04505	30269	35157	29586	19446	26553	21973	27126	31571	25816	21026	29780	25932	28171	25579	0.902	-0.148	0.41044	WP_000257836.1	acyl carrier protein
SAG_RS04510	80881	103931	64635	53592	75210	53380	72483	93329	56399	57946	84350	62997	74070	68431	0.931	-0.103	0.625596	WP_000857467.1	enoyl-[acyl-carrier-protein] reductase FabK
SAG_RS04515	94324	114129	77476	60339	79348	58572	84530	102486	67604	65241	88991	69125	84873	74452	0.882	-0.182	0.302746	WP_001045399.1	ACP S-malonyltransferase
SAG_RS04520	73790	87759	60724	47286	59519	45836	66128	78806	52987	51128	66753	54094	65974	57325	0.874	-0.194	0.267083	WP_001176108.1	3-oxoacyl-[acyl-carrier-protein] reductase
SAG_RS04525	118280	143302	101654	69886	101799	78821	105998	128683	88701	75564	114171	93022	107794	94252	0.872	-0.197	0.329225	WP_000175070.1	beta-ketoacyl-ACP synthase II
SAG_RS04530	33609	41961	33293	21390	33838	27010	30119	37680	29051	23128	37950	31876	32283	30985	0.947	-0.079	0.733709	WP_001161071.1	acetyl-CoA carboxylase biotin carboxyl carrier protein
SAG_RS04535	23961	24328	21523	17032	23061	16774	21473	21846	18781	18416	25864	19796	20700	21359	1.023	0.033	0.892442	WP_000565430.1	3-hydroxyacyl-ACP dehydratase FabZ
SAG_RS04540	120462	146253	114034	72992	113388	88905	107954	131333	99504	78922	127168	104923	112930	103671	0.907	-0.14	0.511049	WP_000473511.1	acetyl-CoA carboxylase biotin carboxylase subunit
SAG_RS04545	94140	102737	78491	50609	70711	54180	84365	92256	68490	54721	79305	63942	81704	65989	0.805	-0.314	0.0966033	WP_001173385.1	acetyl-CoA carboxylase, carboxyltransferase subunit beta
SAG_RS04550	40016	46404	43740	24528	45385	37655	35861	41670	38167	26521	50901	44439	38566	40620	1.018	0.025	0.938854	WP_001058274.1	acetyl-CoA carboxylase carboxyl transferase subunit alpha
SAG_RS04555	2924	3370	3308	1999	3297	2857	2620	3026	2886	2161	3698	3372	2844	3077	1.057	0.08	0.764086	WP_000284162.1	hypothetical protein
SAG_RS04560	21003	20156	16224	14363	13411	10964	18822	18100	14157	15530	15041	12939	17026	14503	0.856	-0.225	0.10304	WP_000886193.1	serine--tRNA ligase
SAG_RS04565	6286	6008	8270	10222	7536	4972	5633	5395	7216	11052	8452	5868	6081	8457	1.36	0.444	0.156124	WP_000417629.1	acyltransferase
SAG_RS04570	8781	9259	9099	11636	9747	8631	7869	8314	7940	12581	10932	10186	8041	11233	1.392	0.477	0.00138381	WP_000079341.1	DUF956 family protein
SAG_RS04575	105540	104019	101447	188460	151872	113882	94581	93408	88521	203771	170329	134400	92170	169500	1.814	0.859	5.64551e-08	WP_000139227.1	PTS system mannose/fructose/sorbose family transporter subunit IID
SAG_RS04580	68349	69944	62770	107674	78830	64061	61252	62809	54772	116422	88410	75603	59611	93478	1.545	0.628	0.00015376	WP_000763690.1	PTS mannose/fructose/sorbose transporter subunitIIC
SAG_RS04585	81427	78894	74988	136360	105308	86313	72972	70846	65433	147438	118106	101864	69750	122469	1.737	0.797	2.42652e-08	WP_000511101.1	PTS sugar transporter subunit IIB
SAG_RS04590	6327	7320	5332	3983	3906	3485	5670	6573	4653	4307	4381	4113	5632	4267	0.765	-0.387	0.021061	WP_000162326.1	Cof-type HAD-IIB family hydrolase
SAG_RS04595	3512	3551	2973	2938	2765	2200	3147	3189	2594	3177	3101	2596	2977	2958	0.994	-0.009	0.963225	WP_000734042.1	hypothetical protein
SAG_RS04600	2120	2311	982	5301	5452	4426	1900	2075	857	5732	6115	5223	1611	5690	3.772	1.915	1.79358e-14	WP_000865228.1	DUF1361 domain-containing protein
SAG_RS04605	10159	10912	12348	21396	23670	19631	9104	9799	10775	23134	26547	23168	9893	24283	2.455	1.296	4.23701e-22	WP_000410400.1	NCS2 family permease
SAG_RS04610	1795	1926	1937	1588	1814	1643	1609	1730	1690	1717	2034	1939	1676	1897	1.129	0.176	0.2935	WP_000964341.1	tRNA (adenosine(37)-N6)-threonylcarbamoyltransferase complex ATPase subunit type 1 TsaE
SAG_RS04615	2619	2961	2789	2317	2354	2391	2347	2659	2434	2505	2640	2822	2480	2656	1.071	0.099	0.593936	WP_001865515.1	GNAT family N-acetyltransferase
SAG_RS04620	13987	15348	13750	10479	10635	10305	12535	13782	11998	11330	11928	12162	12772	11807	0.926	-0.112	0.496495	WP_000708156.1	LCP family protein
SAG_RS04625	2148	2127	1759	1334	1153	950	1925	1910	1535	1442	1293	1121	1790	1285	0.718	-0.477	0.00154191	WP_000690175.1	hypothetical protein
SAG_RS04630	3751	4470	4007	2518	2358	2077	3362	4014	3496	2723	2645	2451	3624	2606	0.721	-0.473	0.00194874	WP_000368097.1	HIT family protein
SAG_RS04635	1712	1525	1683	73838	65340	45909	1534	1369	1469	79837	73281	54180	1457	69099	46.845	5.55	9.86384e-259	WP_000773453.1	hypothetical protein
SAG_RS04640	77	68	51	75	89	68	69	61	45	81	100	80	58	87	1.51	0.595	0.23047	WP_000368100.1	hypothetical protein
SAG_RS04645	2017	1936	1931	3484	3673	2638	1808	1739	1685	3767	4119	3113	1744	3666	2.09	1.063	7.8051e-13	WP_000912307.1	ABC transporter ATP-binding protein
SAG_RS04650	4294	3998	3242	5988	5798	4722	3848	3590	2829	6474	6503	5573	3422	6183	1.817	0.862	3.08439e-11	WP_000732713.1	ABC transporter permease
SAG_RS04655	17328	17425	17139	16433	15667	14037	15529	15647	14955	17768	17571	16566	15377	17302	1.125	0.17	0.197748	WP_000155919.1	phosphotransferase family protein
SAG_RS04660	14204	12424	14791	13774	15297	12218	12729	11157	12906	14893	17156	14419	12264	15489	1.262	0.336	0.0632029	WP_001266024.1	tRNA (guanosine(46)-N7)-methyltransferase TrmB
SAG_RS04665	388	1146	768	325	348	312	348	1029	670	351	390	368	682	370	0.593	-0.754	0.0389039	#N/A	tRNA-Ser
SAG_RS04670	9840	10324	10307	9043	9930	9233	8818	9271	8994	9778	11137	10897	9028	10604	1.173	0.23	0.0932433	WP_041971671.1	ribosome maturation factor RimP
SAG_RS04675	30265	29780	32715	28150	30657	28141	27122	26742	28546	30437	34383	33211	27470	32677	1.188	0.249	0.0728456	WP_000380478.1	transcription termination factor NusA
SAG_RS04680	4637	4947	6022	4227	5304	5061	4156	4442	5255	4570	5949	5973	4618	5497	1.187	0.248	0.123729	WP_001140526.1	YlxR family protein
SAG_RS04685	5118	4887	5474	4167	5143	5132	4587	4388	4777	4506	5768	6057	4584	5444	1.179	0.237	0.201112	WP_001065560.1	YlxQ-related RNA-binding protein
SAG_RS04690	77780	82361	101341	76869	82633	82959	69704	73959	88428	83114	92676	97906	77364	91232	1.183	0.242	0.0734156	WP_000039156.1	translation initiation factor IF-2
SAG_RS04695	11458	12004	15483	10469	10175	11072	10268	10779	13510	11320	11412	13067	11519	11933	1.041	0.058	0.739418	WP_000715537.1	30S ribosome-binding factor RbfA
SAG_RS04700	4041	3414	3516	13703	14337	12336	3621	3066	3068	14816	16079	14559	3252	15151	4.669	2.223	2.94607e-60	WP_000804611.1	alpha/beta hydrolase
SAG_RS04705	414	392	657	652	489	560	371	352	573	705	548	661	432	638	1.504	0.589	0.024576	WP_000156042.1	CopY/TcrY family copper transport repressor
SAG_RS04710	4724	4326	5746	5738	4754	4958	4233	3885	5014	6204	5332	5851	4377	5796	1.329	0.41	0.00803309	WP_000013400.1	heavy metal translocating P-type ATPase
SAG_RS04715	267	215	328	280	292	396	239	193	286	303	327	467	239	366	1.519	0.604	0.0223853	WP_000683375.1	heavy-metal-associated domain-containing protein
SAG_RS04720	2299	2922	2141	1543	1648	1456	2060	2624	1868	1668	1848	1718	2184	1745	0.806	-0.311	0.0894797	WP_000020721.1	trimeric intracellular cation channel family protein
SAG_RS04725	4727	4665	4210	2922	2974	2817	4236	4189	3674	3159	3335	3325	4033	3273	0.813	-0.299	0.0591481	WP_000593336.1	Cof-type HAD-IIB family hydrolase
SAG_RS04730	14110	14827	16220	11333	10862	10315	12645	13314	14153	12254	12182	12173	13371	12203	0.914	-0.13	0.386339	WP_000182605.1	DNA polymerase I
SAG_RS04735	3481	3669	3822	2622	2578	2650	3120	3295	3335	2835	2891	3127	3250	2951	0.908	-0.14	0.371528	WP_000262487.1	CoA-binding protein
SAG_RS04740	8548	8975	8594	7702	8250	7504	7660	8059	7499	8328	9253	8856	7739	8812	1.138	0.187	0.178112	WP_000377090.1	peroxide-responsive transcriptional repressor PerR
SAG_RS04745	240	260	288	9982	8628	7251	215	233	251	10793	9677	8557	233	9676	41.335	5.369	1.87721e-227	WP_000703863.1	plasminogen-binding protein PbsP
SAG_RS04750	2948	2786	2877	4040	3645	3281	2642	2502	2510	4368	4088	3872	2551	4109	1.609	0.686	4.90634e-08	WP_000192298.1	response regulator transcription factor
SAG_RS04755	4462	3680	4047	5572	5090	4674	3999	3305	3531	6025	5709	5516	3612	5750	1.596	0.674	2.18721e-07	WP_000770240.1	HAMP domain-containing sensor histidine kinase
SAG_RS04760	4428	4311	2532	2994	2551	1923	3968	3871	2209	3237	2861	2269	3349	2789	0.852	-0.231	0.241065	WP_000185054.1	DUF975 family protein
SAG_RS04765	15879	16150	14815	12920	11175	9555	14230	14502	12927	13970	12533	11277	13886	12593	0.905	-0.145	0.341957	WP_000129510.1	tRNA guanosine(34) transglycosylase Tgt
SAG_RS04770	644	823	693	774	842	796	577	739	605	837	944	939	640	907	1.422	0.508	0.00657129	WP_000983191.1	CHY zinc finger protein
SAG_RS04775	802	805	832	839	1126	1036	719	723	726	907	1263	1223	723	1131	1.549	0.632	0.0018206	WP_000469149.1	biotin transporter BioY
SAG_RS04780	6796	7003	5618	3521	3440	2986	6090	6289	4902	3807	3858	3524	5760	3730	0.651	-0.62	5.43784e-06	WP_000779461.1	MBL fold metallo-hydrolase
SAG_RS04785	4951	4694	4091	2790	2588	2226	4437	4215	3570	3017	2903	2627	4074	2849	0.701	-0.513	8.46874e-05	WP_001169006.1	tRNA adenosine(34) deaminase TadA
SAG_RS04790	124	131	160	115	162	204	111	118	140	124	182	241	123	182	1.444	0.53	0.150579	#N/A	#N/A
SAG_RS04795	62533	69821	68385	63905	52336	44442	56040	62698	59671	69097	58697	52449	59470	60081	1.005	0.007	0.976787	WP_000148892.1	glucose-6-phosphate isomerase
SAG_RS04800	2786	2710	2270	1406	1211	1009	2497	2434	1981	1520	1358	1191	2304	1356	0.589	-0.764	2.79982e-08	WP_000412414.1	5-formyltetrahydrofolate cyclo-ligase
SAG_RS04805	2786	2719	2448	1415	1444	1253	2497	2442	2136	1530	1619	1479	2358	1543	0.655	-0.61	1.81473e-05	WP_000061940.1	rhomboid family intramembrane serine protease
SAG_RS04810	9956	10559	14231	10177	14574	14856	8922	9482	12418	11004	16345	17533	10274	14961	1.443	0.529	0.00155269	WP_001080265.1	BMP family protein
SAG_RS04815	19708	20892	16334	14317	14913	12808	17662	18761	14253	15480	16725	15116	16892	15774	0.939	-0.09	0.61891	WP_000868271.1	UTP--glucose-1-phosphate uridylyltransferase GalU
SAG_RS04820	20974	23450	18252	16987	16249	12355	18796	21058	15926	18367	18224	14581	18593	17057	0.918	-0.123	0.414353	WP_000166106.1	NAD(P)H-dependent glycerol-3-phosphate dehydrogenase
SAG_RS04825	1789	1674	1578	1911	1778	1579	1603	1503	1377	2066	1994	1863	1494	1974	1.323	0.403	0.00550415	WP_000754611.1	ribonuclease P protein component
SAG_RS04830	6517	7463	6331	8074	8231	6995	5840	6702	5524	8730	9231	8255	6022	8739	1.454	0.54	1.13356e-05	WP_000727918.1	YidC/Oxa1 family membrane protein insertase
SAG_RS04835	10032	10670	11875	11385	11800	11153	8990	9582	10362	12310	13234	13162	9645	12902	1.339	0.421	0.000687401	WP_000242577.1	protein jag
SAG_RS04840	85907	79504	63842	25444	87038	98462	76987	71394	55707	27511	97616	116202	68029	80443	1.026	0.037	0.957595	#N/A	16S ribosomal RNA
SAG_RS04845	292	357	260	238	477	284	262	321	227	257	535	335	270	376	1.347	0.43	0.174691	#N/A	tRNA-Ala
SAG_RS04850	262418	210353	138179	72158	257254	251802	235170	188894	120572	78020	288519	297169	181545	221236	1.108	0.147	0.83351	#N/A	23S ribosomal RNA
SAG_RS04855	9	44	23	19	31	38	8	40	20	21	35	45	23	34	1.679	0.748	0.401185	#N/A	5S ribosomal RNA
SAG_RS04860	249	183	176	239	178	124	223	164	154	258	200	146	180	201	1.105	0.144	0.704209	#N/A	tRNA-Val
SAG_RS04865	162	174	135	167	257	143	145	156	118	181	288	169	140	213	1.49	0.575	0.0917801	#N/A	tRNA-Gly
SAG_RS04870	404	498	372	330	649	424	362	447	325	357	728	500	378	528	1.355	0.439	0.133052	#N/A	tRNA-Ile
SAG_RS04875	193	260	204	160	392	219	173	233	178	173	440	258	195	290	1.405	0.49	0.166735	#N/A	tRNA-Glu
SAG_RS04880	6561	6629	7071	6194	5397	4709	5880	5953	6170	6697	6053	5557	6001	6102	1.014	0.02	0.929606	WP_001239184.1	DUF402 domain-containing protein
SAG_RS04885	1839	1608	1784	2514	1923	1701	1648	1444	1557	2718	2157	2007	1550	2294	1.47	0.556	0.000718385	WP_000704972.1	recombination regulator RecX
SAG_RS04890	4254	4382	4797	5938	6176	5317	3812	3935	4186	6420	6927	6275	3978	6541	1.644	0.717	5.64551e-08	WP_001103627.1	23S rRNA (uracil(1939)-C(5))-methyltransferase RlmD
SAG_RS04895	2648	2431	2426	3840	4031	4062	2373	2183	2117	4152	4521	4794	2224	4489	2.017	1.012	1.03355e-11	WP_001866071.1	purine-nucleoside phosphorylase
SAG_RS04900	2892	3002	3197	4899	5128	4895	2592	2696	2790	5297	5751	5777	2693	5608	2.082	1.058	1.94989e-19	WP_000267395.1	GNAT family N-acetyltransferase
SAG_RS04905	6853	8069	11174	133470	170309	161365	6141	7246	9750	144313	191007	190438	7712	175253	22.956	4.521	2.98715e-227	WP_000357579.1	S8 family serine peptidase
SAG_RS04910	1595	1495	1994	14588	17809	18885	1429	1342	1740	15773	19973	22288	1504	19345	12.811	3.679	3.39934e-145	WP_000848921.1	glycosyltransferase family 2 protein
SAG_RS04915	1575	983	1224	931	529	605	1411	883	1068	1007	593	714	1121	771	0.685	-0.547	0.000807257	WP_001192437.1	class 1b ribonucleoside-diphosphate reductase subunit beta
SAG_RS04920	339	230	319	210	136	158	304	207	278	227	153	186	263	189	0.718	-0.478	0.0911102	WP_000378631.1	class Ib ribonucleoside-diphosphate reductase assembly flavoprotein NrdI
SAG_RS04925	4566	2880	4173	2244	1501	1754	4092	2586	3641	2426	1683	2070	3440	2060	0.603	-0.73	7.01187e-08	WP_000194382.1	class 1b ribonucleoside-diphosphate reductase subunit alpha
SAG_RS04930	7373	4534	6814	3114	2236	2856	6607	4071	5946	3367	2508	3371	5541	3082	0.562	-0.831	1.02962e-09	WP_000162175.1	leucine-rich repeat domain-containing protein
SAG_RS04935	1097	602	897	370	288	364	983	541	783	400	323	430	769	384	0.51	-0.97	1.22471e-05	WP_000632623.1	pyridoxamine 5'-phosphate oxidase family protein
SAG_RS04940	1018	1084	935	1064	1029	1046	912	973	816	1150	1154	1234	900	1179	1.312	0.392	0.0405767	WP_000948275.1	GyrI-like domain-containing protein
SAG_RS04945	458	453	431	602	565	575	410	407	376	651	634	679	398	655	1.646	0.719	0.000226196	WP_000955820.1	DUF2316 family protein
SAG_RS04950	926	1168	1006	1110	1289	1271	830	1049	878	1200	1446	1500	919	1382	1.505	0.589	0.000632398	WP_000660666.1	carboxymuconolactone decarboxylase family protein
SAG_RS04955	419	428	474	674	716	639	375	384	414	729	803	754	391	762	1.948	0.962	1.12556e-07	WP_001158467.1	cupin domain-containing protein
SAG_RS04960	783	858	763	931	967	971	702	770	666	1007	1085	1146	713	1079	1.515	0.599	0.000896486	WP_000547676.1	MerR family transcriptional regulator
SAG_RS04965	2418	2543	2314	2788	2780	2671	2167	2284	2019	3015	3118	3152	2157	3095	1.437	0.523	0.000233215	WP_000861550.1	zinc-dependent alcohol dehydrogenase family protein
SAG_RS04970	1807	1776	1671	1071	1297	1384	1619	1595	1458	1158	1455	1633	1557	1415	0.901	-0.15	0.565565	WP_000132680.1	aldo/keto reductase
SAG_RS04975	5945	6547	4915	3454	3726	3811	5328	5879	4289	3735	4179	4498	5165	4137	0.805	-0.313	0.146386	WP_000203282.1	cation diffusion facilitator family transporter
SAG_RS04980	1360	1376	1140	700	634	597	1219	1236	995	757	711	705	1150	724	0.632	-0.661	0.000157944	WP_000237802.1	TetR/AcrR family transcriptional regulator
SAG_RS04985	4497	4828	3409	2382	2598	2770	4030	4335	2975	2576	2914	3269	3780	2920	0.778	-0.362	0.146655	WP_000564876.1	YSIRK-targeted surface antigen transcriptional regulator
SAG_RS04990	193805	197751	210186	196570	200826	167522	173681	177578	183404	212540	225233	197704	178221	211826	1.187	0.248	0.0851419	WP_000489923.1	alpha-like surface protein
SAG_RS04995	30	32	43	28	43	39	27	29	38	30	48	46	31	41	1.325	0.406	0.585147	0	IS256 family transposase
SAG_RS05000	489	484	549	495	575	607	438	435	479	535	645	716	451	632	1.395	0.48	0.0244311	WP_000108709.1	type II toxin-antitoxin system RelB/DinJ family antitoxin
SAG_RS05005	795	787	820	567	822	890	712	707	716	613	922	1050	712	862	1.183	0.242	0.404794	WP_001279890.1	hypothetical protein
SAG_RS05010	1324	1265	1237	1026	1184	1425	1187	1136	1079	1109	1328	1682	1134	1373	1.194	0.256	0.322831	WP_000727985.1	lipoprotein
SAG_RS05015	472	391	385	452	299	209	423	351	336	489	335	247	370	357	0.935	-0.097	0.788571	WP_228761747.1	tyrosine-type recombinase/integrase
SAG_RS05020	477	342	383	3560	3573	3475	427	307	334	3849	4007	4101	356	3986	11.286	3.496	1.01052e-89	#N/A	tRNA-Thr
SAG_RS05025	7582	8235	8525	71112	64945	60572	6795	7395	7439	76889	72838	71485	7210	73737	10.231	3.355	4.16424e-172	#N/A	#N/A
SAG_RS05030	2209	2343	2209	1797	1800	1355	1980	2104	1928	1943	2019	1599	2004	1854	0.921	-0.118	0.537736	WP_000119699.1	DUF1912 family protein
SAG_RS05035	3423	3103	3535	2354	3010	2748	3068	2786	3085	2545	3376	3243	2980	3055	1.019	0.027	0.925704	WP_001119098.1	hypothetical protein
SAG_RS05040	3545	4067	3720	3350	3484	2605	3177	3652	3246	3622	3907	3074	3358	3534	1.049	0.07	0.722932	WP_001166195.1	GNAT family N-acetyltransferase
SAG_RS05045	3602	4172	3704	3238	3302	2598	3228	3746	3232	3501	3703	3066	3402	3423	1.006	0.008	0.964484	WP_000590589.1	GNAT family protein
SAG_RS05050	2629	2400	2002	2038	1648	1385	2356	2155	1747	2204	1848	1635	2086	1896	0.909	-0.138	0.419078	WP_001021308.1	AAA family ATPase
SAG_RS05055	21544	23419	24650	20344	20374	17999	19307	21030	21509	21997	22850	21242	20615	22030	1.069	0.097	0.553978	WP_000032207.1	valine--tRNA ligase
SAG_RS05060	5680	5451	6636	5657	4837	4118	5090	4895	5790	6117	5425	4860	5258	5467	1.038	0.054	0.832747	WP_000049317.1	Gfo/Idh/MocA family oxidoreductase
SAG_RS05065	3086	3172	3351	3231	2369	2093	2766	2848	2924	3493	2657	2470	2846	2873	0.998	-0.002	0.992536	WP_000492960.1	magnesium transporter CorA family protein
SAG_RS05070	454	550	510	335	371	317	407	494	445	362	416	374	449	384	0.857	-0.222	0.353816	WP_000191691.1	IS256-like element ISSag11 family transposase
SAG_RS05075	1633	1512	1373	1067	1192	1106	1463	1358	1198	1154	1337	1305	1340	1265	0.946	-0.081	0.752697	WP_000021302.1	MmcQ/YjbR family DNA-binding protein
SAG_RS05080	4844	4813	5056	1889	2145	2642	4341	4322	4412	2042	2406	3118	4358	2522	0.57	-0.811	8.19716e-06	WP_000748011.1	aspartate--ammonia ligase
SAG_RS05085	1185	1527	1560	1676	1386	1098	1062	1371	1361	1812	1554	1296	1265	1554	1.225	0.293	0.281204	WP_000592263.1	thiol reductase thioredoxin
SAG_RS05090	6836	5791	7185	6865	5776	4384	6126	5200	6269	7423	6478	5174	5865	6358	1.076	0.106	0.676157	WP_001266829.1	16S rRNA (guanine(966)-N(2))-methyltransferase RsmD
SAG_RS05095	1445	1282	1748	1510	1128	961	1295	1151	1525	1633	1265	1134	1324	1344	1.011	0.015	0.963225	WP_000384889.1	hypothetical protein
SAG_RS05100	1995	1737	2856	2359	1818	1562	1788	1560	2492	2551	2039	1843	1947	2144	1.115	0.157	0.631558	WP_000161892.1	pantetheine-phosphate adenylyltransferase
SAG_RS05105	11293	10293	13924	11228	7859	7074	10120	9243	12150	12140	8814	8349	10504	9768	0.923	-0.115	0.678583	WP_000796095.1	PDZ domain-containing protein
SAG_RS05110	2352	2359	2117	1453	1673	1508	2108	2118	1847	1571	1876	1780	2024	1742	0.86	-0.218	0.251167	0	metallophosphoesterase
SAG_RS05115	2670	2600	2262	1787	1697	1738	2393	2335	1974	1932	1903	2051	2234	1962	0.881	-0.183	0.35809	WP_001224500.1	DUF1027 domain-containing protein
SAG_RS05120	7651	8277	8018	6202	6112	5913	6857	7433	6996	6706	6855	6978	7095	6846	0.965	-0.051	0.768921	WP_001124990.1	23S rRNA (adenine(2503)-C(2))-methyltransferase RlmN
SAG_RS05125	3603	3637	3913	3332	3597	3322	3229	3266	3414	3603	4034	3921	3303	3853	1.165	0.221	0.135549	WP_000919802.1	VanZ family protein
SAG_RS05130	6431	5689	7160	11706	10085	9211	5763	5109	6248	12657	11311	10871	5707	11613	2.038	1.027	1.06018e-12	WP_000022475.1	ABC transporter transmembrane domain-containing protein
SAG_RS05135	7532	6637	7996	10598	9927	9835	6750	5960	6977	11459	11133	11607	6562	11400	1.741	0.8	3.76225e-11	WP_000841525.1	ABC transporter ATP-binding protein
SAG_RS05140	1106	1250	1078	904	1112	1048	991	1122	941	977	1247	1237	1018	1154	1.13	0.176	0.425997	WP_000925635.1	aminodeoxychorismate/anthranilate synthase component II
SAG_RS05145	247	244	242	295	345	325	221	219	211	319	387	384	217	363	1.666	0.737	0.00325578	WP_000857895.1	biotin transporter BioY
SAG_RS05150	429	577	466	499	532	610	384	518	407	540	597	720	436	619	1.419	0.505	0.0451257	WP_000009961.1	biotin synthase BioB
SAG_RS05155	121	109	130	88	108	111	108	98	113	95	121	131	106	116	1.079	0.11	0.832747	0	hypothetical protein
SAG_RS05160	297	272	283	242	272	257	266	244	247	262	305	303	252	290	1.147	0.198	0.531044	WP_000796107.1	thiolase family protein
SAG_RS05165	375	401	439	330	364	339	336	360	383	357	408	400	360	388	1.079	0.11	0.69617	WP_000894050.1	AMP-binding protein
SAG_RS05170	2175	2363	2887	3305	2475	1588	1949	2122	2519	3574	2776	1874	2197	2741	1.215	0.281	0.417846	WP_000949176.1	endonuclease III
SAG_RS05175	22	15	16	12	12	22	20	13	14	13	13	26	16	17	1.073	0.102	NA	WP_000606045.1	prepilin peptidase
SAG_RS05180	2903	2131	1773	2138	1493	1216	2602	1914	1547	2312	1674	1435	2021	1807	0.897	-0.157	0.339468	WP_000865866.1	YqgQ family protein
SAG_RS05185	13916	12657	13304	9818	10172	9664	12471	11366	11609	10616	11408	11405	11815	11143	0.943	-0.084	0.631558	WP_000038547.1	ROK family glucokinase
SAG_RS05190	7634	6389	7110	5547	5594	4973	6841	5737	6204	5998	6274	5869	6261	6047	0.968	-0.047	0.822485	WP_000367664.1	rhodanese-like domain-containing protein
SAG_RS05195	90011	93402	93132	75056	69114	56849	80665	83874	81265	81154	77514	67091	81935	75253	0.916	-0.127	0.438275	WP_000183432.1	translational GTPase TypA
SAG_RS05200	8774	9248	8161	6343	6470	6381	7863	8305	7121	6858	7256	7531	7763	7215	0.931	-0.104	0.575863	WP_000499533.1	DUF3165 family protein
SAG_RS05205	12553	13200	12762	9363	9099	8111	11250	11853	11136	10124	10205	9572	11413	9967	0.873	-0.195	0.143418	WP_000849681.1	UDP-N-acetylmuramoyl-L-alanine--D-glutamate ligase
SAG_RS05210	11569	11375	11878	8428	7662	7203	10368	10215	10365	9113	8593	8501	10316	8736	0.846	-0.24	0.0703603	WP_000516700.1	UDP-N-acetylglucosamine--N-acetylmuramyl- (pentapeptide) pyrophosphoryl-undecaprenol N-acetylglucosamine transferase
SAG_RS05215	12684	13829	15131	8839	8247	8403	11367	12418	13203	9557	9249	9917	12329	9574	0.778	-0.363	0.00642396	WP_001124859.1	FtsQ-type POTRA domain-containing protein
SAG_RS05220	51639	55228	54778	37997	36922	33036	46277	49594	47798	41084	41409	38988	47890	40494	0.846	-0.242	0.0629702	WP_000113465.1	cell division protein FtsA
SAG_RS05225	86754	89124	93214	62217	55708	53254	77746	80032	81337	67272	62478	62849	79705	64200	0.805	-0.313	0.0165013	WP_000232007.1	cell division protein FtsZ
SAG_RS05230	38044	35344	38229	24272	20882	21234	34094	31738	33358	26244	23420	25060	33063	24908	0.753	-0.41	0.000457867	WP_000981483.1	YggS family pyridoxal phosphate-dependent enzyme
SAG_RS05235	17308	18161	22847	13915	14812	15606	15511	16308	19936	15045	16612	18418	17252	16692	0.97	-0.044	0.799481	WP_001185366.1	cell division protein SepF
SAG_RS05240	11019	12259	9973	6035	5853	6153	9875	11008	8702	6525	6564	7262	9862	6784	0.69	-0.535	0.0016681	WP_000604717.1	YggT family protein
SAG_RS05245	59256	59965	61079	39037	32165	33100	53103	53848	53296	42208	36074	39064	53416	39115	0.731	-0.452	0.000632149	WP_000171105.1	YlmH/Sll1252 family protein
SAG_RS05250	37802	39248	46660	27655	27444	29557	33877	35244	40715	29902	30779	34882	36612	31854	0.871	-0.2	0.118525	WP_001131467.1	DivIVA domain-containing protein
SAG_RS05255	75846	75598	71277	68825	59792	49425	67971	67886	62195	74417	67059	58330	66017	66602	1.005	0.007	0.969165	WP_000768163.1	isoleucine--tRNA ligase
SAG_RS05260	8857	9665	8001	8492	6526	5453	7937	8679	6982	9182	7319	6435	7866	7645	0.965	-0.051	0.829584	WP_001237035.1	DUF1827 family protein
SAG_RS05265	1175	1292	1203	1769	1532	1434	1053	1160	1050	1913	1718	1692	1088	1774	1.631	0.706	9.09884e-06	WP_000184292.1	NUDIX hydrolase
SAG_RS05270	22072	17557	22043	31043	20579	20146	19780	15766	19234	33565	23080	23776	18260	26807	1.454	0.54	0.000799692	WP_000882549.1	ATP-dependent Clp protease ATP-binding subunit
SAG_RS05275	20502	26075	25025	15609	16851	13968	18373	23415	21836	16877	18899	16485	21208	17420	0.824	-0.279	0.0619253	WP_000443582.1	DUF1797 family protein
SAG_RS05280	532	655	486	676	724	827	477	588	424	731	812	976	496	840	1.694	0.76	0.00225852	WP_001011647.1	amino acid ABC transporter permease
SAG_RS05285	717	724	832	953	1005	1051	643	650	726	1030	1127	1240	673	1132	1.681	0.749	2.43269e-06	WP_000230134.1	amino acid ABC transporter ATP-binding protein
SAG_RS05290	13576	9795	10771	19659	11755	13378	12166	8796	9399	21256	13184	15788	10120	16743	1.639	0.713	1.59744e-08	WP_001106845.1	phospho-sugar mutase
SAG_RS05295	6614	6398	5879	4478	4171	3677	5927	5745	5130	4842	4678	4339	5601	4620	0.826	-0.277	0.0379992	WP_000137498.1	bifunctional methylenetetrahydrofolate dehydrogenase/methenyltetrahydrofolate cyclohydrolase
SAG_RS05300	7406	7321	6992	4869	4844	4461	6637	6574	6101	5265	5433	5265	6437	5321	0.827	-0.274	0.0436054	WP_000634981.1	NAD(P)H-hydrate dehydratase
SAG_RS05305	13702	13180	12221	10144	9301	9299	12279	11835	10664	10968	10431	10974	11593	10791	0.932	-0.101	0.553482	WP_001286939.1	exodeoxyribonuclease VII large subunit
SAG_RS05310	404	311	485	290	314	346	362	279	423	314	352	408	355	358	1.017	0.024	0.952076	WP_001280900.1	exodeoxyribonuclease VII small subunit
SAG_RS05315	9285	9226	9950	7649	7292	7079	8321	8285	8682	8270	8178	8354	8429	8267	0.981	-0.028	0.876329	WP_000256279.1	polyprenyl synthetase family protein
SAG_RS05320	5626	6808	7151	4338	4567	5002	5042	6113	6240	4690	5122	5903	5798	5238	0.903	-0.146	0.34788	WP_001041040.1	TlyA family rRNA (cytidine-2'-O)-methyltransferase
SAG_RS05325	5715	5860	5392	4040	3582	3729	5122	5262	4705	4368	4017	4401	5030	4262	0.848	-0.238	0.137853	WP_000747940.1	ArgR family transcriptional regulator
SAG_RS05330	17439	18145	17994	12255	11996	12770	15628	16294	15701	13251	13454	15071	15874	13925	0.876	-0.191	0.196777	WP_000923621.1	DNA repair protein RecN
SAG_RS05335	15157	15247	15610	10891	12032	11754	13583	13692	13621	11776	13494	13872	13632	13047	0.955	-0.067	0.708854	WP_000034838.1	DegV family protein
SAG_RS05340	7539	7938	8656	5498	5352	5544	6756	7128	7553	5945	6002	6543	7146	6163	0.863	-0.213	0.115001	WP_001035227.1	SGNH/GDSL hydrolase family protein
SAG_RS05345	4284	4286	3755	2904	2903	2927	3839	3849	3277	3140	3256	3454	3655	3283	0.9	-0.152	0.431041	WP_000806954.1	YpmS family protein
SAG_RS05350	48825	48884	43107	31509	33513	29726	43755	43897	37614	34069	37586	35082	41755	35579	0.854	-0.229	0.121594	WP_001284634.1	HU family DNA-binding protein
SAG_RS05355	656	580	477	448	426	390	588	521	416	484	478	460	508	474	0.941	-0.088	0.769456	WP_001290370.1	hypothetical protein
SAG_RS05360	2515	2401	5842	4829	3626	4746	2254	2156	5098	5221	4067	5601	3169	4963	1.688	0.756	0.0040443	WP_000254063.1	dihydroorotate oxidase
SAG_RS05365	22646	24172	21574	13421	13411	13061	20295	21706	18825	14511	15041	15414	20275	14989	0.74	-0.434	0.00140891	WP_001185391.1	aminoacyltransferase
SAG_RS05370	20394	23368	20514	12340	11932	11648	18276	20984	17900	13343	13382	13747	19053	13491	0.71	-0.495	0.00029839	WP_000285514.1	aminoacyltransferase
SAG_RS05375	28985	30910	26042	17163	14378	14623	25975	27757	22724	18557	16125	17258	25485	17313	0.681	-0.555	0.000273012	WP_000527090.1	aminoacyltransferase
SAG_RS05380	16222	17650	13517	10538	8959	8344	14538	15849	11795	11394	10048	9847	14061	10430	0.746	-0.423	0.00864501	WP_000200668.1	sugar-phosphatase
SAG_RS05385	10914	10842	8334	5743	5021	4799	9781	9736	7272	6210	5631	5664	8930	5835	0.659	-0.602	0.000159984	WP_001003543.1	HD domain-containing protein
SAG_RS05390	2017	1958	1984	1351	1544	1468	1808	1758	1731	1461	1732	1732	1766	1642	0.927	-0.109	0.608456	WP_001209458.1	DUF1934 domain-containing protein
SAG_RS05395	29462	38502	33598	25569	28705	23851	26403	34574	29317	27646	32194	28148	30098	29329	0.978	-0.032	0.863254	WP_000910746.1	calcium-translocating P-type ATPase, PMCA-type
SAG_RS05400	3170	3357	3168	3047	2366	2102	2841	3015	2764	3295	2654	2481	2873	2810	0.971	-0.042	0.866785	WP_000163483.1	metallophosphoesterase
SAG_RS05405	1002	884	1344	1292	927	1098	898	794	1173	1397	1040	1296	955	1244	1.31	0.39	0.0619253	WP_000064640.1	fructose-1,6-bisphosphatase
SAG_RS05410	2236	1883	2843	5281	4094	3635	2004	1691	2481	5710	4592	4290	2059	4864	2.375	1.248	8.34965e-10	WP_000351637.1	tRNA epoxyqueuosine(34) reductase QueG
SAG_RS05415	21403	22230	22701	22775	21826	18924	19181	19962	19808	24625	24479	22334	19650	23813	1.211	0.276	0.042312	WP_011324939.1	peptide chain release factor 2
SAG_RS05420	9896	10750	11050	10016	9485	9189	8868	9653	9642	10830	10638	10845	9388	10771	1.148	0.199	0.154681	WP_001173889.1	cell division ATP-binding protein FtsE
SAG_RS05425	25245	23789	25685	26926	22623	19461	22624	21362	22412	29114	25372	22967	22133	25818	1.161	0.216	0.176967	WP_000236202.1	permease-like cell division protein FtsX
SAG_RS05430	9366	9266	8563	6983	5796	4527	8393	8321	7472	7550	6500	5343	8062	6464	0.795	-0.331	0.0352137	WP_001022571.1	thioesterase
SAG_RS05435	5099	5057	4642	4047	3213	2319	4570	4541	4051	4376	3603	2737	4387	3572	0.801	-0.32	0.0926184	WP_001115859.1	MBL fold metallo-hydrolase
SAG_RS05440	8937	9911	5999	4418	4076	3280	8009	8900	5235	4777	4571	3871	7381	4406	0.609	-0.714	2.8438e-05	WP_000048144.1	(S)-acetoin forming diacetyl reductase
SAG_RS05445	8161	8140	7757	6524	5961	5340	7314	7310	6769	7054	6685	6302	7131	6680	0.937	-0.095	0.539552	WP_000458614.1	bifunctional DnaQ family exonuclease/ATP-dependent helicase
SAG_RS05450	18014	17279	17874	16051	16495	14958	16144	15516	15597	17355	18500	17653	15752	17836	1.132	0.179	0.196722	WP_000221826.1	pyridoxal phosphate-dependent aminotransferase
SAG_RS05455	31932	29878	31928	28157	25001	23693	28616	26830	27860	30445	28039	27962	27769	28815	1.037	0.053	0.742135	WP_000038470.1	asparagine--tRNA ligase
SAG_RS05460	10265	8886	10416	10092	6952	6484	9199	7980	9089	10912	7797	7652	8756	8787	0.992	-0.012	0.962069	WP_000167491.1	ECF transporter S component
SAG_RS05465	18233	16390	18595	17255	12300	11915	16340	14718	16226	18657	13795	14062	15761	15505	0.975	-0.036	0.875627	WP_001031097.1	nucleoside hydrolase
SAG_RS05470	1631	1492	1585	1312	874	895	1462	1340	1383	1419	980	1056	1395	1152	0.816	-0.294	0.147763	WP_000965180.1	OsmC family protein
SAG_RS05475	10104	9141	7741	4557	4095	4089	9055	8208	6755	4927	4593	4826	8006	4782	0.601	-0.734	2.44093e-06	WP_001278848.1	RNase adapter RapZ
SAG_RS05480	8740	8114	7874	4727	4890	4971	7832	7286	6871	5111	5484	5867	7330	5487	0.749	-0.418	0.00910838	WP_001231102.1	YvcK family protein
SAG_RS05485	11466	11535	10599	5925	4880	5120	10275	10358	9248	6406	5473	6042	9960	5974	0.599	-0.739	1.11601e-07	WP_000011316.1	DNA-binding protein WhiA
SAG_RS05490	22566	22023	20104	12893	11489	10658	20223	19776	17542	13940	12885	12578	19180	13134	0.685	-0.545	5.21454e-06	WP_000752457.1	C69 family dipeptidase
SAG_RS05495	9264	9957	13763	23120	6305	4181	8302	8941	12009	24998	7071	4934	9751	12334	0.975	-0.037	0.975273	WP_001227406.1	zinc ABC transporter substrate-binding protein AdcA
SAG_RS05500	21743	24983	29427	26096	25038	21730	19485	22434	25677	28216	28081	25645	22532	27314	1.219	0.285	0.132087	WP_000710757.1	type B 50S ribosomal protein L31
SAG_RS05505	6860	6633	7180	6814	4776	3697	6148	5956	6265	7368	5356	4363	6123	5696	0.909	-0.138	0.613138	WP_000583238.1	bifunctional oligoribonuclease/PAP phosphatase NrnA
SAG_RS05510	1483	1709	1643	1134	1482	1518	1329	1535	1434	1226	1662	1791	1433	1560	1.077	0.107	0.643824	WP_000189639.1	adenosine deaminase
SAG_RS05515	7288	7493	8284	5050	6856	6416	6531	6729	7228	5460	7689	7572	6829	6907	1	0.001	0.997361	WP_001162136.1	flavodoxin
SAG_RS05520	1765	1679	1517	1132	1249	1229	1582	1508	1324	1224	1401	1450	1471	1358	0.924	-0.115	0.637594	WP_000418127.1	chorismate mutase
SAG_RS05525	6690	7651	7003	4665	6300	6187	5995	6870	6111	5044	7066	7302	6325	6471	1.011	0.016	0.952076	WP_000595708.1	voltage-gated chloride channel family protein
SAG_RS05530	6667	6876	6732	2739	2720	2377	5975	6175	5874	2962	3051	2805	6008	2939	0.489	-1.032	1.13764e-18	WP_088181596.1	IS5-like element IS1381A family transposase
SAG_RS05535	115827	115410	139827	135652	114604	92447	103800	103637	122010	146673	128532	109103	109816	128103	1.162	0.216	0.331084	WP_001068667.1	50S ribosomal protein L19
SAG_RS05540	1766	1945	2112	1281	1487	1540	1583	1747	1843	1385	1668	1817	1724	1623	0.938	-0.093	0.62935	#N/A	tRNA-Arg
SAG_RS05545	4792	3641	7405	8317	5146	7941	4294	3270	6461	8993	5771	9372	4675	8045	1.75	0.807	1.67355e-06	WP_000264736.1	site-specific integrase
SAG_RS05550	4762	4257	5619	5455	5338	4904	4268	3823	4903	5898	5987	5788	4331	5891	1.367	0.451	0.00567219	WP_000505363.1	hypothetical protein
SAG_RS05555	4787	2958	7074	6578	3919	4594	4290	2656	6173	7112	4395	5422	4373	5643	1.342	0.425	0.120918	WP_000891067.1	GTP pyrophosphokinase
SAG_RS05560	5587	3755	8475	8638	6161	6940	5007	3372	7395	9340	6910	8190	5258	8147	1.619	0.695	0.00340771	WP_000550055.1	helix-turn-helix domain-containing protein
SAG_RS05565	4181	5205	4249	2505	3685	2959	3747	4674	3708	2709	4133	3492	4043	3445	0.845	-0.244	0.171703	WP_001107539.1	DUF2188 domain-containing protein
SAG_RS05570	430	367	352	699	311	604	385	330	307	756	349	713	341	606	1.695	0.762	0.0214328	WP_000394501.1	hypothetical protein
SAG_RS05575	1622	1679	1020	890	859	785	1454	1508	890	962	963	926	1284	950	0.76	-0.397	0.1186	WP_000573030.1	DUF4393 domain-containing protein
SAG_RS05580	153	138	117	232	109	227	137	124	102	251	122	268	121	214	1.687	0.755	0.0961789	WP_001183891.1	helix-turn-helix transcriptional regulator
SAG_RS05585	1818	1617	1480	2786	974	2427	1629	1452	1291	3012	1092	2864	1457	2323	1.465	0.551	0.143619	WP_001072518.1	phage antirepressor Ant
SAG_RS05590	285	254	259	488	213	488	255	228	226	528	239	576	236	448	1.776	0.829	0.02521	WP_000879943.1	hypothetical protein
SAG_RS05595	309	337	270	571	203	515	277	303	236	617	228	608	272	484	1.648	0.721	0.123729	WP_000431178.1	hypothetical protein
SAG_RS05600	818	811	735	1407	553	1437	733	728	641	1521	620	1696	701	1279	1.683	0.751	0.0524385	WP_000774716.1	phage replisome organizer N-terminal domain-containing protein
SAG_RS05605	174	142	134	275	104	246	156	128	117	297	117	290	134	235	1.643	0.716	0.115502	WP_000371783.1	hypothetical protein
SAG_RS05610	199	184	210	414	178	416	178	165	183	448	200	491	175	380	2.024	1.017	0.0050879	WP_000229417.1	hypothetical protein
SAG_RS05615	338	307	330	597	218	628	303	276	288	646	244	741	289	544	1.709	0.773	0.0594863	WP_000323859.1	siphovirus Gp157 family protein
SAG_RS05620	1183	1123	1042	1976	690	1767	1060	1008	909	2137	774	2085	992	1665	1.537	0.62	0.11089	WP_001231960.1	ERF family protein
SAG_RS05625	25321	24993	26243	27236	24615	20427	22692	22443	22899	29449	27607	24107	22678	27054	1.189	0.25	0.107727	WP_000609377.1	single-stranded DNA-binding protein
SAG_RS05630	1499	1280	1386	2800	1124	2688	1343	1149	1209	3027	1261	3172	1234	2487	1.872	0.904	0.00272755	WP_000561483.1	group II intron reverse transcriptase/maturase
SAG_RS05635	403	395	319	587	277	661	361	355	278	635	311	780	331	575	1.634	0.708	0.0913806	WP_000165747.1	hypothetical protein
SAG_RS05640	358	282	325	553	248	611	321	253	284	598	278	721	286	532	1.741	0.8	0.0195145	WP_000143298.1	RusA family crossover junction endodeoxyribonuclease
SAG_RS05645	464	401	375	700	300	708	416	360	327	757	336	836	368	643	1.639	0.713	0.0591944	WP_000129030.1	hypothetical protein
SAG_RS05650	589	617	571	1023	363	908	528	554	498	1106	407	1072	527	862	1.504	0.589	0.15807	WP_000612734.1	YopX family protein
SAG_RS05655	228	203	241	402	185	437	204	182	210	435	207	516	199	386	1.821	0.865	0.0142508	WP_000139629.1	hypothetical protein
SAG_RS05660	235	219	238	423	182	437	211	197	208	457	204	516	205	392	1.787	0.838	0.0280583	WP_000052302.1	hypothetical protein
SAG_RS05665	874	958	796	1306	562	1298	783	860	695	1412	630	1532	779	1191	1.438	0.524	0.187348	WP_001019148.1	DUF1642 domain-containing protein
SAG_RS05670	282	280	203	417	191	480	253	251	177	451	214	566	227	410	1.7	0.766	0.105881	WP_000660741.1	hypothetical protein
SAG_RS05675	767	585	567	1119	648	1144	687	525	495	1210	727	1350	569	1096	1.88	0.911	0.000670495	WP_000533373.1	DUF1492 domain-containing protein
SAG_RS05680	261	238	182	399	128	192	234	214	159	431	144	227	202	267	1.218	0.285	0.575863	WP_017646473.1	HNH endonuclease signature motif containing protein
SAG_RS05685	355	227	220	617	155	216	318	204	192	667	174	255	238	365	1.343	0.425	0.299762	WP_000725957.1	hypothetical protein
SAG_RS05690	1130	930	851	2283	506	807	1013	835	743	2468	567	952	864	1329	1.288	0.365	0.413318	WP_001108668.1	phage portal protein
SAG_RS05695	2783	2601	2234	3390	1497	1712	2494	2336	1949	3665	1679	2020	2260	2455	1.031	0.045	0.907956	WP_000227333.1	polymorphic toxin type 50 domain-containing protein
SAG_RS05700	784	684	609	817	521	471	703	614	531	883	584	556	616	674	1.079	0.109	0.683219	WP_000421991.1	hypothetical protein
SAG_RS05705	3274	3174	2619	5917	1649	1995	2934	2850	2285	6398	1849	2354	2690	3534	1.131	0.178	0.699064	WP_000256853.1	terminase large subunit
SAG_RS05710	952	839	646	1657	296	416	853	753	564	1792	332	491	723	872	0.931	-0.104	0.873603	WP_001288694.1	DUF4355 domain-containing protein
SAG_RS05715	1976	1597	1268	3539	659	835	1771	1434	1106	3827	739	985	1437	1850	0.994	-0.008	0.988159	WP_000841023.1	phage major capsid protein
SAG_RS05720	251	238	244	407	107	177	225	214	213	440	120	209	217	256	1.03	0.043	0.95128	WP_000640307.1	hypothetical protein
SAG_RS05725	498	380	337	779	151	255	446	341	294	842	169	301	360	437	0.993	-0.01	0.987155	WP_000180800.1	phage Gp19/Gp15/Gp42 family protein
SAG_RS05730	564	495	371	931	179	232	505	445	324	1007	201	274	425	494	0.914	-0.129	0.837011	WP_000517229.1	hypothetical protein
SAG_RS05735	145	135	112	287	45	63	130	121	98	310	50	74	116	145	0.914	-0.129	0.880399	WP_000032787.1	hypothetical protein
SAG_RS05740	175	140	127	303	77	88	157	126	111	328	86	104	131	173	1.11	0.151	0.815512	WP_000573598.1	hypothetical protein
SAG_RS05745	885	609	499	1303	239	375	793	547	435	1409	268	443	592	707	0.966	-0.05	0.935789	WP_000226354.1	tail protein
SAG_RS05750	102	89	75	175	38	63	91	80	65	189	43	74	79	102	1.094	0.13	0.874727	WP_000858406.1	hypothetical protein
SAG_RS05755	191	138	127	351	63	90	171	124	111	380	71	106	135	186	1.075	0.104	0.886147	WP_000916438.1	DUF5361 domain-containing protein
SAG_RS05760	2155	1753	1240	3412	638	1017	1931	1574	1082	3689	716	1200	1529	1868	0.994	-0.009	0.987903	WP_000224695.1	hypothetical protein
SAG_RS05765	1638	1347	1067	2701	527	750	1468	1210	931	2920	591	885	1203	1465	0.975	-0.036	0.953396	WP_000228810.1	phage tail family protein
SAG_RS05770	4587	3840	2831	7686	1519	1978	4111	3448	2470	8310	1704	2334	3343	4116	0.98	-0.029	0.958618	WP_000955548.1	glucosaminidase domain-containing protein
SAG_RS05775	2237	1846	1290	3743	787	1008	2005	1658	1126	4047	883	1190	1596	2040	1.045	0.064	0.910382	WP_000536253.1	DUF859 family phage minor structural protein
SAG_RS05780	337	291	229	608	104	137	302	261	200	657	117	162	254	312	0.924	-0.114	0.875627	WP_000494205.1	DUF1366 domain-containing protein
SAG_RS05785	171	95	93	273	67	54	153	85	81	295	75	64	106	145	1.114	0.155	0.805621	WP_000698337.1	hypothetical protein
SAG_RS05790	238	205	166	439	64	105	213	184	145	475	72	124	181	224	0.912	-0.132	0.869967	WP_000215499.1	hypothetical protein
SAG_RS05795	107	75	82	176	57	56	96	67	72	190	64	66	78	107	1.213	0.278	0.643932	WP_001001742.1	phage holin
SAG_RS05800	707	640	540	1237	314	406	634	575	471	1337	352	479	560	723	1.097	0.133	0.805621	WP_000236381.1	CHAP domain-containing protein
SAG_RS05805	7327	6906	7199	5940	5769	5776	6566	6201	6282	6423	6470	6817	6350	6570	1.035	0.049	0.7837	WP_000812952.1	Abi family protein
SAG_RS05810	5241	6583	8235	3517	5033	4586	4697	5911	7186	3803	5645	5412	5931	4953	0.835	-0.26	0.118525	WP_000076715.1	CsbD family protein
SAG_RS05815	47	40	55	36	37	50	42	36	48	39	41	59	42	46	1.096	0.133	0.864112	WP_000965642.1	hypothetical protein
SAG_RS05820	14	9	13	14	27	15	13	8	11	15	30	18	11	21	1.911	0.934	NA	WP_025193995.1	site-specific integrase
SAG_RS05830	433	467	530	384	422	485	388	419	462	415	473	572	423	487	1.144	0.194	0.426258	#N/A	#N/A
SAG_RS05835	333	273	403	335	294	317	298	245	352	362	330	374	298	355	1.201	0.264	0.336396	#N/A	#N/A
SAG_RS05840	500	396	453	487	355	394	448	356	395	527	398	465	400	463	1.157	0.21	0.375805	#N/A	#N/A
SAG_RS05845	489	493	653	503	475	572	438	443	570	544	533	675	484	584	1.209	0.274	0.190122	#N/A	#N/A
SAG_RS05850	13	16	6	13	28	27	12	14	5	14	31	32	10	26	2.478	1.309	0.206193	WP_000508795.1	NINE protein
SAG_RS05855	189	165	149	214	176	169	169	148	130	231	197	199	149	209	1.407	0.493	0.113173	WP_000594360.1	ABC transporter permease
SAG_RS05860	208	197	235	175	264	194	186	177	205	189	296	229	189	238	1.239	0.309	0.405054	WP_000353149.1	ABC transporter ATP-binding protein
[truncated: 1,525 more rows]

## Sheet: A909
Supplementary Data S2C : RNA-seq analysis of ∆covR mutant in A909
[truncated: 2,111 more rows]
