# Supplementary material for: The virulence regulator CovR boosts CRISPR-Cas9 immunity in Group B Streptococcus
Source: Nat Commun. 2025 Jul 1;16:5678. doi: 10.1038/s41467-025-60871-6 (PMC12216829; doi:10.1038/s41467-025-60871-6)
Supplement: Supplementary file 6 — Supplementary Data S4 [file 41467_2025_60871_MOESM6_ESM.xlsx]

## Sheet: 2FAST2Q
Supplementary Data S4A: Protospacer absolute counts (2FAST2Q analysis)
Blue: WT protospacer sequence; orange: random protospacer sequence
Protospacer ID	BM110_rep3	BM110_rep4	D53A_rep1	D53A_rep2	Input_rep4	Input_rep5	T282A_rep1	T282A_rep2	deltadelta_rep2	deltadelta_rep3
P4_01A	2554	1705	1250	792	803	1141	2642	1836	2358	3524
P4_01C	9075	7240	16422	11287	2053	2851	10922	13127	4158	7289
P4_01G	7281	7107	10131	6801	1625	2254	9289	6061	3146	5105
P4_02A	587	264	21	28	702	889	517	319	1095	1367
P4_02C	5400	4181	693	1201	2867	4033	5461	4623	3734	10349
P4_02G	13517	11715	13653	10123	3258	4566	19114	18416	5766	12211
P4_03A	100	65	8	21	885	1321	54	47	1362	3604
P4_03C	3373	2496	424	709	1963	2743	3121	4167	3318	6991
P4_03G	6842	5384	1120	1511	3338	4677	5096	6427	5864	8869
P4_04A	22	15	2	10	594	919	648	16	291	1153
P4_04C	2386	2153	492	1005	1430	2042	2382	2785	2822	4140
P4_04T	3256	2406	607	1638	1107	1616	4398	3387	1908	3663
P4_05A	43	35	25	8	1236	1836	48	45	998	4329
P4_05C	1164	853	67	199	2138	2921	395	1367	1877	5429
P4_05G	1695	1299	90	192	2714	3763	1886	1859	2255	7640
P4_06A	3484	2951	1391	2079	646	922	2220	5096	1647	3995
P4_06G	8512	9042	16039	13724	2432	3255	13709	9794	4081	9474
P4_06T	573	272	74	133	208	279	808	358	72	573
P4_07C	7964	6748	3541	5053	3050	4513	7539	11834	3082	10652
P4_07G	5259	2745	364	1257	3669	5148	3531	5273	4314	13103
P4_07T	1919	967	437	723	747	1097	1492	1610	108	3320
P4_08A	12	2	0	3	617	886	4	9	56	979
P4_08C	26	26	7	6	1825	2649	21	22	440	3384
P4_08G	2642	1483	161	496	1663	2371	2073	2179	3863	4119
P4_09A	22	27	18	30	2182	2943	16	21	1428	3680
P4_09C	78	69	49	46	5577	7716	266	68	1969	7156
P4_09G	111	48	74	53	5432	7770	55	70	2089	8935
P4_10A	17	10	7	75	994	1266	15	21	643	1433
P4_10C	58	42	32	39	3568	4925	46	41	2092	6593
P4_10T	35	33	26	64	1828	2706	27	34	2368	5060
P4_11C	60	45	38	39	4656	6369	42	49	2438	6709
P4_11G	42	30	33	25	3079	4450	37	34	1924	3753
P4_11T	32	22	17	37	1921	2810	400	29	978	2583
P4_12A	35	26	14	16	2494	3450	26	22	659	2353
P4_12C	75	57	37	28	4330	6409	46	63	1865	6316
P4_12T	56	27	20	12	2433	3259	17	38	1346	2188
P4_13C	96	64	53	44	5609	7863	49	71	4330	6965
P4_13G	104	75	38	51	6464	8901	65	65	1910	7158
P4_13T	61	44	46	45	4122	5729	50	38	1709	6786
P4_14A	39	15	20	7	1625	2321	17	25	591	1778
P4_14G	88	48	40	38	4342	6163	38	45	3110	4626
P4_14T	42	24	21	26	2395	3586	37	24	1156	3056
P4_15A	24	19	23	20	1816	2495	17	23	1500	1190
P4_15G	95	40	48	45	4861	6555	40	53	2019	5156
P4_15T	52	24	22	21	2716	3712	23	36	936	3397
P4_16C	64	21	20	20	2674	3888	51	26	1428	3858
P4_16G	44	32	23	40	3128	4568	40	32	1173	3599
P4_16T	10	10	18	6	1000	1296	15	4	686	1065
P4_17A	37	21	10	15	2376	3218	31	13	626	2469
P4_17C	97	44	40	48	5696	8046	372	84	2424	5578
P4_17T	23	27	9	16	1940	2668	22	36	704	2117
P4_18C	101	66	61	46	5913	8302	73	74	7774	12872
P4_18G	58	36	29	41	3870	5321	56	33	1117	4846
P4_18T	34	24	21	12	1809	2629	17	24	440	2175
P4_19C	104	69	32	53	5927	8586	75	83	3675	7227
P4_19G	165	136	72	69	5619	8048	113	248	5031	9232
P4_19T	32	28	93	13	1877	2676	24	37	1738	1562
P4_20A	31	14	24	56	1885	2637	16	26	157	2974
P4_20G	71	42	29	51	3982	5817	51	58	2191	4397
P4_20T	24	19	12	16	1521	2196	33	26	902	1949
P4_WT	1090	638	713	507	55106	76634	1597	2442	24382	66267
P8_01A	6871	4477	1172	2059	1922	2763	5912	6464	3064	6227
P8_01G	35873	27220	42428	35979	6167	8796	40300	37731	12200	20602
P8_01T	10947	7071	5093	6420	1939	2586	7548	8435	3144	6590
P8_02A	8394	5558	1377	3249	2875	3846	4310	9646	3414	11052
P8_02C	7373	5768	2837	4992	2753	3626	8847	8447	4321	9735
P8_02G	21166	19817	51027	36887	4977	6796	26239	28413	7814	17341
P8_03C	6274	3846	1582	2584	1774	2264	2669	5292	1688	6107
P8_03G	8171	4140	1405	2658	2992	3907	4108	9298	3404	9264
P8_03T	3369	2925	1674	2147	1662	2205	2588	4384	1900	5284
P8_04A	478	219	25	33	1626	2336	250	460	1031	4541
P8_04G	10193	6640	979	3520	3745	4905	5831	13175	4375	11728
P8_04T	1462	506	23	80	1738	2350	347	1050	1522	5334
P8_05A	1979	1018	133	236	3545	4797	854	2112	3462	12290
P8_05C	6009	2638	172	716	3742	5106	1256	6711	8382	13053
P8_05G	13331	7010	1181	3621	4868	6479	6680	16113	5667	16396
P8_06C	2477	1119	85	410	2532	3534	628	2540	5044	8514
P8_06G	7360	2288	194	1279	3786	5152	1962	5264	4172	11452
P8_06T	1942	727	103	255	1447	2019	683	1972	2469	5419
P8_07A	5933	2792	597	2576	2278	2864	3136	5903	7077	7620
P8_07G	16866	9109	19018	16693	3585	4428	10957	18579	6462	13755
P8_07T	325	125	57	56	1630	2197	146	237	1334	5448
P8_08A	23	26	12	21	1474	2008	19	34	1407	2391
P8_08G	20899	9950	4878	11226	4997	6805	11663	17453	8289	15891
P8_08T	34	28	9	21	1382	1850	25	26	1883	3028
P8_09A	33	26	27	20	2635	3613	22	18	1830	2440
P8_09C	78	60	56	62	6125	8006	57	79	2770	9161
P8_09T	34	26	14	20	2213	3144	37	57	2587	4945
P8_10A	53	34	12	20	2897	4143	51	38	1998	3647
P8_10C	57	34	36	28	4123	5753	48	40	2968	7086
P8_10T	45	28	19	30	2775	3747	184	27	2574	5074
P8_11A	37	22	16	19	1933	2250	20	27	1042	2915
P8_11G	68	29	32	35	4197	5694	61	42	4362	7665
P8_11T	33	23	30	12	1782	2423	24	31	1956	2515
P8_12A	25	13	15	32	1990	2735	23	23	1278	2783
P8_12C	73	49	38	58	4713	6619	52	59	3921	6071
P8_12G	907	1041	1146	1796	5962	8114	1697	1301	5155	10333
P8_13A	22	11	19	13	1323	1921	8	22	957	2089
P8_13C	55	28	21	29	2974	3974	26	28	1185	3516
P8_13G	139	125	22	49	3518	4804	73	166	922	4922
P8_14A	12	7	2	6	927	1197	10	15	904	1179
P8_14C	34	16	7	2	1700	2348	11	18	325	2118
P8_14T	16	10	14	8	1838	2494	18	15	910	2399
P8_15A	36	21	21	24	1720	2533	27	15	1351	1850
P8_15C	36	17	28	17	2167	3070	20	12	1013	2975
P8_15G	58	27	31	17	2863	4100	27	35	2495	4264
P8_16A	22	11	2	6	1100	1506	13	7	178	2187
P8_16C	41	13	22	19	2266	2975	41	25	1227	3292
P8_16G	40	14	12	29	2299	3114	29	24	1060	2674
P8_17A	47	22	24	31	3158	4386	24	29	668	4267
P8_17G	91	61	34	43	5250	7275	50	53	3431	7046
P8_17T	25	8	10	3	1651	2083	16	11	361	1993
P8_18C	73	63	40	58	5467	7657	51	51	2785	7675
P8_18G	58	51	26	32	3993	5075	59	30	4069	5703
P8_18T	16	9	4	13	1134	1470	19	9	999	1771
P8_19C	35	23	19	16	1817	2743	22	25	1870	2295
P8_19G	19	15	6	20	1546	2158	11	24	860	2521
P8_19T	23	9	14	9	1097	1600	23	10	826	1842
P8_20A	24	14	11	11	1527	1930	25	13	1506	1846
P8_20C	44	27	21	8	2660	3378	27	10	1406	3551
P8_20G	53	19	29	17	2619	3477	29	45	2080	2259
P8_WT	1061	732	590	608	60319	82083	724	1230	32041	80406
protoX1	281	304	2370	2304	198	360	1641	1656	331	292
protoX2	904	683	2376	2073	126	207	765	453	22	221

## Sheet: DESeq2-CovRD53A
Supplementary Data S4B: Immune efficiency in CovRD53A mutant (DESeq2 analysis)
Blue: WT protospacer sequence; orange: random protospacer sequence
Green Shading: statistically significative (adjusted p-value < 0.05). Statistical analysis with DESeq2 uses the Wald test to compute p-values, followed by Benjamini-Hochberg correction to adjust for multiple comparisons.
Protospacer ID	Base Mean	log2 Fold Change (∆covR vs. WT)	lfcSE	stat	pvalue	padj
P4_01A	5207.07	-0.311644	0.445688	-0.699242	0.484401	0.65508
P4_01C	37036.2	1.48082	0.354185	4.18093	2.90318e-05	0.00024342
P4_01G	24908.8	0.919604	0.397224	2.31508	0.0206087	0.066069
P4_02A	766.607	-3.33777	0.500205	-6.67281	2.50954e-11	1.3677e-09
P4_02C	9848.87	-1.65607	0.335317	-4.93883	7.85938e-07	1.22382e-05
P4_02G	43894.9	0.614189	0.314818	1.95093	0.0510652	0.146477
P4_03A	190.942	-1.78746	0.375838	-4.75594	1.97526e-06	2.69129e-05
P4_03C	6523.7	-1.68136	0.385092	-4.36613	1.26467e-05	0.000125318
P4_03G	12198.4	-1.5261	0.386518	-3.94834	7.8696e-05	0.000612704
P4_04A	315.705	-0.947229	1.43045	-0.66219	0.50785	0.65508
P4_04C	5302.78	-0.949177	0.45924	-2.06684	0.0387489	0.120675
P4_04T	7301.78	-0.661227	0.443028	-1.49252	0.135564	0.328365
P4_05A	159.165	-0.512511	0.428022	-1.1974	0.231153	0.466586
P4_05C	1901.61	-2.24987	0.600019	-3.74966	0.000177074	0.00120631
P4_05G	3189.22	-2.73017	0.413315	-6.60553	3.96099e-11	1.43916e-09
P4_06A	8404.64	-0.217175	0.43918	-0.4945	0.620953	0.769135
P4_06G	38822.8	1.42264	0.329258	4.32075	1.55501e-05	0.000141247
P4_06T	980.367	-1.26971	0.524461	-2.42099	0.0154785	0.0511259
P4_07C	20785.3	-0.0999425	0.340097	-0.293865	0.768861	0.910933
P4_07G	8354.94	-1.58265	0.477158	-3.31682	0.000910485	0.00472585
P4_07T	3331.35	-0.561694	0.6948	-0.808425	0.418846	0.65508
P4_08A	29.0139	-1.38938	1.5239	-0.911728	0.361912
P4_08C	106.279	-1.31307	0.603032	-2.17745	0.0294471	0.0134373
P4_08G	4075.99	-1.9367	0.54814	-3.53322	0.000410526	0.00235512
P4_09A	150.483	0.64422	0.402963	1.59871	0.109885	0.285178
P4_09C	430.231	0.0622953	0.473947	0.131439	0.895428	0.951836
P4_09G	380.071	0.469315	0.354887	1.32243	0.186024	0.420219
P4_10A	115.43	2.28182	0.924793	2.46738	0.0136104	0.0490255
P4_10C	258.402	0.226234	0.31166	0.725901	0.4679	0.65508
P4_10T	217.337	1.07726	0.384052	2.80499	0.00503177	0.019588
P4_11C	290.09	0.272234	0.315308	0.86339	0.387923	0.621818
P4_11G	205.377	0.419102	0.372429	1.12532	0.260453	0.51617
P4_11T	297.688	0.695565	1.04485	0.665707	0.505598	0.65508
P4_12A	130.581	-0.303255	0.410131	-0.739411	0.459657	0.65508
P4_12C	286.835	-0.299943	0.33168	-0.904313	0.36583	0.621818
P4_12T	153.203	-0.598118	0.469592	-1.2737	0.202771	0.433373
P4_13C	390.085	0.0140388	0.386978	0.036278	0.971061	0.980052
P4_13G	366.718	-0.294419	0.312094	-0.943366	0.345494	0.621818
P4_13T	278.169	0.517746	0.317741	1.62946	0.103216	0.274404
P4_14A	104.806	-0.20252	0.482563	-0.419675	0.674723
P4_14G	294.997	-0.045942	0.380489	-0.120745	0.903893	0.951836
P4_14T	161.883	0.249407	0.367186	0.679238	0.496987	0.65508
P4_15A	126.802	0.716157	0.55206	1.29725	0.194547	0.424111
P4_15G	297.886	0.242457	0.325004	0.746012	0.45566	0.65508
P4_15T	163.603	-0.0592107	0.379375	-0.156074	0.875974	0.945358
P4_16C	182.94	-0.293618	0.397399	-0.73885	0.459998	0.65508
P4_16G	196.795	0.443559	0.33761	1.31382	0.188906	0.420219
P4_16T	67.0928	0.983114	0.688868	1.42714	0.153539
P4_17A	120.92	-0.47571	0.459326	-1.03567	0.300357	0.582904
P4_17C	469.573	0.0966105	0.510604	0.189208	0.84993	0.942906
P4_17T	118.728	-0.327229	0.467402	-0.700103	0.483863	0.65508
P4_18C	511.114	0.0999005	0.394552	0.2532	0.800114	0.919535
P4_18G	231.893	0.304596	0.348722	0.873465	0.38241	0.621818
P4_18T	114.293	-0.0775497	0.456315	-0.169948	0.865051	0.942906
P4_19C	398.054	-0.308408	0.354377	-0.870283	0.384146	0.621818
P4_19G	613.906	-0.394805	0.449184	-0.878936	0.379436	0.621818
P4_19T	198.639	1.57145	1.00582	1.56236	0.118203	0.299631
P4_20A	139.805	1.58216	0.902734	1.75263	0.0796654	0.222225
P4_20G	275.092	0.231122	0.346356	0.667296	0.504583	0.65508
P4_20T	113.765	0.0949054	0.456099	0.208081	0.835166
P4_WT	4964.56	0.262752	0.399606	0.657527	0.510842	0.65508
P8_01A	12378.7	-1.10237	0.349681	-3.1525	0.00161877	0.00802026
P8_01G	115697	1.0295	0.302	3.40894	0.000652159	0.00355427
P8_01T	22503.4	0.0790107	0.296497	0.266481	0.789869	0.919535
P8_02A	15219.5	-0.896788	0.44348	-2.02216	0.0431599	0.130679
P8_02C	18539.2	-0.0671172	0.328468	-0.204334	0.838092	0.942906
P8_02G	103692	1.78946	0.306653	5.83544	5.36481e-09	1.16953e-07
P8_03C	10619.1	-0.557725	0.401929	-1.38762	0.165252	0.391576
P8_03G	13761.7	-0.852327	0.429782	-1.98316	0.0473495	0.139489
P8_03T	8469.16	-0.0436938	0.379411	-0.115162	0.908317	0.951836
P8_04A	696.882	-2.80952	0.452012	-6.21558	5.11355e-10	1.39344e-08
P8_04G	18510.7	-1.21936	0.495932	-2.45873	0.013943	0.0490255
P8_04T	1532.77	-3.47046	0.618381	-5.61217	1.99804e-08	3.62978e-07
P8_05A	2947.45	-2.274	0.498924	-4.55781	5.16909e-06	6.26034e-05
P8_05C	7835	-2.54125	0.676145	-3.75845	0.000170972	0.00120631
P8_05G	21709.9	-1.35914	0.47871	-2.83917	0.00452315	0.0182601
P8_06C	3339.82	-2.12646	0.684125	-3.1083	0.00188168	0.00891754
P8_06G	8063.32	-1.93147	0.649687	-2.97293	0.00294973	0.0128608
P8_06T	2547.49	-2.11554	0.577437	-3.66367	0.00024863	0.00159416
P8_07A	9764.17	-0.728873	0.591218	-1.23283	0.217639	0.456204
P8_07G	48724	1.22868	0.339484	3.61925	0.000295458	0.00178916
P8_07T	501.852	-1.18449	0.393476	-3.01032	0.00260976	0.0118526
P8_08A	128.441	0.0966358	0.482413	0.200318	0.841232	0.942906
P8_08G	36317.6	-0.188792	0.393326	-0.47999	0.631235	0.773085
P8_08T	140.53	-0.353735	0.463447	-0.763269	0.445303	0.65508
P8_09A	161.968	0.393199	0.449331	0.875077	0.381532	0.621818
P8_09C	392.547	0.485738	0.322081	1.50812	0.131523	0.325819
P8_09T	198.041	-0.10706	0.425693	-0.251497	0.80143	0.919535
P8_10A	197.497	-0.717314	0.411833	-1.74176	0.0815506	0.222225
P8_10C	276.945	0.238236	0.338547	0.7037	0.481619	0.65508
P8_10T	267.902	0.148084	0.822168	0.180114	0.857063	0.942906
P8_11A	131.503	-0.0161614	0.405737	-0.0398324	0.968227	0.980052
P8_11G	314.06	0.240998	0.382918	0.629373	0.529105	0.67061
P8_11T	153.453	0.33341	0.489451	0.681193	0.49575	0.65508
P8_12A	136.274	1.04016	0.428914	2.4251	0.0153041	0.0511259
P8_12C	341.998	0.371251	0.378875	0.979876	0.327147	0.614811
P8_12G	4413.39	1.21844	0.425176	2.86573	0.00416044	0.0174418
P8_13A	98.8066	0.717662	0.508722	1.41071	0.158329
P8_13C	177.528	0.0157234	0.346684	0.0453536	0.963825	0.980052
P8_13G	364.883	-1.23435	0.449654	-2.74512	0.00604896	0.0227358
P8_14A	60.4894	-0.520647	0.802776	-0.648559	0.516624
P8_14C	83.1596	-1.69365	0.67939	-2.49291	0.0126702
P8_14T	98.2384	0.502266	0.51661	0.972235	0.330934
P8_15A	134.366	0.399972	0.458856	0.871673	0.383387	0.621818
P8_15C	135.548	0.530229	0.400288	1.32462	0.185297	0.420219
P8_15G	208.348	-0.043053	0.412655	-0.104332	0.916906	0.951836
P8_16A	59.8271	-1.29966	0.837865	-1.55116	0.120864
P8_16C	152.086	0.388862	0.408258	0.952491	0.340848	0.621818
P8_16G	140.595	0.366312	0.418707	0.874864	0.381648	0.621818
P8_17A	173.593	0.432171	0.421158	1.02615	0.304821	0.582904
P8_17G	343.077	-0.257391	0.336056	-0.765918	0.443725	0.65508
P8_17T	75.6687	-0.531402	0.651214	-0.816018	0.41449
P8_18C	347.839	0.220313	0.314258	0.701058	0.483267	0.65508
P8_18G	288.504	-0.220437	0.424022	-0.519872	0.603153	0.755674
P8_18T	78.2582	0.169232	0.62139	0.272344	0.785357
P8_19C	144.362	0.00730324	0.479694	0.0152248	0.987853	0.987853
P8_19G	100.801	0.310624	0.514154	0.604146	0.545747
P8_19T	85.2983	0.303551	0.544472	0.557514	0.577176
P8_20A	106.718	-0.0452124	0.561003	-0.0805922	0.935766
P8_20C	150.309	-0.537921	0.443518	-1.21285	0.225187	0.463121
P8_20G	181.781	0.167785	0.496573	0.337886	0.735449	0.880922
P8_WT	4379.5	0.141526	0.396057	0.357338	0.720839	0.873016
protoX1_	4946.67	3.65262	0.523736	6.97416	3.0771e-12	3.35404e-10
protoX2_	4325.04	2.20292	0.494589	4.45404	8.42676e-06	9.18517e-05

## Sheet: DEseq2-CovST282A
Supplementary Data S4C: Immune efficiency in CovST282A mutant (DESeq2 analysis)
Blue: WT protospacer sequence; orange: random protospacer sequence
Green Shading: statistically significative (adjusted p-value < 0.05). Statistical analysis with DESeq2 uses the Wald test to compute p-values, followed by Benjamini-Hochberg correction to adjust for multiple comparisons.
Protospacer ID	Base Mean	log2 Fold Change (∆covR vs. WT)	lfcSE	stat	pvalue	padj
P4_01A	5207.07	0.0648433	0.445084	0.145688	0.884168	0.996963
P4_01C	37036.2	0.538651	0.354201	1.52075	0.128323	0.936005
P4_01G	24908.8	0.0220907	0.397243	0.0556101	0.955652	0.996963
P4_02A	766.607	0.0247769	0.458238	0.05407	0.956879	0.996963
P4_02C	9848.87	0.0477024	0.333958	0.14284	0.886417	0.996963
P4_02G	43894.9	0.531823	0.314769	1.68957	0.0911106	0.80698
P4_03A	190.942	-0.702939	0.299301	-2.34861	0.0188438	0.333805
P4_03C	6523.7	0.30657	0.383035	0.800372	0.423495	0.996963
P4_03G	12198.4	-0.102961	0.385717	-0.266935	0.789519	0.996963
P4_04A	315.705	4.11044	1.36748	3.00584	0.00264846	0.0821023
P4_04C	5302.78	0.14504	0.458131	0.316592	0.751553	0.996963
P4_04T	7301.78	0.438211	0.442255	0.990854	0.321757	0.996963
P4_05A	159.165	0.237103	0.378627	0.626218	0.531172	0.996963
P4_05C	1901.61	-0.176424	0.594243	-0.296888	0.766552	0.996963
P4_05G	3189.22	0.302908	0.40479	0.748309	0.454274	0.996963
P4_06A	8404.64	0.171235	0.438808	0.390227	0.696369	0.996963
P4_06G	38822.8	0.33866	0.329288	1.02846	0.303733	0.996963
P4_06T	980.367	0.498598	0.516386	0.965552	0.334268	0.996963
P4_07C	20785.3	0.373452	0.339894	1.09873	0.271885	0.996963
P4_07G	8354.94	0.190732	0.476011	0.400688	0.68865	0.996963
P4_07T	3331.35	0.153826	0.693971	0.22166	0.824578	0.996963
P4_08A	29.0139	0.0631389	1.32857	0.047524	0.962096	0.996963
P4_08C	106.279	-0.313149	0.502164	-0.623599	0.532891	0.996963
P4_08G	4075.99	0.0757492	0.545601	0.138836	0.88958	0.996963
P4_09A	150.483	-0.443657	0.418141	-1.06102	0.28868	0.996963
P4_09C	430.231	1.11564	0.457298	2.43964	0.0147021	0.303843
P4_09G	380.071	-0.285498	0.355344	-0.803441	0.42172	0.996963
P4_10A	115.43	0.443987	0.941335	0.471657	0.637172	0.996963
P4_10C	258.402	-0.203734	0.302805	-0.672823	0.50106	0.996963
P4_10T	217.337	-0.181853	0.397498	-0.457494	0.647316	0.996963
P4_11C	290.09	-0.209356	0.308566	-0.67848	0.497468	0.996963
P4_11G	205.377	-0.022035	0.363744	-0.0605784	0.951695	0.996963
P4_11T	297.688	2.93913	1.02829	2.85827	0.00425962	0.105639
P4_12A	130.581	-0.350203	0.377046	-0.928809	0.352988	0.996963
P4_12C	286.835	-0.279823	0.311679	-0.897793	0.369296	0.996963
P4_12T	153.203	-0.539135	0.439822	-1.2258	0.220273	0.996963
P4_13C	390.085	-0.402996	0.381615	-1.05603	0.290955	0.996963
P4_13G	366.718	-0.466182	0.29985	-1.55472	0.120013	0.930104
P4_13T	278.169	-0.261235	0.319089	-0.818689	0.412964	0.996963
P4_14A	104.806	-0.3023	0.453967	-0.665909	0.50547	0.996963
P4_14G	294.997	-0.680577	0.378332	-1.79889	0.0720362	0.80698
P4_14T	161.883	-0.101546	0.353104	-0.287581	0.773667	0.996963
P4_15A	126.802	-0.112782	0.555278	-0.20311	0.839049	0.996963
P4_15G	297.886	-0.480341	0.32493	-1.47829	0.13933	0.959827
P4_15T	163.603	-0.322699	0.361493	-0.892684	0.372026	0.996963
P4_16C	182.94	-0.0848568	0.36487	-0.232567	0.816098	0.996963
P4_16G	196.795	-0.0818084	0.331169	-0.247029	0.804886	0.996963
P4_16T	67.0928	-0.125631	0.707384	-0.177599	0.859038	0.996963
P4_17A	120.92	-0.390313	0.418394	-0.932885	0.350879	0.996963
P4_17C	469.573	1.71531	0.491563	3.4895	0.000483933	0.0300038
P4_17T	118.728	0.178677	0.412793	0.432848	0.665125	0.996963
P4_18C	511.114	-0.177055	0.387942	-0.456396	0.648105	0.996963
P4_18G	231.893	-0.0753565	0.339466	-0.221985	0.824325	0.996963
P4_18T	114.293	-0.495684	0.442963	-1.11902	0.263133	0.996963
P4_19C	398.054	-0.123741	0.33766	-0.366468	0.714016	0.996963
P4_19G	613.906	0.253366	0.438985	0.577164	0.563829	0.996963
P4_19T	198.639	-0.00297391	1.01326	-0.00293498	0.997658	0.997658
P4_20A	139.805	-0.0298461	0.915131	-0.032614	0.973982	0.996963
P4_20G	275.092	-0.0318573	0.335789	-0.0948732	0.924416	0.996963
P4_20T	113.765	0.446192	0.410887	1.08593	0.277512	0.996963
P4_WT	4964.56	1.26046	0.398129	3.16596	0.00154573	0.0638901
P8_01A	12378.7	0.134322	0.348984	0.384896	0.700315	0.996963
P8_01G	115697	0.28651	0.302001	0.948708	0.342769	0.996963
P8_01T	22503.4	-0.161661	0.296409	-0.545398	0.58548	0.996963
P8_02A	15219.5	0.0261031	0.443126	0.0589068	0.953026	0.996963
P8_02C	18539.2	0.371773	0.32824	1.13263	0.257371	0.996963
P8_02G	103692	0.36498	0.306677	1.19011	0.234003	0.996963
P8_03C	10619.1	-0.311043	0.40162	-0.774471	0.438652	0.996963
P8_03G	13761.7	0.191548	0.429353	0.446133	0.655501	0.996963
P8_03T	8469.16	0.122112	0.379078	0.322129	0.747355	0.996963
P8_04A	696.882	0.103145	0.413667	0.249343	0.803096	0.996963
P8_04G	18510.7	0.203739	0.495558	0.41113	0.680977	0.996963
P8_04T	1532.77	-0.363607	0.602519	-0.603478	0.546191	0.996963
P8_05A	2947.45	0.0530869	0.493845	0.107497	0.914395	0.996963
P8_05C	7835	-0.0109414	0.674532	-0.0162207	0.987058	0.996963
P8_05G	21709.9	0.228565	0.478337	0.477833	0.632769	0.996963
P8_06C	3339.82	-0.0845728	0.681392	-0.124118	0.901222	0.996963
P8_06G	8063.32	-0.273548	0.648767	-0.421643	0.673286	0.996963
P8_06T	2547.49	0.111442	0.572924	0.194515	0.845773	0.996963
P8_07A	9764.17	0.126507	0.590834	0.214116	0.830457	0.996963
P8_07G	48724	0.236719	0.339501	0.697256	0.485642	0.996963
P8_07T	501.852	-0.137703	0.376563	-0.365685	0.7146	0.996963
P8_08A	128.441	0.0766477	0.456214	0.168008	0.866577	0.996963
P8_08G	36317.6	-0.0157212	0.393248	-0.039978	0.968111	0.996963
P8_08T	140.53	-0.297331	0.430645	-0.690432	0.489923	0.996963
P8_09A	161.968	-0.575953	0.458245	-1.25687	0.208801	0.996963
P8_09C	392.547	-0.0260955	0.318273	-0.0819909	0.934654	0.996963
P8_09T	198.041	0.64949	0.3765	1.72507	0.0845147	0.80698
P8_10A	197.497	0.0366901	0.357301	0.102687	0.918211	0.996963
P8_10C	276.945	-0.0356956	0.325434	-0.109686	0.912658	0.996963
P8_10T	267.902	1.5034	0.801954	1.87467	0.0608376	0.80698
P8_11A	131.503	-0.309475	0.386281	-0.801167	0.423035	0.996963
P8_11G	314.06	0.130711	0.368539	0.354673	0.722834	0.996963
P8_11T	153.453	-0.0209585	0.478004	-0.0438459	0.965027	0.996963
P8_12A	136.274	0.298702	0.429492	0.695477	0.486757	0.996963
P8_12C	341.998	-0.130035	0.374686	-0.347051	0.728553	0.996963
P8_12G	4413.39	0.530181	0.425154	1.24703	0.212385	0.996963
P8_13A	98.8066	-0.096346	0.512722	-0.187911	0.850947	0.996963
P8_13C	177.528	-0.592271	0.341948	-1.73205	0.0832648	0.80698
P8_13G	364.883	-0.164808	0.425398	-0.38742	0.698445	0.996963
P8_14A	60.4894	0.42046	0.681514	0.61695	0.537268	0.996963
P8_14C	83.1596	-0.73611	0.551287	-1.33526	0.181793	0.996963
P8_14T	98.2384	0.352472	0.485745	0.725633	0.468064	0.996963
P8_15A	134.366	-0.431248	0.462667	-0.932091	0.351289	0.996963
P8_15C	135.548	-0.701779	0.423736	-1.65617	0.0976876	0.807551
P8_15G	208.348	-0.408597	0.400995	-1.01896	0.308223	0.996963
P8_16A	59.8271	-0.695541	0.737183	-0.943511	0.345419	0.996963
P8_16C	152.086	0.340353	0.384324	0.885589	0.375839	0.996963
P8_16G	140.595	0.0247662	0.404135	0.0612819	0.951135	0.996963
P8_17A	173.593	-0.337564	0.422549	-0.798877	0.424362	0.996963
P8_17G	343.077	-0.556498	0.325557	-1.70937	0.0873819	0.80698
P8_17T	75.6687	-0.225632	0.58596	-0.385064	0.70019	0.996963
P8_18C	347.839	-0.438387	0.312707	-1.40191	0.160942	0.996963
P8_18G	288.504	-0.336343	0.409114	-0.822126	0.411005	0.996963
P8_18T	78.2582	0.172145	0.580484	0.296555	0.766806	0.996963
P8_19C	144.362	-0.294666	0.4637	-0.635466	0.525124	0.996963
P8_19G	100.801	0.0450151	0.492147	0.0914667	0.927122	0.996963
P8_19T	85.2983	0.0792622	0.519666	0.152525	0.878773	0.996963
P8_20A	106.718	0.00728419	0.524691	0.0138828	0.988923	0.996963
P8_20C	150.309	-0.939192	0.427117	-2.19891	0.0278843	0.432207
P8_20G	181.781	0.122358	0.479316	0.255276	0.79851	0.996963
P8_WT	4379.5	0.136107	0.395193	0.344407	0.73054	0.996963
protoX1_	4946.67	2.42108	0.523914	4.62114	3.81634e-06	0.000473227
protoX2_	4325.04	-0.413482	0.495861	-0.833866	0.404356	0.996963
