# Supplementary material for: The virulence regulator CovR boosts CRISPR-Cas9 immunity in Group B Streptococcus
Source: Nat Commun. 2025 Jul 1;16:5678. doi: 10.1038/s41467-025-60871-6 (PMC12216829; doi:10.1038/s41467-025-60871-6)
Supplement: Supplementary file 9 — Source Data [file 41467_2025_60871_MOESM9_ESM.xlsx]

## Sheet: Figure 1C
Figure 1C	CovR binds to the P2cas promoter in vitro.
	EMSA
	Footprint				Crop - exposition 2h30			Crop - exposition 6h

## Sheet: Figure 1D
Figure 1D	Gene expression by RT-qPCR relative to the BM110 strain (WT) in the ΔcovR mutant, the ΔcovR/covR complemented strain, and the double ΔcovR ΔP2cas mutant.
Fold change (log2) of individual biological replicate are against the mean of the WT replicate.
Log2 FC	WT			∆covR			∆covR / covR			∆covR ∆P2cas
Replica	1	2	3	1	2	3	1	2	3	1	2	3
cas9	-0.04	-0.15	0.17	2.19	2.07	2.3	0.08	-0.4	-0.27	-1.32	-1.21	-1.27
cas1	-0.14	-0.33	0.37	1.84	1.69	2.11	0.23	-0.26	-0.11	-0.59	-0.45	-0.62
csn2	-0.15	-0.3	0.36	1.94	1.8	2.3	0.26	-0.35	-0.16	-1	-0.84	-0.78
crRNA	0.12	-0.76	0.4	-0.28	-1.01	-0.28	1.06	0.02	0.51	0.87	-0.04	0.69
cylI	-0.1	-0.32	0.34	4.56	4.54	5.05	0.43	0.62	0.93	4.3	4.28	4.22
Test details	Multiple unpaired t tests									p-value	representation
Test name	Unpaired t test									< 0,0001	****
Variance assumption	Individual variance for each row									< 0,001	***
Multiple comparisons	False Discovery Rate (FDR)									< 0,01	**
Method	Two-stage step-up (Benjamini, Krieger, and Yekutieli)									< 0,05	*
Desired FDR (Q)	1,00%
∆covR vs WT		Discovery?	P value	Mean of WT	Mean of ∆covR	Difference	SE of difference	t ratio	df	q value	P value summary
	cas9	Yes	4.5e-05	-0.006667	2.187	-2.193	0.115	19.07	4	2.5e-05	****
	cas1	Yes	0.001394	-0.03333	1.88	-1.913	0.2424	7.892	4	0.000352	**
	csn2	Yes	0.001204	-0.03	2.013	-2.043	0.2492	8.201	4	0.000352	**
	crRNA	No	0.35663	-0.08	-0.5233	0.4433	0.4258	1.041	4	0.072039	ns
	cylI	Yes	5e-05	-0.02667	4.717	-4.743	0.2558	18.54	4	2.5e-05	****
∆covR / covR vs WT		Discovery?	P value	Mean of WT	Mean of ∆covR / covR	Difference	SE of difference	t ratio	df	q value	P value representation
	cas9	No	0.329637	-0.006667	-0.1967	0.19	0.1713	1.109	4	0.554888	ns
	cas1	No	0.960705	-0.03333	-0.04667	0.01333	0.2543	0.05242	4	0.970312	ns
	csn2	No	0.852523	-0.03	-0.08333	0.05333	0.269	0.1982	4	0.970312	ns
	crRNA	No	0.256188	-0.08	0.53	-0.61	0.4608	1.324	4	0.554888	ns
	cylI	No	0.04735	-0.02667	0.66	-0.6867	0.2426	2.83	4	0.239118	*
∆covR ∆P2cas vs WT		Discovery?	P value	Mean of WT	Mean of ∆covR ∆P2cas	Difference	SE of difference	t ratio	df	q value	P value representation
	cas9	Yes	0.00022	-0.006667	-1.267	1.26	0.09911	12.71	4	0.000334	***
	cas1	No	0.07328	-0.03333	-0.5533	0.52	0.2155	2.413	4	0.055509	ns
	csn2	No	0.015986	-0.03	-0.8733	0.8433	0.2103	4.011	4	0.016146	*
	crRNA	No	0.259343	-0.08	0.5067	-0.5867	0.4467	1.313	4	0.157162	ns
	cylI	Yes	2.5e-05	-0.02667	4.267	-4.293	0.1955	21.96	4	7.7e-05	****

## Sheet: Figure 1E
Figure 1E	ß-galactosidase reporter activities of the P2cas and Ptracr promoters.
	WT			∆covR			∆covR / covR
Replica	1	2	3	1	2	3	1	2	3
P2cas	649.34	671.48	595.41	2268.68	2335.51	2119.51	986.8	942.99	800.86
Ptracr-S	1346.54	1405.67	946.46	1584.45	1439.74	1040.66	951.18	1087.39	699.85
Unpaired t test
Promoter	P2cas	P2cas	P2cas	Ptracr-S	Ptracr-S	Ptracr-S
Column B	∆covR	∆covR / covR	∆covR / covR	∆covR	∆covR / covR	∆covR / covR
vs.	vs,	vs,	vs,	vs,	vs,	vs,
Column A	WT	WT	∆covR	WT	WT	∆covR
P value	<0,0001	0.0109	<0,0001	0.6044	0.1561	0.0896
P value summary	****	*	****	ns	ns	ns
Significantly different (P < 0.05)?	Yes	Yes	Yes	No	No	No
One- or two-tailed P value?	Two-tailed	Two-tailed	Two-tailed	Two-tailed	Two-tailed	Two-tailed
t, df	t=23,66, df=4	t=4,487, df=4	t=15,66, df=4	t=0,5616, df=4	t=1,744, df=4	t=2,230, df=4
Mean of column A	638.7	638.7	2241	1233	1233	1355
Mean of column B	2241	910.2	910.2	1355	912.8	912.8
Difference between means (B - A) ± SEM	1602 ± 67,72	271,5 ± 60,50	-1331 ± 85,01	122,1 ± 217,4	-320,1 ± 183,5	-442,1 ± 198,3
95% confidence interval	1414 to 1791	103,5 to 439,4	-1567 to -1095	-481,4 to 725,5	-829,7 to 189,5	-992,7 to 108,4
R squared (eta squared)	0.9929	0.8343	0.9839	0.07308	0.4319	0.5541
F, DFn, Dfd	7,988, 2, 2	6,172, 2, 2	1,294, 2, 2	1,271, 2, 2	1,615, 2, 2	2,052, 2, 2
P value	0.2225	0.2789	0.8718	0.8807	0.7649	0.6553
P value summary	ns	ns	ns	ns	ns	ns
Significantly different (P < 0.05)?	No	No	No	No	No	No
Sample size, column A	3	3	3	3	3	3
Sample size, column B	3	3	3	3	3	3

## Sheet: Figure 1F
Figure 1F	Cas9::FLAG Western
MW = Precision plus protein standard, BioRad (10, 15, 20, 25, 37, 50, 75, 100, 150, 200 kDa)
	Coomasie									Anti-FLAG

## Sheet: Figure 2B
Figure 2B	CRISPR immunity assay
Immunity index RT = N tranformants (protospacer X) / N tranformants (no protospacer)
log 2 RT = 0 : no immunity
log 2 RT < -10 : full immunity (below detection limit RT < 10-3)
Test details	Multiple unpaired t tests			p-value	representation
Test name	Unpaired t test			< 0,0001	****
Variance assumption	Individual variance for each row			< 0,001	***
Multiple comparisons	False Discovery Rate (FDR)			< 0,01	**
Method	Two-stage step-up (Benjamini, Krieger, and Yekutieli)
log2 RT	WT			∆covR
Replica	1	2	3	1	2	3
P1	-10.9658	-9.96578	-10.9658	-10.9658	-10.9658	-10.9658
P4	-10.9658	-10.9658	-10.9658	-10.9658	-10.9658	-10.9658
P8	-10.9658	-10.9658	-10.9658	-10.9658	-10.9658	-10.9658
P12	-3.25154	-2.95456	-3.35107	-10.9658	-10.9658	-10.9658
P13	-1.32193	-0.810966	-1.1078	-10.9658	-10.9658	-10.9658
P1 - PAM	0.312665	-1.20091	-0.0057824	-0.708396	-0.0573917	3.16511
P4 - PAM	-0.577767	-0.701342	-0.463947	0.235114	0.623867	-0.286304
P8 - PAM	-0.0306192	-0.494109	0.201634	0.121679	0.660837	1.43242
P12 - PAM	0.862352	-1.42275	0.345964	-1.4112	-0.558516	1.37295
P13 - PAM	1.22157	0.295135	1.91724	-0.153607	2.26544	2.32769
WT vs ∆covR		Discovery?	P value	Mean of WT	Mean of ∆covR	Difference	SE of difference	t ratio	df	q value	P value summary
protospacer	P1	No	0.3739	-10.63	-10.97	0.3333	0.3333	1	4	0.4449	ns
	P4	/	/	-10.97	-10.97	0	0	/	/	/	ns
	P8	/	/	-10.97	-10.97	0	0	/	/	/	ns
	P12	Yes	<0,0001	-3.186	-10.97	7.78	0.1191	65.32	4	<0,0001	****
	P13	Yes	<0,0001	-1.08	-10.97	9.886	0.1481	66.73	4	<0,0001	****
	P1 - PAM	No	0.4404	-0.298	0.7998	-1.098	1.283	0.8556	4	0.4449	ns
	P4 - PAM	No	0.0472	-0.581	0.1909	-0.7719	0.2724	2.833	4	0.0953	ns
	P8 - PAM	No	0.1217	-0.1077	0.7383	-0.846	0.4319	1.959	4	0.1844	ns
	P12 - PAM	No	0.9114	-0.07148	-0.1989	0.1274	1.076	0.1185	4	0.6904	ns
	P13 - PAM	No	0.74	1.145	1.48	-0.3352	0.9424	0.3557	4	0.6407	ns

## Sheet: Figure 2C
Figure 2C	CRISPR immunity assay
Immunity index RT = N tranformants (protospacer X) / N tranformants (no protospacer)
log 2 RT = 0 : no immunity
log 2 RT < -10 : full immunity (below detection limit RT < 10-3)
Test details	Multiple unpaired t tests			p-value	representation
Test name	Unpaired t test			< 0,0001	****
Variance assumption	Individual variance for each row			< 0,001	***
Multiple comparisons	False Discovery Rate (FDR)			< 0,01	**
Method	Two-stage step-up (Benjamini, Krieger, and Yekutieli)
log2 RT	WT			∆covR
Replica	1	2	3	1	2	3
P8	-10.9658	-10.9658	-10.9658	-10.9658	-10.9658	-10.9658
mismatch 14	-10.9658	-10.9658	-8.96578	-10.9658	-10.9658	-10.9658
mismatch 13	-10.9658	-10.9658	-10.9658	-10.9658	-10.9658	-10.9658
mismatch 12	-10.9658	-10.9658	-10.9658	-10.9658	-10.9658	-7.15843
mismatch 11	-3.59074	-2.59946	-1.25154	-10.9658	-10.9658	-10.9658
mismatch 10	-7.64386	-3.38082	-0.899695	-10.9658	-10.9658	-10.9658
mismatch 9	-3.08314	-3.05889	-1.1047	-10.9658	-10.9658	-10.9658
mismatch 8	-1.2969	-0.913216	-0.732165	-0.508403	-0.428566	-0.277534
mismatch 7	-1.08927	-0.520769	-0.0664274	-0.364013	0.0468402	0.557778
mismatch 6	-0.768568	-0.382701	-0.186065	-10.9658	-10.9658	-6.05889
mismatch 5	-1.4112	-0.375197	0.507921	-10.9658	-10.9658	-10.9658
mismatch 4	-0.768568	-0.323733	0.518031	-0.873027	0.105678	0.116365
mismatch 3	-1.16812	0.232661	-0.318326	-8.96578	-6.05889	-6.38082
mismatch 2	-1.35845	-0.164884	0.0524159	-1.63935	-1.43831	-1.22095
mismatch 1	-0.013043	0.787432	1.1375	-0.107803	0.00575927	0.0257376
WT vs ∆covR		Discovery?	P value	Mean of WT	Mean of ∆covR	Difference	SE of difference	t ratio	df	q value	P value summary
single mismatch	P8	/	/	-10.97	-10.97	0	0	/	/	/	ns
	mismatch 14	No	0.3739	-10.3	-10.97	0.6667	0.6667	1	4	0.2832	ns
	mismatch 13	/	/	-10.97	-10.97	0	0	/	/	/	ns
	mismatch 12	No	0.3739	-10.97	-9.697	-1.269	1.269	1	4	0.2832	ns
	mismatch 11	Yes	0.0002	-2.481	-10.97	8.485	0.6779	12.52	4	0.0007	***
	mismatch 10	No	0.0238	-3.975	-10.97	6.991	1.969	3.55	4	0.0361	ns
	mismatch 9	Yes	0.0002	-2.416	-10.97	8.55	0.6555	13.04	4	0.0007	***
	mismatch 8	No	0.0328	-0.9808	-0.4048	-0.5759	0.1797	3.205	4	0.0425	ns
	mismatch 7	No	0.1839	-0.5588	0.0802	-0.639	0.3983	1.604	4	0.1672	ns
	mismatch 6	No	0.0057	-0.4458	-9.33	8.884	1.645	5.402	4	0.0103	**
	mismatch 5	Yes	<0,0001	-0.4262	-10.97	10.54	0.5546	19	4	0.0004	****
	mismatch 4	No	0.9617	-0.1914	-0.217	0.02557	0.4999	0.05115	4	0.6724	ns
	mismatch 3	Yes	0.0026	-0.4179	-7.135	6.717	1.006	6.676	4	0.0059	**
	mismatch 2	No	0.107	-0.4903	-1.433	0.9426	0.4549	2.072	4	0.1216	ns
	mismatch 1	No	0.1255	0.6373	-0.02544	0.6627	0.343	1.932	4	0.1268	ns

## Sheet: Figure 2D
Figure 2E	CRISPR immunity assay
Immunity index RT = N tranformants (protospacer X) / N tranformants (no protospacer)
log 2 RT = 0 : no immunity
log 2 RT < -10 : full immunity (below detection limit RT < 10-3)
Test details	Multiple unpaired t tests			p-value	representation
Test name	Unpaired t test			< 0,0001	****
Variance assumption	Individual variance for each row			< 0,001	***
Multiple comparisons	False Discovery Rate (FDR)			< 0,01	**
Method	Two-stage step-up (Benjamini, Krieger, and Yekutieli)
log2 RT	WT					∆covR
Replica	1	2	3	4	5	1	2	3
P4	-10.9658	-10.9658	-10.9658	/	/	-10.9658	-10.9658	-10.9658
double mism 19-20	-1.22432	-0.54372	0.301002	-1.09542	/	-10.9658	-10.9658	-10.9658
double mism 17-18	-1.83136	-1.45008	0.560715	0.560715	-0.678072	-10.9658	-6.79586	-9.96578
double mism 15-16	-10.9658	-8.96578	-7.96578	-8.96578	-7.96578	-10.9658	-10.9658	-10.9658
double mism 13-14	-3.47393	-2.74662	-2	-1.72261	-1.04394	-10.9658	-10.9658	-10.9658
double mism 11-12	-3.57347	-0.798366	-0.486004	-1.75147	-2.74662	-10.9658	-10.9658	-10.9658
double mism 9-10	-3.8997	-3.9885	-3.47393	-3.52284	/	-10.9658	-7.96578	-5.64386
double mism 7-8	-1.90509	-0.104697	0.432959	-0.323733	/	-2.32916	-0.490051	-4.1078
double mism 5-6	-1.20423	0.027154	0.292782	/	/	-0.077041	0.621055	-1.63487
double mism 3-4	-0.584241	-0.0086822	0.145351	/	/	0.0840643	0.0989585	0.133564
double mism 1-2	-2.07704	-0.761213	-0.913216	/	/	-0.0499049	0.367371	-0.0892673
WT vs ∆covR		Discovery?	P value	Mean of WT	Mean of ∆covR	Difference	SE of difference	t ratio	df	q value	P value summary
double mismatches	P4	/	/	-10.97	-10.97	0	0	/	/	/	ns
	double mism 19-20	Yes	<0,0001	-0.6406	-10.97	10.33	0.4104	25.16	5	<0,0001	****
	double mism 17-18	Yes	0.0003	-0.5676	-9.242	8.675	1.132	7.664	6	0.0004	***
	double mism 15-16	No	0.0338	-8.966	-10.97	2	0.7303	2.739	6	0.0341	ns
	double mism 13-14	Yes	<0,0001	-2.197	-10.97	8.768	0.5598	15.66	6	<0,0001	****
	double mism 11-12	Yes	<0,0001	-1.871	-10.97	9.095	0.7745	11.74	6	<0,0001	****
	double mism 9-10	No	0.0184	-3.721	-8.192	4.471	1.298	3.444	5	0.0222	ns
	double mism 7-8	No	0.1432	-0.4751	-2.309	1.834	1.057	1.735	5	0.1085	ns
	double mism 5-6	No	0.9364	-0.2948	-0.3636	0.06885	0.8107	0.08493	4	0.5675	ns
	double mism 3-4	No	0.3161	-0.1492	0.1055	-0.2547	0.2225	1.145	4	0.2129	ns
	double mism 1-2	No	0.0395	-1.25	0.07607	-1.327	0.4405	3.011	4	0.0342	ns

## Sheet: Figure 2E
Figure 2D	CRISPR immunity assay
Immunity index RT = N tranformants (protospacer X) / N tranformants (no protospacer)
log 2 RT = 0 : no immunity
log 2 RT < -10 : full immunity (below detection limit RT < 10-3)
Test details	Multiple unpaired t tests			p-value	representation
Test name	Unpaired t test			< 0,0001	****
Variance assumption	Individual variance for each row			< 0,001	***
Multiple comparisons	False Discovery Rate (FDR)			< 0,01	**
Method	Two-stage step-up (Benjamini, Krieger, and Yekutieli)
log2 RT	∆covR / covR			∆covR ∆P2cas
Replica	1	2	3	1	2	3	4
P1	-10.9658	-10.9658	-7.64386	-1.18115	-0.630394	0.187768	/
P4	-10.9658	-10.9658	-7.64386	-0.200913	-0.715486	-0.284688	0.43189
P8	-10.9658	-10.9658	-6.64386	-0.492078	0.0551956	1.42868	/
P12	-3.62593	-3.47393	-2.35845	-0.720232	0.54893	-0.878321	/
P13	-1.09234	-0.753896	-0.439653	0.16092	0.543001	-0.556393	/
P8 mismatch 11	-1.12029	-1.43753	-0.380355	-1.66658	-1.51953	-0.326885	/
P8 mismatch 10	-10.9658	-3.71744	-0.915216	-1.61706	-1.9447	-1.24956	-1.78198
P8 mismatch 9	-5.96578	-0.906376	-3.5114	-1.25154	-1.12802	-1.62655	-0.926435
P8 mismatch 6	-0.746616	-0.643856	0.0662614	-0.899695	-0.569246	0.137309	/
P8 mismatch 5	-0.434403	-0.358454	-0.110916	-0.490051	-0.776688	0.714954	/
P4 double mism 19-20	-1.13041	-0.897006	0.832449	-0.163268	-0.309183	-0.459862	-0.234465
P4 double mism 17-18	-1.99101	-1.12029	-0.0376599	-0.826233	0.177599	-2.14301	0.485542
P4 double mism 15-16	-5.79586	-7.64386	-3.74703	-3.14561	-0.8863	-1.64019	-0.637239
P4 double mism 13-14	-4.92139	-3.8365	-3.38124	-1.17462	-0.569179	-4.21132	-0.798493
P4 double mism 11-12	-4.1078	-1.51457	-0.85861	-0.954557	-0.940645	-4.03115	0.13724
P4 double mism 9-10	-5.64386	-1.80088	-1.37218	-3.92139	-1.03801	-2.06619	-0.0218044
∆covR / covR vs WT		Discovery?	P value	Mean of ∆covR / covR	Mean of WT	Difference	SE of difference	t ratio	df	q value	P value summary
	P1	No	0.54	-9.858	-10.63	0.774	1.156	0.6693	4	0.8219	ns
	P4	No	0.3739	-9.858	-10.97	1.107	1.107	1	4	0.8219	ns
	P8	No	0.3739	-9.525	-10.97	1.441	1.441	1	4	0.8219	ns
	P12	No	0.0083	-3.153	-1.08	-2.073	0.4262	4.863	4	0.1335	**
	P13	No	0.4041	-0.762	-0.298	-0.464	0.4978	0.9321	4	0.8219	ns
	P8 mismatch 11	No	0.1148	-0.9794	-2.481	1.501	0.7467	2.01	4	0.4636	ns
	P8 mismatch 10	No	0.7498	-5.199	-3.975	-1.225	3.584	0.3417	4	0.8999	ns
	P8 mismatch 9	No	0.5493	-3.461	-2.416	-1.046	1.601	0.6531	4	0.8219	ns
	P8 mismatch 6	No	0.9893	-0.4414	-0.4458	0.004374	0.3075	0.01422	4	0.9992	ns
	P8 mismatch 5	No	0.8353	-0.3013	-0.4262	0.1249	0.5631	0.2218	4	0.8999	ns
	P4 double mism 19-20	No	0.7289	-0.3983	-0.6406	0.2423	0.6608	0.3667	5	0.8999	ns
	P4 double mism 17-18	No	0.5594	-1.05	-0.5676	-0.482	0.7803	0.6178	6	0.8219	ns
	P4 double mism 15-16	No	0.0258	-5.729	-8.966	3.237	1.099	2.944	6	0.1599	ns
	P4 double mism 13-14	No	0.0297	-4.046	-2.197	-1.849	0.6517	2.837	6	0.1599	ns
	P4 double mism 11-12	No	0.7943	-2.16	-1.871	-0.2891	1.06	0.2727	6	0.8999	ns
	P4 double mism 9-10	No	0.5254	-2.939	-3.721	0.7823	1.147	0.6822	5	0.8219	ns
∆covR ∆P2cas vs covR		Discovery?	P value	Mean of ∆covR ∆P2cas	Mean of ∆covR	Difference	SE of difference	t ratio	df	q value	P value summary
	P1	Yes	<0,0001	-0.5413	-10.97	10.42	0.3977	26.21	4	<0,0001	****
	P4	Yes	<0,0001	-0.1923	-10.97	10.77	0.28	38.48	5	<0,0001	****
	P8	Yes	<0,0001	0.3306	-10.97	11.3	0.5713	19.77	4	<0,0001	****
	P12	Yes	<0,0001	-0.3499	-10.97	10.62	0.4517	23.5	4	<0,0001	****
	P13	Yes	<0,0001	0.04918	-10.97	11.01	0.3222	34.18	4	<0,0001	****
	P8 mismatch 11	Yes	<0,0001	-1.171	-10.97	9.795	0.4242	23.09	4	<0,0001	****
	P8 mismatch 10	Yes	<0,0001	-1.648	-10.97	9.317	0.1761	52.92	5	<0,0001	****
	P8 mismatch 9	Yes	<0,0001	-1.233	-10.97	9.733	0.1742	55.86	5	<0,0001	****
	P8 mismatch 6	Yes	0.0059	-0.4439	-9.33	8.886	1.664	5.34	4	0.0004	**
	P8 mismatch 5	Yes	<0,0001	-0.1839	-10.97	10.78	0.457	23.59	4	<0,0001	****
	P4 double mism 19-20	Yes	<0,0001	-0.2917	-10.97	10.67	0.07511	142.1	5	<0,0001	****
	P4 double mism 17-18	Yes	0.001	-0.5765	-9.242	8.666	1.264	6.857	5	<0,0001	***
	P4 double mism 15-16	Yes	<0,0001	-1.577	-10.97	9.388	0.668	14.05	5	<0,0001	****
	P4 double mism 13-14	Yes	0.0003	-1.688	-10.97	9.277	1.006	9.223	5	<0,0001	***
	P4 double mism 11-12	Yes	0.0003	-1.447	-10.97	9.519	1.063	8.954	5	<0,0001	***
	P4 double mism 9-10	Yes	0.0107	-1.762	-8.192	6.43	1.622	3.965	5	0.0007	ns

## Sheet: Figure 4B
Figure 4B	PCR gels for quantification of new spacer acquisition in BM110
PCR gels
		control			WT					∆covR
Replica 1
				∆covR / covR
		control			WT
Replica 2
				∆covR						∆covR / covR
		control			WT					∆covR
Replica 3
					∆covR / covR

## Sheet: Figure 4C
Figure 4C	Quantification of new spacer acquisition by PCR densitometry in BM110
% of the population with N spacer
	WT (BM110)			∆covR			∆covR / covR
Replica	1	2	3	1	2	3	1	2	3
Subculture 1	100	100	100	67.4	72.2	69.7	100	100	100
Subculture 2	84.3	93	83.8	58.6	50.3	57.1	100	100	100
Subculture 3	81.9	89.2	83.2	37	36.8	50.6	89	100	100
Subculture 4	79.7	/	91.5	35.8	32.7	45.8	79.7	84.7	84.3
Subculture 5	75.6	83.9	/	37.4	31.2	34.2	80	85.8	82.1
Subculture 6	76.3	83.6	83.2	38.8	31	30.1	78.5	80.5	/
Subculture 7	62	86.6	80.4	35.7	32.3	32.8	82.1	87.4	86.4
Subculture 8	60.3	87.5	79.6	36.6	32.3	38.3	82.7	86.8	68.6
Subculture 9	66.2	88	81.8	33.5	35.3	24.9	83.2	84.8	63.9
Unpaired t test
Subculture	1	1	2	2	3	3	4	4	5	5	6	6	7	7	8	8	9	9
Column B	∆covR	∆covR / covR	∆covR	∆covR / covR	∆covR	∆covR / covR	∆covR	∆covR / covR	∆covR	∆covR / covR	∆covR	∆covR / covR	∆covR	∆covR / covR	∆covR	∆covR / covR	∆covR	∆covR / covR
vs.	vs,	vs,	vs,	vs,	vs,	vs,	vs,	vs,	vs,	vs,	vs,	vs,	vs,	vs,	vs,	vs,	vs,	vs,
Column A	WT	WT	WT	WT	WT	WT	WT	WT	WT	WT	WT	WT	WT	WT	WT	WT	WT	WT
P value	<0,0001	#	0.0013	0.0122	0.001	0.0547	0.0059	0.6173	0.0013	0.5021	0.0002	0.6596	0.0046	0.3014	0.0084	0.7338	0.0028	0.8907
P value summary	****	/	**	*	**	ns	**	ns	**	ns	***	ns	**	ns	**	ns	**	ns
Significantly different (P < 0.05)?	Yes	/	Yes	Yes	Yes	No	Yes	No	Yes	No	Yes	No	Yes	No	Yes	No	Yes	No
One- or two-tailed P value?	Two-tailed	/	Two-tailed	Two-tailed	Two-tailed	Two-tailed	Two-tailed	Two-tailed	Two-tailed	Two-tailed	Two-tailed	Two-tailed	Two-tailed	Two-tailed	Two-tailed	Two-tailed	Two-tailed	Two-tailed
t, df	t=21,81, df=4	/	t=8,067, df=4	t=4,341, df=4	t=8,506, df=4	t=2,689, df=4	t=7,051, df=3	t=0,5555, df=3	t=11,78, df=3	t=0,7609, df=3	t=13,12, df=4	t=0,4870, df=3	t=5,726, df=4	t=1,186, df=4	t=4,843, df=4	t=0,3647, df=4	t=6,555, df=4	t=0,1464, df=4
Mean of column A	100	/	87.03	87.03	84.77	84.77	85.6	85.6	79.75	79.75	81.03	81.03	76.33	76.33	75.8	75.8	78.67	78.67
Mean of column B	69.77	/	55.33	100	41.47	96.33	38.1	82.9	34.27	82.63	33.3	79.5	33.6	85.3	35.73	79.37	31.23	77.3
Difference between means (B - A) ± SEM	-30,23 ± 1,386	/	-31,70 ± 3,930	12,97 ± 2,987	-43,30 ± 5,090	11,57 ± 4,301	-47,50 ± 6,736	-2,700 ± 4,861	-45,48 ± 3,861	2,883 ± 3,789	-47,73 ± 3,639	-1,533 ± 3,148	-42,73 ± 7,462	8,967 ± 7,564	-40,07 ± 8,274	3,567 ± 9,780	-47,43 ± 7,236	-1,367 ± 9,336
95% confidence interval	-34,08 to -26,39	/	-42,61 to -20,79	4,674 to 21,26	-57,43 to -29,17	-0,3749 to 23,51	-68,94 to -26,06	-18,17 to 12,77	-57,77 to -33,20	-9,176 to 14,94	-57,84 to -37,63	-11,55 to 8,487	-63,45 to -22,01	-12,03 to 29,97	-63,04 to -17,10	-23,59 to 30,72	-67,52 to -27,34	-27,29 to 24,55
R squared (eta squared)	0.9917	/	0.9421	0.8249	0.9476	0.6439	0.9431	0.09325	0.9788	0.1618	0.9773	0.07327	0.8913	0.26	0.8543	0.03218	0.9148	0.005329
F, DFn, Dfd	Infinity, 2, 2	/	1,368, 2, 2	Infinity, 2, 2	4,127, 2, 2	2,660, 2, 2	1,485, 1, 2	9,018, 1, 2	3,583, 1, 2	3,994, 1, 2	1,359, 2, 2	8,422, 2, 1	48,57, 2, 2	20,64, 2, 2	20,47, 2, 2	2,148, 2, 2	4,084, 2, 2	1,072, 2, 2
P value	<0,0001	/	0.8446	<0,0001	0.3901	0.5465	0.6944	0.1906	0.3978	0.3674	0.8478	0.4735	0.0403	0.0924	0.0931	0.6353	0.3934	0.9651
P value summary	****	/	ns	****	ns	ns	ns	ns	ns	ns	ns	ns	*	ns	ns	ns	ns	ns
Significantly different (P < 0.05)?	Yes	/	No	Yes	No	No	No	No	No	No	No	No	Yes	No	No	No	No	No
Sample size, column A	3	/	3	3	3	3	2	2	2	2	3	3	3	3	3	3	3	3
Sample size, column B	3	/	3	3	3	3	3	3	3	3	3	2	3	3	3	3	3	3
# When all the values in both columns are identical, it is not possible to compute a t test.
PCR gels
		control			WT					∆covR
				∆covR / covR
		control			WT
				∆covR						∆covR / covR
		control			WT					∆covR
					∆covR / covR

[truncated: 6 more sheets: Figure 5C, Figure 6A, Figure 6B, Figure 6C, Figure 6D, Figure 6E]
